# Supplementary material for: Sterility and Gene Expression in Hybrid Males of Xenopus laevis and X. muelleri
Source: PLoS One. 2007 Aug 22;2(8):e781. doi: 10.1371/journal.pone.0000781 (PMC1940320; doi:10.1371/journal.pone.0000781)
Supplement: Table S1 — Genes differentially expressed between Xenopus laevis and hybrids. Probe ID is the Affymetrix reference number for a particular probeset. Columns B–E are expression values after RMA normalization for Xenopus laevis and columns F–I are hybrids. MeanLaevis is the mean expression value of X. laevis and MeanHybrid is the mean expression value for hybrids. L-H is the fold change in expression (MeanLaevis - MeanHybrid). t is the moderated t-statistic. P.Value is the unadjusted P value obtained from the empirical Bayes function. adj.P.Val is the FDR corrected P value according to Benjamini and Hochberg (1995). B is the B-statistic which is the log-odds that a gene is differentially expressed. Description is the annotation information for a probeset as given by Affymetrix. (0.09 MB XLS) [file pone.0000781.s001.xls]

## Sheet: Sheet1
ProbeID	log21449.CEL	log21452.CEL	log21466.CEL	log21467.CEL	log21483.CEL	log246.CEL	log248b.CEL	log249b.CEL	MeanLaevis	MeanHybrid	L-H	t	P.Value	adj.P.Val	B	Descriptoin
Xl.831.1.S1_s_at	2.80215	3.56573	2.9891	2.45802	7.63336	6.04918	7.84933	6.33317	2.95375	6.96626	-4.01251	-9.2041	3.56455e-06	0.00531892	4.71064	gb:L11294.1 /DB_XREF=gi:214615 /TID=Xl.831.1 /CNT=7 /FEA=FLmRNA /TIER=FL /STK=1 /UG=Xl.831 /DEF=African clawed frog pre-pro neuropeptide Y mRNA, complete cds. /PROD=neuropeptide Y /FL=gb:L07413.1 gb:L11294.1
Xl.24869.1.A1_at	6.55195	5.03599	3.80509	4.1041	7.84518	8.19906	9.61568	8.87056	4.87428	8.63262	-3.75834	-6.29795	9.22577e-05	0.0268748	1.81914	gb:BE026534 /DB_XREF=gi:8319895 /DB_XREF=db27g05.x1 /CLONE=XENOPUS_SOURCE_ID: /TID=Xl.24869.1 /CNT=1 /FEA=EST /TIER=ConsEnd /STK=1 /UG=Xl.24869 /UG_TITLE=EST
Xl.233.1.S1_s_at	3.26005	3.85026	3.06871	3.48725	4.7838	7.96138	7.44087	7.87851	3.41657	7.01614	-3.59958	-5.74222	0.000192479	0.0382527	1.12898	gb:AF035016.1 /DB_XREF=gi:2660906 /GEN=xsybi /TID=Xl.233.1 /CNT=13 /FEA=FLmRNA /TIER=FL /STK=1 /UG=Xl.233 /DEF=Xenopus laevis synaptobrevin (xsybi) mRNA, complete cds. /PROD=synaptobrevin /FL=gb:AF035016.1
Xl.8916.1.S1_at	2.45802	3.44872	5.15072	4.47514	6.96565	7.61287	7.49476	6.82751	3.88315	7.2252	-3.34205	-6.47603	7.35216e-05	0.0255877	2.03002	gb:AW766707 /DB_XREF=gi:7698700 /DB_XREF=da68d09.x1 /CLONE=IMAGE:3200081 /TID=Xl.8916.1 /CNT=10 /FEA=EST /TIER=ConsEnd /STK=3 /UG=Xl.8916 /UG_TITLE=ESTs
Xl.21956.1.S1_at	7.33696	6.96464	6.54289	7.0669	9.91694	10.2906	9.97242	9.92537	6.97785	10.0263	-3.04849	-13.0515	1.42366e-07	0.00163507	7.18983	gb:BC042271.1 /DB_XREF=gi:27503234 /TID=Xl.21956.1 /CNT=5 /FEA=FLmRNA /TIER=FL /STK=1 /UG=Xl.21956 /DEF=Xenopus laevis, Similar to RIKEN cDNA 9530058B02 gene, clone MGC:53461 IMAGE:5572043, mRNA, complete cds. /PROD=Similar to RIKEN cDNA 9530058B02 gene /FL=gb:BC042271.1
Xl.24635.1.S1_at	2.91389	4.60809	4.83236	4.60141	6.87114	8.30464	6.85861	7.08601	4.23894	7.2801	-3.04116	-6.40934	8.00073e-05	0.0268455	1.95162	gb:CB561521 /DB_XREF=gi:29481051 /DB_XREF=AGENCOURT_13329853 /CLONE=IMAGE:6878706 /TID=Xl.24635.1 /CNT=2 /FEA=EST /TIER=ConsEnd /STK=1 /UG=Xl.24635 /UG_TITLE=ESTs
Xl.24583.1.S1_at	3.00099	2.86407	3.39795	2.73651	6.51975	5.25058	5.88913	6.40288	2.99988	6.01558	-3.0157	-9.71351	2.19316e-06	0.00531892	5.11282	gb:BU904046 /DB_XREF=gi:24085960 /DB_XREF=AGENCOURT_10172503 /CLONE=IMAGE:4031547 /TID=Xl.24583.1 /CNT=10 /FEA=EST /TIER=ConsEnd /STK=0 /UG=Xl.24583 /UG_TITLE=ESTs, Weakly similar to glyoxylate reductasehydroxypyruvate reductase (Homo sapiens) (H.sapiens)
Xl.262.1.S1_at	3.97161	4.94758	3.22222	4.74154	6.38086	8.14217	7.24425	6.99025	4.22073	7.18938	-2.96865	-6.51291	7.01803e-05	0.0255781	2.07309	gb:D10259.1 /DB_XREF=gi:222974 /TID=Xl.262.1 /CNT=4 /FEA=mRNA /TIER=ConsEnd /STK=0 /UG=Xl.262 /UG_TITLE=Xenopus mRNA for homeodomain homologous to Drosophila Distal-less /DEF=Xenopus mRNA for homeodomain homologous to Drosophila Distal-less.
Xl.3958.1.A1_at	7.76247	7.96362	6.98827	7.34663	9.92637	10.1795	10.9362	10.7368	7.51525	10.4447	-2.92947	-9.4792	2.7349e-06	0.00531892	4.93115	gb:BF071965 /DB_XREF=gi:10848604 /DB_XREF=db49a12.x1 /CLONE=IMAGE:3301822 /TID=Xl.3958.1 /CNT=1 /FEA=EST /TIER=ConsEnd /STK=1 /UG=Xl.3958 /UG_TITLE=EST
Xl.16776.3.A1_at	5.90986	5.74793	6.33317	6.02944	9.30324	8.82432	8.43066	8.90321	6.0051	8.86536	-2.86026	-11.495	4.67369e-07	0.00268387	6.32876	gb:BJ056076 /DB_XREF=gi:17423587 /DB_XREF=BJ056076 /CLONE=XL008k14 /TID=Xl.16776.3 /CNT=3 /FEA=EST /TIER=ConsEnd /STK=2 /UG=Xl.16776 /UG_TITLE=ESTs, Weakly similar to T34564 hypothetical protein DKFZp434D2472.1 - human (fragment) (H.sapiens)
Xl.3481.1.S1_at	4.15185	3.06548	3.70807	3.80509	7.52003	4.88188	6.64514	6.1122	3.68263	6.28982	-2.60719	-5.23083	0.0003932	0.0418139	0.449841	gb:BF612780 /DB_XREF=gi:11783755 /DB_XREF=dd76e03.x2 /CLONE=IMAGE:3430348 /TID=Xl.3481.1 /CNT=4 /FEA=EST /TIER=ConsEnd /STK=3 /UG=Xl.3481 /UG_TITLE=ESTs, Highly similar to ubiquitin-like 5 (Homo sapiens) (H.sapiens)
Xl.25297.1.S1_at	3.55348	3.97161	3.65739	4.84537	7.25987	6.21797	6.24927	6.00351	4.00696	6.43265	-2.42569	-6.64927	5.91823e-05	0.0234382	2.23051	gb:BG020931 /DB_XREF=gi:12477010 /DB_XREF=df17d09.x1 /CLONE=IMAGE:3557441 /TID=Xl.25297.1 /CNT=4 /FEA=EST /TIER=ConsEnd /STK=2 /UG=Xl.25297 /UG_TITLE=ESTs
Xl.11954.1.S1_at	7.22987	6.39054	6.94509	7.02194	8.919	9.48347	9.07297	9.60244	6.89686	9.26947	-2.37261	-9.04755	4.15657e-06	0.00531892	4.58156	gb:AJ277826.1 /DB_XREF=gi:14330663 /GEN=PAK5 /TID=Xl.11954.1 /CNT=3 /FEA=mRNA /TIER=ConsEnd /STK=0 /UG=Xl.11954 /DEF=Xenopus laevis mRNA for p21 activated kinase 5 protein (PAK5 gene). /PROD=PAK5 protein
Xl.252.1.S1_s_at	2.74276	3.10269	3.97161	3.27085	4.31526	6.07942	5.6536	6.2331	3.27198	5.57035	-2.29837	-5.2949	0.00035881	0.0408497	0.537269	gb:AJ224125.1 /DB_XREF=gi:5420045 /GEN=erg /TID=Xl.252.1 /CNT=1 /FEA=mRNA /TIER=ConsEnd /STK=0 /UG=Xl.252 /UG_TITLE=Xenopus laevis erg gene (erg_A) /DEF=Xenopus laevis erg gene (erg_A).
Xl.26415.1.S1_at	6.20211	6.96313	6.99636	6.23034	9.11218	8.80661	8.79225	8.83512	6.59798	8.88654	-2.28855	-8.89329	4.8462e-06	0.00556587	4.45175	gb:CD361045 /DB_XREF=gi:31132456 /DB_XREF=AGENCOURT_14239172 /CLONE=IMAGE:6957677 /TID=Xl.26415.1 /CNT=5 /FEA=EST /TIER=ConsEnd /STK=1 /UG=Xl.26415 /UG_TITLE=ESTs
Xl.23573.1.S1_at	3.0976	3.10269	4.55078	4.6969	6.05705	6.05217	5.85687	6.60384	3.86199	6.14249	-2.28049	-5.59002	0.000237163	0.0398738	0.931301	gb:BC041496.1 /DB_XREF=gi:27371286 /TID=Xl.23573.1 /CNT=8 /FEA=mRNA /TIER=ConsEnd /STK=0 /UG=Xl.23573 /UG_TITLE=Xenopus laevis, Similar to hypothetical protein E130317C12, clone IMAGE:4889704, mRNA, partial cds /DEF=Xenopus laevis, Similar to hypothetical protein E130317C12, clone IMAGE:4889704, mRNA, partial cds.
Xl.21661.1.S1_at	4.07293	4.50454	5.46485	5.22678	7.23614	7.41437	6.77973	6.95551	4.81728	7.09644	-2.27916	-6.93938	4.14977e-05	0.0187858	2.5562	gb:AF526274.1 /DB_XREF=gi:25992505 /GEN=Tbx1 /TID=Xl.21661.1 /CNT=4 /FEA=FLmRNA /TIER=FL /STK=1 /UG=Xl.21661 /DEF=Xenopus laevis T-box transcription factor (Tbx1) mRNA, complete cds. /PROD=T-box transcription factor /FL=gb:AF526274.1
Xl.22343.1.A1_at	6.52813	6.22236	5.4345	4.76072	8.40269	7.4234	7.59358	8.60844	5.73643	8.00703	-2.2706	-5.33379	0.000339517	0.0404529	0.590008	gb:BG020671 /DB_XREF=gi:12476750 /DB_XREF=dc52h06.x1 /CLONE=IMAGE:3400931 /TID=Xl.22343.1 /CNT=2 /FEA=EST /TIER=ConsEnd /STK=2 /UG=Xl.22343 /UG_TITLE=ESTs
Xl.6132.3.S1_a_at	4.64566	4.09732	5.09423	6.22644	7.739	7.50535	6.55897	7.25272	5.01591	7.26401	-2.2481	-5.07521	0.000492287	0.0459668	0.234708	gb:CB592496 /DB_XREF=gi:29510352 /DB_XREF=AGENCOURT_13044030 /CLONE=IMAGE:6897388 /TID=Xl.6132.3 /CNT=4 /FEA=EST /TIER=ConsEnd /STK=0 /UG=Xl.6132 /UG_TITLE=ESTs, Moderately similar to PPP6_HUMAN Serinethreonine protein phosphatase 6 (PP6) (H.sapiens)
Xl.8467.1.S1_at	5.61935	4.50454	4.94585	5.11451	7.12697	7.39415	7.46669	7.16466	5.04607	7.28812	-2.24205	-8.49495	7.27618e-06	0.00688234	4.10409	gb:BC043743.1 /DB_XREF=gi:27694611 /TID=Xl.8467.1 /CNT=5 /FEA=FLmRNA /TIER=FL /STK=2 /UG=Xl.8467 /DEF=Xenopus laevis, Similar to ATPase, Na+K+ transporting, alpha 3 polypeptide, clone MGC:52867 IMAGE:4888052, mRNA, complete cds. /PROD=Similar to ATPase, Na+K+ transporting, alpha 3polypeptide /FL=gb:BC043743.1
Xl.2789.1.A1_at	3.70224	3.74057	5.11555	3.87928	7.1987	5.63564	6.84848	5.70476	4.10941	6.34689	-2.23749	-5.03255	0.000523887	0.0470066	0.175046	gb:BJ091236 /DB_XREF=gi:17589795 /DB_XREF=BJ091236 /CLONE=XL094i17 /TID=Xl.2789.1 /CNT=10 /FEA=EST /TIER=Stack /STK=7 /UG=Xl.2789 /UG_TITLE=ESTs, Weakly similar to G0S2_HUMAN Putative lymphocyte G0G1 switch protein 2 (H.sapiens)
Xl.14349.1.S1_at	8.30402	7.84398	7.48902	8.17431	10.1117	10.2071	9.83471	10.5421	7.95283	10.1739	-2.22108	-8.62384	6.36931e-06	0.00665014	4.21859	gb:BJ099365 /DB_XREF=gi:17601630 /DB_XREF=BJ099365 /CLONE=XL150g05 /TID=Xl.14349.1 /CNT=9 /FEA=EST /TIER=ConsEnd /STK=1 /UG=Xl.14349 /UG_TITLE=ESTs, Weakly similar to peroxisomal D3,D2-enoyl-CoA isomerase (Homo sapiens) (H.sapiens)
Xl.12561.1.S1_at	4.94585	6.51695	5.96249	4.81988	7.12697	7.84424	7.91678	8.16692	5.56129	7.76373	-2.20244	-5.43298	0.000295163	0.0404529	0.723408	gb:BJ041426 /DB_XREF=gi:17414523 /DB_XREF=BJ041426 /CLONE=XL008h02 /TID=Xl.12561.1 /CNT=5 /FEA=mRNA /TIER=ConsEnd /STK=0 /UG=Xl.12561 /UG_TITLE=Xenopus laevis XMeis1-3 protein mRNA, partial cds
Xl.8719.1.S1_at	8.18366	8.07657	8.18752	7.49115	10.2365	10.4828	9.94188	10.0424	7.98472	10.1759	-2.19117	-9.04476	4.16807e-06	0.00531892	4.57923	gb:CD302009 /DB_XREF=gi:31081804 /DB_XREF=AGENCOURT_14240832 /CLONE=IMAGE:6959154 /TID=Xl.8719.1 /CNT=12 /FEA=EST /TIER=ConsEnd /STK=0 /UG=Xl.8719 /UG_TITLE=ESTs, Highly similar to dynein light chain 2 (Homo sapiens) (H.sapiens)
Xl.5630.1.S1_x_at	6.03797	6.23691	6.36235	7.85876	8.70494	9.12693	8.41331	8.90565	6.624	8.78771	-2.16371	-5.54372	0.000252874	0.040337	0.870425	gb:AF549947.1 /DB_XREF=gi:27228144 /TID=Xl.5630.1 /CNT=1 /FEA=mRNA /TIER=ConsEnd /STK=0 /UG=Xl.5630 /UG_TITLE=Xenopus laevis clone S10-52-G3 mRNA sequence /DEF=Xenopus laevis clone S10-52-G3 mRNA sequence.
Xl.20475.1.S1_at	3.48357	3.49574	3.61607	3.54401	4.94585	6.29653	4.85131	6.61437	3.53485	5.67702	-2.14217	-5.37653	0.00031959	0.0404529	0.647679	gb:BQ730542 /DB_XREF=gi:21869439 /DB_XREF=AGENCOURT_8216753 /CLONE=IMAGE:4930091 /TID=Xl.20475.1 /CNT=1 /FEA=EST /TIER=ConsEnd /STK=1 /UG=Xl.20475 /UG_TITLE=EST
Xl.24218.1.S1_at	8.90723	7.76214	9.72249	9.50492	10.4834	11.2916	11.3481	11.1951	8.97419	11.0795	-2.10535	-5.04104	0.00051743	0.0468163	0.186941	gb:CB943601 /DB_XREF=gi:30190993 /DB_XREF=AGENCOURT_13862589 /CLONE=IMAGE:6935736 /TID=Xl.24218.1 /CNT=11 /FEA=EST /TIER=ConsEnd /STK=1 /UG=Xl.24218 /UG_TITLE=ESTs, Weakly similar to APC1_HUMAN Apolipoprotein C-I precursor (Apo-CI) (H.sapiens)
Xl.11050.2.A1_at	7.01431	7.51166	7.88623	6.75323	9.18794	9.29267	9.35728	9.71965	7.29136	9.38938	-2.09803	-7.41185	2.37825e-05	0.0151746	3.06058	gb:BE027068 /DB_XREF=gi:8320462 /DB_XREF=db37c03.x1 /CLONE=IMAGE:3300676 /TID=Xl.11050.2 /CNT=2 /FEA=EST /TIER=ConsEnd /STK=1 /UG=Xl.11050 /UG_TITLE=ESTs, Weakly similar to hypothetical protein FLJ20125 (Homo sapiens) (H.sapiens)
Xl.19741.1.S1_at	5.59528	5.63564	4.75153	4.22381	6.83242	7.24781	7.06461	7.40248	5.05156	7.13683	-2.08527	-6.18777	0.000106391	0.0281479	1.68619	gb:BQ398596 /DB_XREF=gi:21086283 /DB_XREF=NISC_mo09b08.x1 /CLONE=IMAGE:5278790 /TID=Xl.19741.1 /CNT=4 /FEA=EST /TIER=ConsEnd /STK=2 /UG=Xl.19741 /UG_TITLE=ESTs, Moderately similar to hypothetical protein DKFZp564K0822 (Homo sapiens) (H.sapiens)
Xl.16301.1.A1_at	2.72068	3.28254	2.34998	3.01919	4.4627	5.4026	4.75153	5.0923	2.8431	4.92728	-2.08419	-7.2425	2.89486e-05	0.0160245	2.88341	gb:BM179219 /DB_XREF=gi:17403290 /DB_XREF=dai16g07.x1 /CLONE=IMAGE:4959565 /TID=Xl.16301.1 /CNT=2 /FEA=EST /TIER=ConsEnd /STK=1 /UG=Xl.16301 /UG_TITLE=ESTs
Xl.8717.2.A1_at	6.97786	6.21263	7.29658	7.56672	9.07578	8.67561	8.78488	9.8385	7.01345	9.09369	-2.08024	-5.8435	0.000167814	0.0347838	1.25842	gb:CD360155 /DB_XREF=gi:31131566 /DB_XREF=AGENCOURT_14237994 /CLONE=IMAGE:6957123 /TID=Xl.8717.2 /CNT=15 /FEA=EST /TIER=Stack /STK=13 /UG=Xl.8717 /UG_TITLE=Xenopus laevis, Similar to CD81 antigen (target of antiproliferative antibody 1), clone MGC:52702 IMAGE:4682721, mRNA, complete cds
Xl.7590.2.A1_at	5.69855	6.64009	6.42682	6.55003	8.1194	8.09698	8.87859	8.33282	6.32887	8.35695	-2.02808	-7.11884	3.34862e-05	0.0160245	2.75151	gb:BJ099493 /DB_XREF=gi:17601817 /DB_XREF=BJ099493 /CLONE=XL150n16 /TID=Xl.7590.2 /CNT=17 /FEA=EST /TIER=Stack /STK=6 /UG=Xl.7590 /UG_TITLE=X.laevis XDCoH mRNA
Xl.242.1.S1_at	6.97369	6.48486	5.56683	6.65013	7.75147	8.81861	8.14534	9.00037	6.41888	8.42895	-2.01007	-5.37999	0.000318031	0.0404529	0.652337	gb:AJ249842.1 /DB_XREF=gi:6523549 /GEN=a1R /TID=Xl.242.1 /CNT=1 /FEA=mRNA /TIER=ConsEnd /STK=0 /UG=Xl.242 /DEF=Xenopus laevis mRNA for adenosine A1 receptor (a1R gene). /PROD=adenosine A1 receptor
Xl.7350.2.A1_a_at	6.59556	6.57626	6.32332	6.64446	8.01231	8.59188	8.81501	8.75662	6.5349	8.54396	-2.00906	-8.42944	7.7902e-06	0.00688234	4.04514	gb:BM192949 /DB_XREF=gi:17528912 /DB_XREF=dai19h07.x1 /CLONE=IMAGE:4959996 /TID=Xl.7350.2 /CNT=14 /FEA=EST /TIER=Stack /STK=7 /UG=Xl.7350 /UG_TITLE=ESTs, Weakly similar to A41234 melanocyte-specific protein Pmel-17 precursor - human (H.sapiens)
Xl.836.1.S1_at	6.00828	6.83274	6.99068	7.18228	8.56839	8.9345	8.70818	8.54959	6.7535	8.69017	-1.93667	-6.91267	4.28578e-05	0.0187858	2.52674	gb:M34894.1 /DB_XREF=gi:214629 /TID=Xl.836.1 /CNT=8 /FEA=FLmRNA /TIER=FL /STK=4 /UG=Xl.836 /UG_TITLE=X.laevis nervous system-specific RNA-binding protein (nrp-1A) mRNA, complete cds /DEF=X.laevis nervous system-specific RNA-binding protein (nrp-1A) mRNA, complete cds. /FL=gb:M34894.1
Xl.3885.1.A1_at	5.3838	5.03599	5.90687	4.81988	6.64045	7.39415	6.77051	7.98691	5.28663	7.19801	-1.91137	-5.39578	0.000311024	0.0404529	0.673564	gb:BJ081643 /DB_XREF=gi:17575910 /DB_XREF=BJ081643 /CLONE=XL076e18 /TID=Xl.3885.1 /CNT=3 /FEA=EST /TIER=ConsEnd /STK=1 /UG=Xl.3885 /UG_TITLE=ESTs, Weakly similar to always early (Drosophila melanogaster) (D.melanogaster)
Xl.23528.1.S1_at	3.34922	3.10269	4.15547	3.69431	4.65688	6.04918	5.21244	5.89146	3.57543	5.45249	-1.87706	-5.26176	0.000376174	0.0408497	0.49214	gb:BC045000.1 /DB_XREF=gi:28279995 /TID=Xl.23528.1 /CNT=3 /FEA=mRNA /TIER=ConsEnd /STK=1 /UG=Xl.23528 /UG_TITLE=Xenopus laevis, Similar to oxysterol binding protein-like 5, clone IMAGE:5542034, mRNA /DEF=Xenopus laevis, Similar to oxysterol binding protein-like 5, clone IMAGE:5542034, mRNA.
Xl.3975.1.A1_at	7.2005	7.47302	7.67538	7.42891	9.22216	9.39836	9.41077	9.25252	7.44445	9.32095	-1.8765	-9.32264	3.17749e-06	0.00531892	4.80663	gb:BM262099 /DB_XREF=gi:17925139 /DB_XREF=dag40g03.x3 /CLONE=IMAGE:4784045 /TID=Xl.3975.1 /CNT=3 /FEA=EST /TIER=ConsEnd /STK=2 /UG=Xl.3975 /UG_TITLE=ESTs, Weakly similar to hypothetical protein MGC15677 (Homo sapiens) (H.sapiens)
Xl.6844.1.A1_at	5.36882	6.7015	6.05136	5.82536	7.13559	8.38182	7.82026	8.0259	5.98676	7.84089	-1.85413	-5.32213	0.00034518	0.0404529	0.57423	gb:BG346232 /DB_XREF=gi:13166656 /DB_XREF=dac11e01.x1 /CLONE=IMAGE:4406856 /TID=Xl.6844.1 /CNT=14 /FEA=EST /TIER=ConsEnd /STK=3 /UG=Xl.6844 /UG_TITLE=ESTs
Xl.7406.1.S1_at	9.92461	9.72924	9.88968	9.12209	10.7071	11.9891	11.4943	11.7101	9.6664	11.4752	-1.80875	-5.71552	0.000199611	0.0382527	1.09457	gb:BE507288 /DB_XREF=gi:9727063 /DB_XREF=db91e12.y1 /CLONE=IMAGE:3380398 /TID=Xl.7406.1 /CNT=3 /FEA=EST /TIER=ConsEnd /STK=0 /UG=Xl.7406 /UG_TITLE=ESTs
Xl.10225.1.A1_at	9.01747	9.20949	9.71729	9.57239	11.6026	11.1796	10.8652	11.1033	9.37916	11.1877	-1.80852	-7.18863	3.08374e-05	0.0160245	2.82622	gb:BI446333 /DB_XREF=gi:15271040 /DB_XREF=dai87a09.x1 /CLONE=IMAGE:5047216 /TID=Xl.10225.1 /CNT=3 /FEA=EST /TIER=ConsEnd /STK=2 /UG=Xl.10225 /UG_TITLE=ESTs
Xl.12030.2.S1_at	7.98385	7.74181	7.94457	8.34313	8.77071	10.3276	10.0551	10.0295	8.00334	9.79573	-1.79239	-5.26019	0.00037702	0.0408497	0.489995	gb:CD325560 /DB_XREF=gi:31089891 /DB_XREF=AGENCOURT_14166197 /CLONE=IMAGE:6948510 /TID=Xl.12030.2 /CNT=16 /FEA=EST /TIER=ConsEnd /STK=0 /UG=Xl.12030 /UG_TITLE=ESTs, Moderately similar to T08778 hypothetical protein DKFZp586I1520.1 - human (fragment) (H.sapiens)
Xl.819.1.S1_at	6.31632	5.18722	6.21797	6.72521	7.60632	7.69279	8.32035	7.95347	6.11168	7.89323	-1.78155	-5.28648	0.000363138	0.0408497	0.525823	gb:M88105.1 /DB_XREF=gi:214569 /GEN=L-14 /TID=Xl.819.1 /CNT=1 /FEA=FLmRNA /TIER=FL /STK=1 /UG=Xl.819 /DEF=Xenopus laevis lactose binding lectin (L14) mRNA, complete cds. /PROD=lactose-binding lectin /FL=gb:M88105.1
Xl.7737.1.S1_at	8.3803	8.06697	6.981	8.33813	9.4227	9.41056	10.1296	9.84827	7.9416	9.70277	-1.76117	-5.15502	0.0004385	0.045371	0.345539	gb:BC044099.1 /DB_XREF=gi:28422410 /TID=Xl.7737.1 /CNT=46 /FEA=FLmRNA /TIER=FL+Stack /STK=16 /UG=Xl.7737 /DEF=Xenopus laevis, Similar to zinc finger protein 207, clone MGC:52782 IMAGE:4684263, mRNA, complete cds. /PROD=Similar to zinc finger protein 207 /FL=gb:BC044099.1
Xl.24489.1.A1_at	6.43786	6.21263	6.81603	7.08601	8.39039	8.33645	8.06299	8.77878	6.63813	8.39215	-1.75402	-6.66185	5.82654e-05	0.0234382	2.2449	gb:CB562572 /DB_XREF=gi:29482102 /DB_XREF=AGENCOURT_13325516 /CLONE=IMAGE:6877667 /TID=Xl.24489.1 /CNT=5 /FEA=EST /TIER=ConsEnd /STK=2 /UG=Xl.24489 /UG_TITLE=ESTs, Weakly similar to N-acetylated alpha-linked acidic dipeptidase-like; ILEAL DIPEPTIDYLPEPTIDASE (Homo sapiens) (H.sapiens)
Xl.6034.1.A1_at	6.76107	7.29566	7.1595	6.67492	8.49631	8.35326	9.49546	8.53537	6.97279	8.7201	-1.74731	-5.87761	0.000160289	0.0344129	1.30166	gb:AW767169 /DB_XREF=gi:7699168 /DB_XREF=da63g01.y1 /CLONE=IMAGE:3199632 /TID=Xl.6034.1 /CNT=2 /FEA=EST /TIER=ConsEnd /STK=1 /UG=Xl.6034 /UG_TITLE=ESTs, Weakly similar to FABB_HUMAN Fatty acid-binding protein, brain (B-FABP) (Brain lipid-binding protein) (BLBP) (Mammary derived growth inhibitor related) (H.sapiens)
Xl.18983.1.S1_at	6.92734	7.42207	6.16303	6.22618	8.63227	8.39109	7.96629	8.73552	6.68465	8.43129	-1.74664	-5.37335	0.000321026	0.0404529	0.643406	gb:BG885253 /DB_XREF=gi:14262345 /DB_XREF=dac38d02.x1 /CLONE=IMAGE:4409139 /TID=Xl.18983.1 /CNT=7 /FEA=EST /TIER=ConsEnd /STK=1 /UG=Xl.18983 /UG_TITLE=ESTs, Weakly similar to A Chain A, Alcohol Dehydrogenase (E.C.1.1.1.1) (Beta-1 Isoenzyme, Human) Mutant With Arg 47 Replaced By Gly (R47g) Complexed With Nad+ (H.sapiens)
Xl.449.1.S1_at	6.17384	6.4841	6.86791	6.61198	8.04577	8.48911	8.20591	8.2678	6.53446	8.25214	-1.71769	-7.60475	1.90863e-05	0.0137004	3.25758	gb:AF107889.1 /DB_XREF=gi:4324638 /TID=Xl.449.1 /CNT=23 /FEA=FLmRNA /TIER=FL+Stack /STK=7 /UG=Xl.449 /DEF=Xenopus laevis RRM-type RNA-binding protein hermes mRNA, complete cds. /PROD=RRM-type RNA-binding protein hermes /FL=gb:AF107889.1
Xl.16076.1.A1_at	6.28156	5.4026	6.25093	5.8103	7.31844	7.84643	7.18575	8.20787	5.93634	7.63962	-1.70328	-5.57118	0.000243425	0.0398738	0.906575	gb:BJ046252 /DB_XREF=gi:17399843 /DB_XREF=BJ046252 /CLONE=XL006m16 /TID=Xl.16076.1 /CNT=5 /FEA=EST /TIER=ConsEnd /STK=4 /UG=Xl.16076 /UG_TITLE=ESTs, Highly similar to CPSC_HUMAN Cleavage and polyadenylation specificity factor, 73 kDa subunit (CPSF 73 kDa subunit) (H.sapiens)
Xl.10863.1.S1_at	6.25532	6.49947	6.93884	6.9964	8.03252	8.65841	7.98415	8.73083	6.67251	8.35148	-1.67897	-6.07476	0.000123342	0.030467	1.54785	gb:BI446251 /DB_XREF=gi:15270958 /DB_XREF=dai85h09.x1 /CLONE=IMAGE:5047528 /TID=Xl.10863.1 /CNT=10 /FEA=EST /TIER=ConsEnd /STK=1 /UG=Xl.10863 /UG_TITLE=ESTs, Weakly similar to N2,N2-dimethylguanosine tRNA methyltransferase-like (Homo sapiens) (H.sapiens)
Xl.25810.1.A1_at	6.56927	7.06539	6.45652	6.50425	8.16144	8.70048	8.01515	8.40714	6.64886	8.32105	-1.67219	-6.88789	4.41633e-05	0.0187858	2.49931	gb:BJ077325 /DB_XREF=gi:17522241 /DB_XREF=BJ077325 /CLONE=XL060k15 /TID=Xl.25810.1 /CNT=8 /FEA=EST /TIER=Stack /STK=6 /UG=Xl.25810 /UG_TITLE=ESTs, Weakly similar to HKR1_YEAST HANSENULA MRAKII KILLER TOXIN-RESISTANT PROTEIN 1 PRECURSOR (S. cerevisiae)
Xl.361.1.S1_at	7.82437	6.75204	7.26453	6.48675	8.24709	8.83523	8.63982	9.27183	7.08192	8.74849	-1.66657	-4.94587	0.000594961	0.0490819	0.0529093	gb:AB020319.1 /DB_XREF=gi:4586547 /TID=Xl.361.1 /CNT=2 /FEA=FLmRNA /TIER=FL /STK=1 /UG=Xl.361 /DEF=Xenopus laevis mRNA for Ximpact, complete cds. /PROD=Ximpact /FL=gb:AB020319.1
Xl.9401.1.A1_at	8.05545	7.6461	7.65764	7.70306	9.46974	9.56125	9.23683	9.34241	7.76556	9.40256	-1.637	-7.9745	1.26613e-05	0.00969437	3.62136	gb:BG486943 /DB_XREF=gi:13434520 /DB_XREF=dac79c04.x3 /CLONE=IMAGE:4436334 /TID=Xl.9401.1 /CNT=1 /FEA=EST /TIER=ConsEnd /STK=1 /UG=Xl.9401 /UG_TITLE=ESTs
Xl.3275.1.S1_at	4.43637	5.18722	5.02246	4.29526	6.04836	6.07942	6.17381	7.13495	4.73533	6.35913	-1.62381	-5.06231	0.000501617	0.0464602	0.216708	gb:AF468646.1 /DB_XREF=gi:19387127 /TID=Xl.3275.1 /CNT=4 /FEA=FLmRNA /TIER=FL /STK=2 /UG=Xl.3275 /DEF=Xenopus laevis pancreatic elastase 1 mRNA, complete cds. /PROD=pancreatic elastase 1 /FL=gb:AF468646.1
Xl.6562.1.A1_at	6.94337	6.96464	7.53518	7.06819	9.31739	8.45189	8.52767	8.69856	7.12784	8.74888	-1.62103	-6.20501	0.000104033	0.0281479	1.70712	gb:BM261032 /DB_XREF=gi:17924072 /DB_XREF=dag33a07.x3 /CLONE=IMAGE:4783020 /TID=Xl.6562.1 /CNT=5 /FEA=EST /TIER=ConsEnd /STK=0 /UG=Xl.6562 /UG_TITLE=ESTs
Xl.7590.1.S1_a_at	5.34259	4.82733	5.52647	5.79034	7.06958	6.5647	7.41054	6.91713	5.37168	6.99049	-1.61881	-5.83563	0.000169603	0.0347838	1.24843	gb:Z37525.1 /DB_XREF=gi:854636 /TID=Xl.7590.1 /CNT=10 /FEA=mRNA /TIER=ConsEnd /STK=0 /UG=Xl.7590 /DEF=X.laevis XDCoH mRNA. /PROD=XDCoH
Xl.18517.1.S1_at	7.09935	7.04426	6.75523	6.78693	8.18246	8.50368	8.49115	8.8338	6.92145	8.50277	-1.58133	-7.16613	3.16656e-05	0.0160245	2.80221	gb:BI348415 /DB_XREF=gi:15041692 /DB_XREF=dag34b10.x1 /CLONE=IMAGE:4783075 /TID=Xl.18517.1 /CNT=7 /FEA=EST /TIER=ConsEnd /STK=1 /UG=Xl.18517 /UG_TITLE=ESTs
Xl.18586.1.S1_at	3.23368	3.37877	3.57597	3.49673	5.45506	5.21544	4.81717	4.51152	3.42129	4.9998	-1.57851	-6.28052	9.43517e-05	0.0268748	1.79823	gb:BG885903 /DB_XREF=gi:14262995 /DB_XREF=de09b11.x1 /CLONE=IMAGE:3437516 /TID=Xl.18586.1 /CNT=6 /FEA=EST /TIER=ConsEnd /STK=2 /UG=Xl.18586 /UG_TITLE=ESTs
Xl.25538.1.A1_at	8.31883	8.12775	8.74148	7.93733	9.23105	10.4506	9.82092	9.90828	8.28135	9.85271	-1.57136	-5.27004	0.000371757	0.0408497	0.503423	gb:BG016634 /DB_XREF=gi:12470078 /DB_XREF=df63b06.x1 /CLONE=IMAGE:3743939 /TID=Xl.25538.1 /CNT=4 /FEA=EST /TIER=ConsEnd /STK=2 /UG=Xl.25538 /UG_TITLE=ESTs, Moderately similar to I55491 adenosine triphosphatase - human (H.sapiens)
Xl.9754.1.S1_at	4.03069	4.55193	4.99653	4.44522	6.08952	5.79057	5.73209	6.61437	4.5061	6.05664	-1.55054	-5.42372	0.00029903	0.0404529	0.711018	gb:BJ060128 /DB_XREF=gi:17496858 /DB_XREF=BJ060128 /CLONE=XL064o02 /TID=Xl.9754.1 /CNT=3 /FEA=EST /TIER=ConsEnd /STK=0 /UG=Xl.9754 /UG_TITLE=ESTs, Weakly similar to hypothetical protein HSPC196 (Homo sapiens) (H.sapiens)
Xl.25989.1.A1_at	8.23739	7.57261	8.18277	8.24026	9.11071	10.032	9.54059	9.65298	8.05826	9.58407	-1.52581	-5.7257	0.00019686	0.0382527	1.1077	gb:BF428122 /DB_XREF=gi:11439813 /DB_XREF=daa02g09.x1 /CLONE=IMAGE:4055225 /TID=Xl.25989.1 /CNT=4 /FEA=EST /TIER=ConsEnd /STK=1 /UG=Xl.25989 /UG_TITLE=ESTs
Xl.16427.1.A1_at	6.59231	6.67227	6.11119	5.96451	7.5266	8.12438	7.43307	8.3186	6.33507	7.85066	-1.5156	-5.33448	0.000339184	0.0404529	0.590945	gb:BJ050358 /DB_XREF=gi:17393046 /DB_XREF=BJ050358 /CLONE=XL024c04 /TID=Xl.16427.1 /CNT=7 /FEA=EST /TIER=ConsEnd /STK=3 /UG=Xl.16427 /UG_TITLE=ESTs, Weakly similar to nucleotide exchange factor (Caenorhabditis elegans) (C.elegans)
Xl.1555.1.A1_at	7.5808	7.4197	7.93259	7.8425	9.35729	9.03756	9.15386	9.2375	7.6939	9.19655	-1.50265	-7.12269	3.33336e-05	0.0160245	2.75566	gb:BJ082579 /DB_XREF=gi:17577269 /DB_XREF=BJ082579 /CLONE=XL081j11 /TID=Xl.1555.1 /CNT=2 /FEA=EST /TIER=ConsEnd /STK=2 /UG=Xl.1555 /UG_TITLE=ESTs
Xl.14571.2.S1_at	6.57688	6.39877	7.18127	6.5617	8.01006	7.99052	8.55104	8.03146	6.67966	8.14577	-1.46612	-5.87404	0.00016106	0.0344129	1.29714	gb:BI444178 /DB_XREF=gi:15268885 /DB_XREF=dai95g12.x1 /CLONE=IMAGE:5048278 /TID=Xl.14571.2 /CNT=9 /FEA=EST /TIER=ConsEnd /STK=1 /UG=Xl.14571 /UG_TITLE=ESTs, Weakly similar to ring finger protein 36; trimless (Homo sapiens) (H.sapiens)
Xl.5443.1.S1_at	7.70473	7.32416	7.6386	8.13677	9.19589	9.22623	9.0205	9.16439	7.70107	9.15175	-1.45069	-6.39183	8.18103e-05	0.0268455	1.93092	gb:BE575931 /DB_XREF=gi:9825730 /DB_XREF=dc62d01.x1 /CLONE=IMAGE:3401665 /TID=Xl.5443.1 /CNT=3 /FEA=EST /TIER=ConsEnd /STK=1 /UG=Xl.5443 /UG_TITLE=ESTs, Weakly similar to THT1_HUMAN Thiamine transporter 1 (THTR-1) (ThTr1) (Thiamine carrier 1) (TC1) (H.sapiens)
Xl.11075.1.A1_at	9.19417	9.22873	9.45222	10.078	11.3737	11.0767	10.595	10.6679	9.48827	10.9283	-1.44006	-5.13051	0.00045432	0.0453728	0.311607	gb:BM191879 /DB_XREF=gi:17527842 /DB_XREF=dag37g04.x3 /CLONE=IMAGE:4783686 /TID=Xl.11075.1 /CNT=7 /FEA=EST /TIER=ConsEnd /STK=1 /UG=Xl.11075 /UG_TITLE=ESTs, Weakly similar to hypothetical protein MGC2941 (Homo sapiens) (H.sapiens)
Xl.10985.1.A1_at	7.83109	7.91042	7.23668	8.21927	9.50866	9.1503	9.10348	9.16506	7.79936	9.23188	-1.43251	-5.6584	0.000215844	0.0387339	1.02058	gb:BJ089303 /DB_XREF=gi:17586967 /DB_XREF=BJ089303 /CLONE=XL098b13 /TID=Xl.10985.1 /CNT=2 /FEA=EST /TIER=ConsEnd /STK=2 /UG=Xl.10985 /UG_TITLE=ESTs
Xl.26410.1.A1_at	6.0853	5.85674	5.77392	6.06882	7.39305	7.27342	7.41713	7.40705	5.9462	7.37266	-1.42647	-7.35167	2.54938e-05	0.0154103	2.99807	gb:CD360765 /DB_XREF=gi:31132176 /DB_XREF=AGENCOURT_14235593 /CLONE=IMAGE:6957066 /TID=Xl.26410.1 /CNT=2 /FEA=EST /TIER=ConsEnd /STK=1 /UG=Xl.26410 /UG_TITLE=ESTs
Xl.7721.1.A1_at	9.2149	9.09619	9.3745	9.44339	10.2142	10.4406	11.4458	10.6347	9.28224	10.6838	-1.40159	-4.93963	0.000600458	0.0490819	0.0440746	gb:BI441627 /DB_XREF=gi:15266317 /DB_XREF=dai38a01.x1 /CLONE=IMAGE:4963849 /TID=Xl.7721.1 /CNT=26 /FEA=EST /TIER=Stack /STK=10 /UG=Xl.7721 /UG_TITLE=ESTs, Weakly similar to prosaposin (variant Gaucher disease and variant metachromatic leukodystrophy); Prosaposin (sphingolipid activator protein-1) (Homo sapiens) (H.sapiens)
Xl.16399.1.S1_at	8.64282	9.34679	9.55137	9.60314	10.8977	10.535	10.6014	10.7022	9.28603	10.6841	-1.39802	-5.41076	0.000304533	0.0404529	0.693655	gb:BC043881.1 /DB_XREF=gi:27696380 /TID=Xl.16399.1 /CNT=6 /FEA=FLmRNA /TIER=FL /STK=1 /UG=Xl.16399 /DEF=Xenopus laevis, clone MGC:53769 IMAGE:5537232, mRNA, complete cds. /PROD=Unknown (protein for MGC:53769) /FL=gb:BC043881.1
Xl.24730.1.S1_a_at	9.34105	9.34135	8.91853	9.48505	10.6964	10.3748	10.905	10.5417	9.2715	10.6295	-1.35798	-6.06656	0.00012468	0.030467	1.53774	gb:BG020996 /DB_XREF=gi:12477065 /DB_XREF=df26d11.x1 /CLONE=IMAGE:3579692 /TID=Xl.24730.1 /CNT=18 /FEA=EST /TIER=ConsEnd /STK=2 /UG=Xl.24730 /UG_TITLE=ESTs, Moderately similar to S47532 chaperonin groES - human (H.sapiens)
Xl.19274.1.S1_at	7.22509	7.34696	6.95551	6.87944	8.56839	8.57507	8.62713	7.97133	7.10175	8.43548	-1.33373	-5.67279	0.000211627	0.0385799	1.03926	gb:BI442114 /DB_XREF=gi:15266821 /DB_XREF=dai88b11.y1 /CLONE=IMAGE:5047269 /TID=Xl.19274.1 /CNT=5 /FEA=EST /TIER=ConsEnd /STK=0 /UG=Xl.19274 /UG_TITLE=ESTs, Highly similar to N33_HUMAN N33 protein (H.sapiens)
Xl.26364.1.A1_at	6.69976	7.03481	6.56781	6.51557	8.277	7.95041	7.76587	8.11094	6.70449	8.02606	-1.32157	-5.98179	0.000139473	0.0323369	1.43252	gb:CD329075 /DB_XREF=gi:31093406 /DB_XREF=AGENCOURT_14147925 /CLONE=IMAGE:6950946 /TID=Xl.26364.1 /CNT=4 /FEA=EST /TIER=ConsEnd /STK=4 /UG=Xl.26364 /UG_TITLE=ESTs
Xl.5005.3.A1_a_at	8.73338	8.57797	8.84549	8.70968	9.97376	9.9731	10.3114	9.78575	8.71663	10.011	-1.29437	-6.2855	9.37482e-05	0.0268748	1.80421	gb:CB941409 /DB_XREF=gi:30186576 /DB_XREF=AGENCOURT_13842801 /CLONE=IMAGE:6932364 /TID=Xl.5005.3 /CNT=2 /FEA=EST /TIER=ConsEnd /STK=0 /UG=Xl.5005 /UG_TITLE=ESTs, Highly similar to VP26_HUMAN VPS26 protein homolog (H.sapiens)
Xl.12866.1.S1_at	4.85417	4.75153	5.23058	5.1887	6.35622	6.39526	5.93483	6.50171	5.00624	6.297	-1.29076	-5.69509	0.000205261	0.0383548	1.06817	gb:CB560704 /DB_XREF=gi:29480234 /DB_XREF=AGENCOURT_13322384 /CLONE=IMAGE:6879499 /TID=Xl.12866.1 /CNT=3 /FEA=EST /TIER=ConsEnd /STK=1 /UG=Xl.12866 /UG_TITLE=ESTs, Weakly similar to A48251 glucose-6-phosphatase (EC 3.1.3.9) - human (H.sapiens)
Xl.23428.1.A1_at	6.71937	6.66145	6.32067	6.68042	8.27009	7.91901	7.52823	7.75764	6.59548	7.86874	-1.27326	-5.52004	0.000261337	0.0404529	0.839159	gb:BJ078523 /DB_XREF=gi:17523439 /DB_XREF=BJ078523 /CLONE=XL065f24 /TID=Xl.23428.1 /CNT=11 /FEA=EST /TIER=ConsEnd /STK=2 /UG=Xl.23428 /UG_TITLE=ESTs, Weakly similar to CAP1_HUMAN Adenylyl cyclase-associated protein 1 (CAP 1) (H.sapiens)
Xl.24104.1.A1_at	6.0605	5.9535	5.8103	6.59417	7.54998	7.42637	7.26374	7.2594	6.10462	7.37487	-1.27026	-5.46643	0.000281642	0.0404529	0.768026	gb:BJ083442 /DB_XREF=gi:17578513 /DB_XREF=BJ083442 /CLONE=XL085d03 /TID=Xl.24104.1 /CNT=4 /FEA=EST /TIER=ConsEnd /STK=1 /UG=Xl.24104 /UG_TITLE=ESTs
Xl.13330.1.A1_at	5.50348	5.49972	5.26424	5.07619	6.27314	6.4784	6.44363	7.20491	5.33591	6.60002	-1.26411	-4.93725	0.000602573	0.0490819	0.040695	gb:BJ082996 /DB_XREF=gi:17577875 /DB_XREF=BJ082996 /CLONE=XL083m08 /TID=Xl.13330.1 /CNT=4 /FEA=EST /TIER=ConsEnd /STK=2 /UG=Xl.13330 /UG_TITLE=ESTs, Weakly similar to Y133_HUMAN Hypothetical protein KIAA0133 (H.sapiens)
Xl.4267.2.A1_at	7.21445	7.40387	7.27135	7.65661	8.70494	8.85027	8.68685	8.34574	7.38657	8.64695	-1.26038	-5.87062	0.000161802	0.0344129	1.29281	gb:CB563962 /DB_XREF=gi:29483492 /DB_XREF=AGENCOURT_13321462 /CLONE=IMAGE:6872478 /TID=Xl.4267.2 /CNT=4 /FEA=EST /TIER=ConsEnd /STK=1 /UG=Xl.4267 /UG_TITLE=ESTs, Weakly similar to T00415 hypothetical protein H_248O15.1 - human (fragment) (H.sapiens)
Xl.15948.1.S1_at	10.0057	9.77645	10.4988	10.0726	11.4673	11.4771	11.2122	11.2026	10.0884	11.3398	-1.2514	-5.56212	0.000246499	0.0398738	0.894668	gb:BC043975.1 /DB_XREF=gi:27697083 /TID=Xl.15948.1 /CNT=13 /FEA=FLmRNA /TIER=FL /STK=2 /UG=Xl.15948 /DEF=Xenopus laevis, Similar to seryl-aminoacyl-tRNA synthetase 1, clone MGC:53987 IMAGE:5571165, mRNA, complete cds. /PROD=Similar to seryl-aminoacyl-tRNA synthetase 1 /FL=gb:BC043975.1
Xl.22078.2.A1_s_at	6.60162	6.21263	6.23643	6.05081	7.20543	7.38047	7.63073	7.84855	6.27537	7.51629	-1.24092	-5.36322	0.000325658	0.0404529	0.629751	gb:BJ047794 /DB_XREF=gi:17374629 /DB_XREF=BJ047794 /CLONE=XL017l08 /TID=Xl.22078.2 /CNT=9 /FEA=EST /TIER=Stack /STK=6 /UG=Xl.22078 /UG_TITLE=Xenopus laevis, clone IMAGE:4683795, mRNA
Xl.21487.1.A1_at	3.16813	2.64737	3.42417	2.91569	4.49092	4.25105	3.92364	4.36144	3.03884	4.25676	-1.21792	-5.01192	0.000539939	0.047109	0.146087	gb:M30029.1 /DB_XREF=gi:214311 /TID=Xl.21487.1 /CNT=1 /FEA=mRNA /TIER=ConsEnd /STK=0 /UG=Xl.21487 /UG_TITLE=X.laevis Ig rearranged H-chain mRNA V-region (V2-D5-J1-C), partial cds /DEF=X.laevis Ig rearranged H-chain mRNA V-region (V2-D5-J1-C), partial cds.
Xl.21901.1.S1_at	3.12583	2.96307	3.3256	2.81513	3.93099	4.49608	4.35584	4.28344	3.05741	4.26659	-1.20918	-5.44326	0.000290935	0.0404529	0.737139	gb:BC043634.1 /DB_XREF=gi:27696709 /TID=Xl.21901.1 /CNT=8 /FEA=FLmRNA /TIER=FL /STK=1 /UG=Xl.21901 /DEF=Xenopus laevis, Similar to ankyrin repeat domain 3, clone MGC:53701 IMAGE:4889408, mRNA, complete cds. /PROD=Similar to ankyrin repeat domain 3 /FL=gb:BC043634.1
Xl.14760.1.A1_at	9.2608	9.85228	9.65719	9.30774	10.6408	10.6205	10.8208	10.7951	9.5195	10.7193	-1.1998	-5.52744	0.00025866	0.0404529	0.84894	gb:BQ386659 /DB_XREF=gi:21074346 /DB_XREF=NISC_mn19e01.x1 /CLONE=IMAGE:5073888 /TID=Xl.14760.1 /CNT=3 /FEA=EST /TIER=ConsEnd /STK=0 /UG=Xl.14760 /UG_TITLE=ESTs, Moderately similar to DNPE_HUMAN Aspartyl aminopeptidase (H.sapiens)
Xl.2331.1.A1_at	7.32801	8.01263	7.27135	7.58328	8.70818	8.55416	8.94895	8.78124	7.54882	8.74813	-1.19932	-5.13102	0.00045398	0.0453728	0.312323	gb:BG022720 /DB_XREF=gi:12478799 /DB_XREF=dab07h03.x1 /CLONE=IMAGE:4173917 /TID=Xl.2331.1 /CNT=3 /FEA=EST /TIER=ConsEnd /STK=2 /UG=Xl.2331 /UG_TITLE=ESTs
Xl.25420.1.S1_at	3.95612	3.12234	3.66926	3.68207	4.78368	4.71088	4.7344	4.85922	3.60744	4.77204	-1.1646	-5.08555	0.000484936	0.045851	0.249129	gb:AW872304 /DB_XREF=gi:8006357 /DB_XREF=db24f06.y1 /CLONE=XENOPUS_SOURCE_ID: /TID=Xl.25420.1 /CNT=2 /FEA=EST /TIER=ConsEnd /STK=2 /UG=Xl.25420 /UG_TITLE=ESTs
Xl.17015.1.A1_at	6.1645	6.39403	6.5665	6.1046	7.80373	7.09842	7.53067	7.4425	6.30741	7.46883	-1.16142	-5.04537	0.000514169	0.0468163	0.193007	gb:BM260396 /DB_XREF=gi:17923436 /DB_XREF=dai20f09.x1 /CLONE=IMAGE:4959905 /TID=Xl.17015.1 /CNT=1 /FEA=EST /TIER=ConsEnd /STK=1 /UG=Xl.17015 /UG_TITLE=EST, Weakly similar to A59180 Wnt inhibitory factor-1 - human (H.sapiens)
Xl.2895.1.A1_at	4.83943	4.44093	4.84883	4.87689	5.82318	5.78078	5.96052	6.08336	4.75152	5.91196	-1.16044	-5.61433	0.000229334	0.039312	0.963136	gb:BQ387970 /DB_XREF=gi:21075657 /DB_XREF=NISC_mn26h01.x1 /CLONE=IMAGE:5074777 /TID=Xl.2895.1 /CNT=3 /FEA=EST /TIER=ConsEnd /STK=0 /UG=Xl.2895 /UG_TITLE=ESTs, Weakly similar to WASL_HUMAN Neural Wiskott-Aldrich syndrome protein (N-WASP) (H.sapiens)
Xl.525.1.S1_at	4.97501	4.30557	4.57521	4.76934	5.80112	5.71948	5.60206	5.8994	4.65629	5.75552	-1.09923	-5.01579	0.00053689	0.047109	0.151523	gb:AB014611.1 /DB_XREF=gi:4107096 /GEN=XFD-6 /TID=Xl.525.1 /CNT=1 /FEA=FLmRNA /TIER=FL /STK=1 /UG=Xl.525 /DEF=Xenopus laevis mRNA for XFD-6, complete cds. /PROD=XFD-6 /FL=gb:AB014611.1
Xl.22032.1.A1_at	5.26117	5.54198	5.62045	5.11878	6.29294	6.53901	6.61683	6.42582	5.3856	6.46865	-1.08305	-5.12147	0.000460302	0.0455092	0.29908	gb:BG579880 /DB_XREF=gi:13594944 /DB_XREF=dab78f09.x1 /CLONE=IMAGE:4203400 /TID=Xl.22032.1 /CNT=1 /FEA=EST /TIER=ConsEnd /STK=1 /UG=Xl.22032 /UG_TITLE=ESTs
Xl.9558.1.A1_at	6.5735	6.4841	6.50687	6.64514	7.296	7.7958	7.78685	7.62169	6.5524	7.62508	-1.07268	-5.2107	0.000404717	0.0426438	0.422242	gb:BM179412 /DB_XREF=gi:17403483 /DB_XREF=dai43d04.x1 /CLONE=IMAGE:4964406 /TID=Xl.9558.1 /CNT=5 /FEA=EST /TIER=ConsEnd /STK=3 /UG=Xl.9558 /UG_TITLE=ESTs
Xl.24133.1.S1_at	9.10447	8.8759	9.32134	9.26711	10.0084	10.4162	10.1443	10.1778	9.14221	10.1867	-1.04446	-4.99428	0.000554081	0.0471379	0.121272	gb:BC048366.1 /DB_XREF=gi:29477021 /TID=Xl.24133.1 /CNT=137 /FEA=mRNA /TIER=Stack /STK=12 /UG=Xl.24133 /UG_TITLE=Xenopus laevis, Similar to eukaryotic translation initiation factor 4 gamma, 2, clone IMAGE:4681475, mRNA /DEF=Xenopus laevis, Similar to eukaryotic translation initiation factor 4 gamma, 2, clone IMAGE:4681475, mRNA.
Xl.5178.2.A1_at	10.8876	10.8896	10.5561	10.7853	9.84131	9.85831	9.84929	9.59656	10.7797	9.78637	0.993291	4.99875	0.000550461	0.0471379	0.127563	gb:BF232507 /DB_XREF=gi:11175220 /DB_XREF=de30a10.x1 /CLONE=IMAGE:3473179 /TID=Xl.5178.2 /CNT=13 /FEA=EST /TIER=Stack /STK=7 /UG=Xl.5178 /UG_TITLE=Xenopus laevis, Similar to actin related protein 23 complex, subunit 1A, 41kDa, clone MGC:52839 IMAGE:4885217, mRNA, complete cds
Xl.25940.1.S1_at	8.75829	9.03137	8.99394	9.10364	8.02439	7.74783	7.94708	8.07109	8.97181	7.9476	1.02421	5.13436	0.000451792	0.0453728	0.316951	gb:CB564763 /DB_XREF=gi:29484293 /DB_XREF=AGENCOURT_13324721 /CLONE=IMAGE:6875788 /TID=Xl.25940.1 /CNT=30 /FEA=EST /TIER=Stack /STK=6 /UG=Xl.25940 /UG_TITLE=ESTs, Moderately similar to A Chain A, Structure Of Human Adenosine Kinase At 1.50 Angstroms (H.sapiens)
Xl.4873.1.S1_at	10.9191	11.0406	11.0987	11.152	10.2057	10.0619	9.94396	9.81952	11.0526	10.0078	1.04483	5.2932	0.000359679	0.0408497	0.53496	gb:BC045248.1 /DB_XREF=gi:28175728 /TID=Xl.4873.1 /CNT=16 /FEA=FLmRNA /TIER=FL /STK=2 /UG=Xl.4873 /DEF=Xenopus laevis, Similar to nucleostemin, clone MGC:53851 IMAGE:5542803, mRNA, complete cds. /PROD=Similar to nucleostemin /FL=gb:BC045248.1
Xl.2632.1.A1_at	7.59703	7.37611	7.30361	7.5928	6.6227	6.06226	6.37448	6.52976	7.46738	6.3973	1.07008	4.99606	0.000552632	0.0471379	0.123786	gb:BG020156 /DB_XREF=gi:12476235 /DB_XREF=dc71h02.x1 /CLONE=IMAGE:3402842 /TID=Xl.2632.1 /CNT=5 /FEA=EST /TIER=ConsEnd /STK=2 /UG=Xl.2632 /UG_TITLE=ESTs, Weakly similar to hypothetical protein FLJ10486 (Homo sapiens) (H.sapiens)
Xl.1766.1.A1_at	6.69976	6.56867	7.19439	6.77644	5.5115	5.56033	5.92829	5.7786	6.80982	5.69468	1.11514	4.98253	0.000563719	0.0476052	0.104717	gb:BG409783 /DB_XREF=gi:13505789 /DB_XREF=S10-4-D12 /TID=Xl.1766.1 /CNT=3 /FEA=EST /TIER=ConsEnd /STK=1 /UG=Xl.1766 /UG_TITLE=ESTs
Xl.16810.1.A1_at	7.32571	7.43977	7.77786	7.51265	6.08952	6.74434	6.43453	6.28838	7.514	6.38919	1.1248	5.01003	0.000541436	0.047109	0.143431	gb:BJ049123 /DB_XREF=gi:17374779 /DB_XREF=BJ049123 /CLONE=XL025b21 /TID=Xl.16810.1 /CNT=3 /FEA=EST /TIER=ConsEnd /STK=2 /UG=Xl.16810 /UG_TITLE=ESTs
Xl.12917.1.A1_at	8.4901	8.60798	8.54564	8.33372	7.06569	7.50333	7.63853	7.1987	8.49436	7.35156	1.1428	5.32672	0.000342938	0.0404529	0.580444	gb:BJ092611 /DB_XREF=gi:17591805 /DB_XREF=BJ092611 /CLONE=XL087n21 /TID=Xl.12917.1 /CNT=2 /FEA=EST /TIER=ConsEnd /STK=2 /UG=Xl.12917 /UG_TITLE=ESTs
Xl.15575.1.A1_s_at	7.98239	8.03172	7.7606	7.7025	6.8664	6.57228	6.93476	6.50075	7.8693	6.71855	1.15075	5.47142	0.000279682	0.0404529	0.774669	gb:BJ055384 /DB_XREF=gi:17423368 /DB_XREF=BJ055384 /CLONE=XL009g09 /TID=Xl.15575.1 /CNT=7 /FEA=EST /TIER=ConsEnd /STK=3 /UG=Xl.15575 /UG_TITLE=ESTs
Xl.23621.1.S1_at	4.1041	3.85026	4.39708	3.96862	2.88554	2.63614	3.00678	3.15485	4.08001	2.92083	1.15919	5.23693	0.000389774	0.0418139	0.458205	gb:M22984.1 /DB_XREF=gi:214645 /TID=Xl.23621.1 /CNT=1 /FEA=mRNA /TIER=ConsEnd /STK=0 /UG=Xl.23621 /UG_TITLE=X.laevis oocyte poly-A RNA that hybridizes to a cloned interspersed repeat /DEF=X.laevis oocyte poly-A RNA that hybridizes to a cloned interspersed repeat.
Xl.1378.1.A1_at	6.63332	6.25919	6.93205	6.40949	5.56525	5.59165	5.1289	5.25041	6.55852	5.38405	1.17446	5.04069	0.00051769	0.0468163	0.186461	gb:BE507430 /DB_XREF=gi:9727205 /DB_XREF=dc34a09.x1 /CLONE=IMAGE:3398968 /TID=Xl.1378.1 /CNT=2 /FEA=EST /TIER=ConsEnd /STK=1 /UG=Xl.1378 /UG_TITLE=ESTs, Moderately similar to multiple PDZ domain protein (Homo sapiens) (H.sapiens)
Xl.19899.1.A1_at	5.07125	4.60809	5.32001	5.10381	4.02031	3.48357	4.02261	3.85026	5.02579	3.84419	1.1816	4.96579	0.000577765	0.0484054	0.0810827	gb:BQ400337 /DB_XREF=gi:21088024 /DB_XREF=NISC_mp08g03.x1 /CLONE=IMAGE:4968773 /TID=Xl.19899.1 /CNT=1 /FEA=EST /TIER=ConsEnd /STK=1 /UG=Xl.19899 /UG_TITLE=ESTs, Moderately similar to bromodomain adjacent to zinc finger domain, 2B (Homo sapiens) (H.sapiens)
Xl.20487.1.A1_at	8.30104	8.06239	8.42186	7.75364	7.1987	6.39526	6.89088	7.01849	8.13473	6.87583	1.2589	4.96126	0.000581624	0.0484054	0.0746892	gb:BQ731305 /DB_XREF=gi:21870202 /DB_XREF=AGENCOURT_8216906 /CLONE=IMAGE:4930290 /TID=Xl.20487.1 /CNT=4 /FEA=EST /TIER=ConsEnd /STK=0 /UG=Xl.20487 /UG_TITLE=ESTs
Xl.16564.1.A1_s_at	6.04278	6.16724	6.14873	6.3553	4.79365	4.5735	5.57009	4.67737	6.17851	4.90365	1.27486	4.92719	0.000611585	0.0494651	0.0264306	gb:BJ054555 /DB_XREF=gi:17422879 /DB_XREF=BJ054555 /CLONE=XL044k08 /TID=Xl.16564.1 /CNT=3 /FEA=EST /TIER=ConsEnd /STK=1 /UG=Xl.16564 /UG_TITLE=ESTs
Xl.7749.1.A1_at	8.6366	8.5289	8.32425	8.51442	7.51587	7.06639	7.04574	7.17469	8.50104	7.20067	1.30037	6.26758	9.59397e-05	0.0268748	1.78268	gb:BG371367 /DB_XREF=gi:13267904 /DB_XREF=dac44g08.x1 /CLONE=IMAGE:4433079 /TID=Xl.7749.1 /CNT=3 /FEA=EST /TIER=ConsEnd /STK=2 /UG=Xl.7749 /UG_TITLE=ESTs
Xl.4066.1.S1_at	8.88452	8.20145	8.3721	8.15289	6.92109	7.10107	6.7354	7.5631	8.40274	7.08016	1.32257	5.02413	0.000530376	0.047109	0.163235	gb:AF411389.1 /DB_XREF=gi:21305838 /GEN=bivm /TID=Xl.4066.1 /CNT=13 /FEA=FLmRNA /TIER=FL /STK=1 /UG=Xl.4066 /DEF=Xenopus laevis basic, immunoglobulin-like variable motif-containing protein (bivm) mRNA, complete cds. /PROD=basic, immunoglobulin-like variablemotif-containing protein /FL=gb:AF411389.1
Xl.15868.1.S1_at	9.67953	9.36818	9.60848	9.70674	8.91514	8.17082	7.85991	8.01801	9.59073	8.24097	1.34976	5.10573	0.000470928	0.0457778	0.277217	gb:AY168013.1 /DB_XREF=gi:27368038 /TID=Xl.15868.1 /CNT=26 /FEA=FLmRNA /TIER=FL /STK=5 /UG=Xl.15868 /DEF=Xenopus laevis kinetochore spindle checkpoint protein Ndc80 mRNA, complete cds. /PROD=kinetochore spindle checkpoint protein Ndc80 /FL=gb:AY168013.1
Xl.19277.1.A1_at	4.71296	4.23169	4.99653	4.71296	3.14183	3.36691	3.49574	3.11715	4.66353	3.28041	1.38313	5.97477	0.000140779	0.0323369	1.42377	gb:CB561575 /DB_XREF=gi:29481105 /DB_XREF=AGENCOURT_13329632 /CLONE=IMAGE:6879989 /TID=Xl.19277.1 /CNT=4 /FEA=EST /TIER=ConsEnd /STK=1 /UG=Xl.19277 /UG_TITLE=ESTs, Weakly similar to hypothetical protein FLJ23560 (Homo sapiens) (H.sapiens)
Xl.14796.1.A1_at	4.8015	4.9062	4.85586	5.23446	3.40551	3.21355	4.16882	3.43674	4.9495	3.55616	1.39335	5.4338	0.000294824	0.0404529	0.724502	gb:BM179493 /DB_XREF=gi:17403553 /DB_XREF=dai44d01.x1 /CLONE=IMAGE:4964401 /TID=Xl.14796.1 /CNT=3 /FEA=EST /TIER=ConsEnd /STK=3 /UG=Xl.14796 /UG_TITLE=ESTs, Weakly similar to S68864 guanylate kinase (EC 2.7.4.8) 1 - human (H.sapiens)
Xl.2824.1.A1_at	4.43637	4.57125	4.44274	4.39928	2.75084	2.86325	3.56293	2.8883	4.46241	3.01633	1.44608	6.17739	0.000107837	0.0281479	1.67357	gb:BJ043856 /DB_XREF=gi:17419709 /DB_XREF=BJ043856 /CLONE=XL011g11 /TID=Xl.2824.1 /CNT=3 /FEA=EST /TIER=ConsEnd /STK=3 /UG=Xl.2824 /UG_TITLE=ESTs
Xl.1117.2.A1_at	6.26463	6.42202	5.57373	6.34998	4.84588	4.84484	4.75601	4.37005	6.15259	4.70419	1.4484	5.71468	0.00019984	0.0382527	1.09349	gb:BJ091627 /DB_XREF=gi:17590373 /DB_XREF=BJ091627 /CLONE=XL097l10 /TID=Xl.1117.2 /CNT=11 /FEA=EST /TIER=Stack /STK=11 /UG=Xl.1117 /UG_TITLE=Xenopus mRNA for muscle aetylcholine receptor alpha subunit
Xl.23438.1.S1_at	10.2951	10.5823	11.1876	10.373	9.29408	9.0267	9.07059	9.04204	10.6095	9.10835	1.50115	6.10926	0.000117877	0.0300848	1.5903	gb:BF024995 /DB_XREF=gi:10755414 /DB_XREF=dc82e04.x1 /CLONE=IMAGE:3403614 /TID=Xl.23438.1 /CNT=113 /FEA=mRNA /TIER=Stack /STK=7 /UG=Xl.23438 /UG_TITLE=Xenopus laevis, Similar to heterogeneous nuclear ribonucleoprotein U (scaffold attachment factor A), clone IMAGE:5542936, mRNA, partial cds
Xl.26339.1.A1_at	4.79438	4.76822	5.51659	5.84924	3.88332	3.42795	3.64535	3.91581	5.23211	3.71811	1.514	5.19473	0.000414114	0.0432372	0.400291	gb:BM261816 /DB_XREF=gi:17924856 /DB_XREF=dai97h12.x1 /CLONE=IMAGE:5048686 /TID=Xl.26339.1 /CNT=2 /FEA=EST /TIER=ConsEnd /STK=1 /UG=Xl.26339 /UG_TITLE=ESTs
Xl.10407.1.A1_at	7.64106	7.42431	7.59723	7.35745	5.83992	5.55385	5.83767	6.6151	7.50501	5.96163	1.54338	5.93903	0.000147641	0.0332482	1.37903	gb:BF072385 /DB_XREF=gi:10849024 /DB_XREF=db56e07.x1 /CLONE=IMAGE:3302532 /TID=Xl.10407.1 /CNT=2 /FEA=EST /TIER=ConsEnd /STK=2 /UG=Xl.10407 /UG_TITLE=ESTs, Moderately similar to SE1L_HUMAN Sel-1 homolog precursor (Suppressor of lin-12-like protein) (Sel-1L) (H.sapiens)
Xl.5907.1.A1_at	8.82754	9.10194	9.64061	9.84606	8.30133	7.53518	7.95041	7.44233	9.35404	7.80731	1.54673	5.13865	0.000449001	0.0453728	0.322885	gb:BJ090062 /DB_XREF=gi:17588104 /DB_XREF=BJ090062 /CLONE=XL101e08 /TID=Xl.5907.1 /CNT=14 /FEA=EST /TIER=Stack /STK=10 /UG=Xl.5907 /UG_TITLE=ESTs, Weakly similar to A38219 GAP-associated tyrosine phosphoprotein p62 - human (H.sapiens)
Xl.2688.1.S1_at	10.6942	11.8212	10.6222	11.0061	9.67428	9.41056	9.44584	9.32761	11.0359	9.46457	1.57135	5.47796	0.000277136	0.0404529	0.783367	gb:BG161445 /DB_XREF=gi:12695364 /DB_XREF=dab70c06.x1 /CLONE=IMAGE:4202482 /TID=Xl.2688.1 /CNT=2 /FEA=EST /TIER=ConsEnd /STK=0 /UG=Xl.2688 /UG_TITLE=ESTs, Weakly similar to SDHL_HUMAN L-serine dehydratase (L-serine deaminase) (H.sapiens)
Xl.11452.1.S1_at	8.83526	8.43108	8.89868	8.88878	7.58177	6.97428	7.39382	6.74434	8.76345	7.17355	1.5899	6.33452	8.80267e-05	0.0268748	1.86284	gb:BF025643 /DB_XREF=gi:10756062 /DB_XREF=dg09g01.x1 /CLONE=IMAGE:3748368 /TID=Xl.11452.1 /CNT=4 /FEA=EST /TIER=ConsEnd /STK=1 /UG=Xl.11452 /UG_TITLE=ESTs, Weakly similar to T12462 hypothetical protein DKFZp564I122.1 - human (fragment) (H.sapiens)
Xl.15671.1.S1_at	4.49368	5.22678	5.54198	4.94933	3.17623	3.02437	4.10061	3.54401	5.05294	3.46131	1.59164	5.08827	0.00048302	0.045851	0.252922	gb:BJ056235 /DB_XREF=gi:17423746 /DB_XREF=BJ056235 /CLONE=XL035c24 /TID=Xl.15671.1 /CNT=8 /FEA=EST /TIER=ConsEnd /STK=1 /UG=Xl.15671 /UG_TITLE=ESTs
Xl.15612.1.A1_at	7.59863	6.80404	6.49667	7.33619	5.41963	5.87929	4.8907	5.50184	7.05888	5.42286	1.63602	5.27597	0.00036862	0.0408497	0.511515	gb:BJ079143 /DB_XREF=gi:17524059 /DB_XREF=BJ079143 /CLONE=XL067g23 /TID=Xl.15612.1 /CNT=2 /FEA=EST /TIER=ConsEnd /STK=2 /UG=Xl.15612 /UG_TITLE=ESTs
Xl.24473.2.S1_at	5.03224	3.91012	5.07499	4.49368	3.27085	3.18347	2.54801	2.96307	4.62776	2.99135	1.63641	5.33063	0.000341044	0.0404529	0.585728	gb:BE679976 /DB_XREF=gi:10063327 /DB_XREF=df59c08.y1 /CLONE=IMAGE:3743630 /TID=Xl.24473.2 /CNT=6 /FEA=EST /TIER=ConsEnd /STK=1 /UG=Xl.24473 /UG_TITLE=ESTs, Weakly similar to F18H3.1.p (Caenorhabditis elegans) (C.elegans)
Xl.6988.1.A1_at	9.38476	8.81603	8.64548	9.2623	7.90434	7.00549	7.14301	7.42533	9.02714	7.36954	1.6576	6.01374	0.000133686	0.0319872	1.47232	gb:BI349938 /DB_XREF=gi:15044384 /DB_XREF=dac60b07.x1 /CLONE=IMAGE:4434373 /TID=Xl.6988.1 /CNT=10 /FEA=EST /TIER=ConsEnd /STK=1 /UG=Xl.6988 /UG_TITLE=ESTs
Xl.901.1.S1_s_at	4.99111	5.11555	5.84719	4.24592	3.68495	3.31024	3.42288	3.09022	5.04994	3.37707	1.67287	5.10079	0.000474319	0.0457778	0.270341	gb:D42060.1 /DB_XREF=gi:1065624 /TID=Xl.901.1 /CNT=4 /FEA=FLmRNA /TIER=FL /STK=1 /UG=Xl.901 /DEF=Xenopus laevis mRNA for pleiotrophic factor-beta2, complete cds. /PROD=pleiotrophic factor-beta2 /FL=gb:D42060.1
Xl.18999.1.A1_at	8.47594	8.12654	8.02556	7.66911	6.57688	6.72746	6.26874	6.0288	8.07429	6.40047	1.67382	6.57642	6.4806e-05	0.0248099	2.14676	gb:BI449483 /DB_XREF=gi:15274190 /DB_XREF=daa95c07.x3 /CLONE=IMAGE:4085004 /TID=Xl.18999.1 /CNT=2 /FEA=EST /TIER=ConsEnd /STK=1 /UG=Xl.18999 /UG_TITLE=ESTs, Highly similar to aldehyde dehydrogenase 1 family, member A2; retinaldehyde dehydrogenase 2 (Homo sapiens) (H.sapiens)
Xl.2955.1.A1_at	7.14607	7.51166	7.66303	8.10493	5.7193	6.11298	5.67003	6.17231	7.60642	5.91866	1.68776	6.50072	7.12668e-05	0.0255781	2.05887	gb:BJ091076 /DB_XREF=gi:17589568 /DB_XREF=BJ091076 /CLONE=XL094a17 /TID=Xl.2955.1 /CNT=4 /FEA=EST /TIER=ConsEnd /STK=3 /UG=Xl.2955 /UG_TITLE=ESTs
Xl.23530.1.S1_at	8.08912	7.91558	7.96194	8.21745	5.84189	6.40245	6.45456	6.60679	8.04602	6.32642	1.7196	7.46722	2.23179e-05	0.0150777	3.11764	gb:BC044077.1 /DB_XREF=gi:28279846 /TID=Xl.23530.1 /CNT=4 /FEA=FLmRNA /TIER=FL /STK=1 /UG=Xl.23530 /DEF=Xenopus laevis, Similar to RIKEN cDNA 5830498C14 gene, clone MGC:52668 IMAGE:4682427, mRNA, complete cds. /PROD=Similar to RIKEN cDNA 5830498C14 gene /FL=gb:BC044077.1
Xl.9507.1.A1_at	8.3859	7.23676	7.47547	8.00664	6.44656	5.40562	6.31169	5.96204	7.77619	6.03148	1.74471	5.34476	0.000334278	0.0404529	0.604841	gb:BJ090330 /DB_XREF=gi:17588492 /DB_XREF=BJ090330 /CLONE=XL107i14 /TID=Xl.9507.1 /CNT=3 /FEA=EST /TIER=ConsEnd /STK=3 /UG=Xl.9507 /UG_TITLE=ESTs, Weakly similar to 2121279A protein disulfide isomerase-related protein (Homo sapiens) (H.sapiens)
Xl.17907.1.A1_s_at	6.02368	6.7902	6.37761	6.85425	4.31526	3.97318	5.21244	5.33967	6.51144	4.71014	1.8013	5.11653	0.000463611	0.0455092	0.292218	gb:BQ735473 /DB_XREF=gi:21874370 /DB_XREF=AGENCOURT_8149300 /CLONE=IMAGE:5570464 /TID=Xl.17907.1 /CNT=3 /FEA=EST /TIER=ConsEnd /STK=0 /UG=Xl.17907 /UG_TITLE=ESTs
Xl.11414.1.A1_at	6.34374	6.76893	6.80473	7.48246	5.33339	4.57387	4.6294	5.59403	6.84997	5.03267	1.81729	5.58028	0.000240379	0.0398738	0.918524	gb:BG552599 /DB_XREF=gi:13564379 /DB_XREF=df44e10.x1 /CLONE=IMAGE:3581298 /TID=Xl.11414.1 /CNT=2 /FEA=EST /TIER=ConsEnd /STK=1 /UG=Xl.11414 /UG_TITLE=ESTs
Xl.3637.1.S1_at	8.27082	9.61738	8.47239	8.55416	7.33025	6.92437	6.69333	6.69507	8.72869	6.91076	1.81793	5.68874	0.000207053	0.0383548	1.05995	gb:BF071889 /DB_XREF=gi:10848528 /DB_XREF=db47g08.x1 /CLONE=IMAGE:3301694 /TID=Xl.3637.1 /CNT=17 /FEA=EST /TIER=ConsEnd /STK=4 /UG=Xl.3637 /UG_TITLE=ESTs, Highly similar to RIKEN cDNA 2610510D14 (Mus musculus) (M.musculus)
Xl.10826.1.A1_at	8.78053	8.12298	8.20713	8.39733	6.33431	5.59881	7.08309	7.04138	8.37699	6.5144	1.8626	5.36779	0.000323558	0.0404529	0.635917	gb:CB560349 /DB_XREF=gi:29479879 /DB_XREF=AGENCOURT_13327219 /CLONE=IMAGE:6880689 /TID=Xl.10826.1 /CNT=4 /FEA=EST /TIER=ConsEnd /STK=3 /UG=Xl.10826 /UG_TITLE=ESTs, Moderately similar to AAKG_HUMAN 5-AMP-activated protein kinase, gamma-1 subunit (AMPK gamma-1 chain) (AMPKg) (H.sapiens)
Xl.4752.1.A1_at	6.13763	5.34668	4.84641	5.26573	4.35069	3.27207	3.25829	3.23853	5.39912	3.5299	1.86922	5.34041	0.000336344	0.0404529	0.598964	gb:BJ057383 /DB_XREF=gi:17470177 /DB_XREF=BJ057383 /CLONE=XL034o09 /TID=Xl.4752.1 /CNT=9 /FEA=EST /TIER=Stack /STK=7 /UG=Xl.4752 /UG_TITLE=ESTs, Weakly similar to TBCB_HUMAN Tubulin-specific chaperone B (Tubulin folding cofactor B) (Cytoskeleton-associated protein CKAPI) (H.sapiens)
Xl.13889.1.A1_at	7.14607	7.35811	6.976	7.55402	5.41667	5.09494	5.11296	5.70476	7.25855	5.33233	1.92621	8.17596	1.01851e-05	0.00835544	3.81218	gb:BJ077199 /DB_XREF=gi:17522115 /DB_XREF=BJ077199 /CLONE=XL060c17 /TID=Xl.13889.1 /CNT=2 /FEA=EST /TIER=ConsEnd /STK=1 /UG=Xl.13889 /UG_TITLE=ESTs
Xl.553.1.S1_at	8.39762	8.47066	8.03556	7.87337	6.5363	6.02091	6.63248	5.21389	8.1943	6.10089	2.09341	6.32734	8.88408e-05	0.0268748	1.85428	gb:AF183394.1 /DB_XREF=gi:6007765 /GEN=CKIe /TID=Xl.553.1 /CNT=54 /FEA=FLmRNA /TIER=FL+Stack /STK=7 /UG=Xl.553 /DEF=Xenopus laevis casein kinase I epsilon (CKIe) mRNA, complete cds. /PROD=casein kinase I epsilon /FL=gb:AF183394.1
Xl.8438.1.A1_at	9.63111	8.8759	8.62224	8.20219	5.75725	7.10159	7.02943	6.97571	8.83286	6.716	2.11686	5.46692	0.000281452	0.0404529	0.76867	gb:BF072047 /DB_XREF=gi:10848686 /DB_XREF=db50d06.x1 /CLONE=IMAGE:3301931 /TID=Xl.8438.1 /CNT=4 /FEA=EST /TIER=ConsEnd /STK=1 /UG=Xl.8438 /UG_TITLE=ESTs, Moderately similar to T2EB_HUMAN Transcription initiation factor IIE, beta subunit (TFIIE-beta) (H.sapiens)
Xl.2583.1.S1_at	11.8304	12.1553	11.4561	12.3225	11.1165	9.41975	9.01217	9.25559	11.9411	9.70101	2.24006	5.08255	0.000487055	0.045851	0.24495	gb:BJ045215 /DB_XREF=gi:17419968 /DB_XREF=BJ045215 /CLONE=XL003h01 /TID=Xl.2583.1 /CNT=15 /FEA=EST /TIER=ConsEnd /STK=4 /UG=Xl.2583 /UG_TITLE=ESTs
Xl.13044.1.S1_at	7.67114	8.04549	8.69361	8.64085	7.14429	5.94289	5.16449	5.68692	8.26277	5.98465	2.27812	5.42918	0.000296745	0.0404529	0.718319	gb:BU912107 /DB_XREF=gi:24094021 /DB_XREF=AGENCOURT_10487444 /CLONE=IMAGE:6638235 /TID=Xl.13044.1 /CNT=5 /FEA=EST /TIER=ConsEnd /STK=0 /UG=Xl.13044 /UG_TITLE=ESTs, Weakly similar to nucleolar phosphoprotein Nopp34; nucleolar protein interacting with the FHA domain of pKi-67 (Homo sapiens) (H.sapiens)
Xl.13064.1.A1_at	8.17717	8.21748	7.92363	9.16707	5.38936	5.18054	7.16667	6.2331	8.37134	5.99242	2.37892	5.28892	0.00036188	0.0408497	0.529136	gb:BJ097646 /DB_XREF=gi:17599113 /DB_XREF=BJ097646 /CLONE=XL142h15 /TID=Xl.13064.1 /CNT=4 /FEA=EST /TIER=ConsEnd /STK=3 /UG=Xl.13064 /UG_TITLE=ESTs, Weakly similar to hypothetical protein FLJ12168 (Homo sapiens) (H.sapiens)
Xl.5076.1.S1_at	5.96012	7.10087	7.95797	7.37901	5.03757	5.08151	3.94753	4.72057	7.09949	4.69679	2.4027	5.64136	0.000220956	0.0390413	0.998404	gb:BG486062 /DB_XREF=gi:13433639 /DB_XREF=dab10h09.x1 /CLONE=IMAGE:4174312 /TID=Xl.5076.1 /CNT=8 /FEA=EST /TIER=ConsEnd /STK=1 /UG=Xl.5076 /UG_TITLE=ESTs
Xl.14584.1.A1_at	11.8826	11.214	11.5773	12.2119	9.10924	9.32769	7.69949	10.3347	11.7215	9.11778	2.60368	5.32679	0.000342907	0.0404529	0.580531	gb:BJ091208 /DB_XREF=gi:17589755 /DB_XREF=BJ091208 /CLONE=XL094h07 /TID=Xl.14584.1 /CNT=4 /FEA=EST /TIER=ConsEnd /STK=1 /UG=Xl.14584 /UG_TITLE=ESTs
Xl.14330.2.S1_at	7.13366	6.76306	6.48471	7.29944	3.73127	3.73127	4.45361	2.91095	6.92022	3.70677	3.21345	9.52853	2.60974e-06	0.00531892	4.96986	gb:BG021901 /DB_XREF=gi:12477980 /DB_XREF=df92f03.x1 /CLONE=IMAGE:3746836 /TID=Xl.14330.2 /CNT=6 /FEA=EST /TIER=ConsEnd /STK=2 /UG=Xl.14330 /UG_TITLE=ESTs, Moderately similar to Z151_HUMAN Zinc finger protein 151 (Myc-interacting zinc finger protein) (Miz-1 protein) (H.sapiens)
Xl.22458.1.A1_at	11.5823	10.0419	9.11745	8.87821	6.87114	5.80934	6.55828	7.45297	9.90495	6.67293	3.23202	5.61611	0.000228771	0.039312	0.965464	gb:BF072333 /DB_XREF=gi:10848972 /DB_XREF=db55e12.x1 /CLONE=IMAGE:3302446 /TID=Xl.22458.1 /CNT=1 /FEA=EST /TIER=ConsEnd /STK=1 /UG=Xl.22458 /UG_TITLE=ESTs
