# Supplementary material for: Sterility and Gene Expression in Hybrid Males of Xenopus laevis and X. muelleri
Source: PLoS One. 2007 Aug 22;2(8):e781. doi: 10.1371/journal.pone.0000781 (PMC1940320; doi:10.1371/journal.pone.0000781)
Supplement: Table S2 — Genes differentially expressed between Xenopus muelleri and hybrids. Probe ID is the Affymetrix reference number for a particular probeset. Columns B–D are expression values after RMA normalization for Xenopus laevis and columns E–H are hybrids. MeanMuelleri is the mean expression value of X. muelleri and MeanHybrid is the mean expression value for hybrids. M-H is the fold change in expression (MeanMuelleri - MeanHybrid). t is the moderated t-statistic. P.Value is the unadjusted P value obtained from the empirical Bayes function. adj.P.Val is the FDR corrected P value according to Benjamini and Hochberg (1995). B is the B-statistic which is the log-odds that a gene is differentially expressed. Description is the annotation information for a probeset as given by Affymetrix. (2.19 MB XLS) [file pone.0000781.s002.xls]

## Sheet: Sheet1
ProbeID	log2144.CEL	log21454.CEL	log21484.CEL	log21483.CEL	log246.CEL	log248b.CEL	log249b.CEL	MeanMuelleri	MeanHybrid	M-H	t	P.Value	adj.P.Val	B	Descriptoin
Xl.21811.1.S1_at	3.35832	3.07201	2.38259	11.1961	11.4141	10.8159	11.667	2.93764	11.2733	-8.33563	-24.0106	3.69563e-09	1.41481e-05	10.8762	gb:BC041228.1 /DB_XREF=gi:27371037 /TID=Xl.21811.1 /CNT=6 /FEA=FLmRNA /TIER=FL /STK=1 /UG=Xl.21811 /DEF=Xenopus laevis, Similar to protein kinase anchoring protein GKAP42, clone MGC:52736 IMAGE:4683888, mRNA, complete cds. /PROD=Similar to protein kinase anchoring proteinGKAP42 /FL=gb:BC041228.1
Xl.3208.1.A1_at	2.97922	2.90331	2.28965	10.6765	10.4727	10.2262	10.7533	2.72406	10.5322	-7.80813	-25.9492	1.91573e-09	1.41481e-05	11.3	gb:BJ057240 /DB_XREF=gi:17470013 /DB_XREF=BJ057240 /CLONE=XL034h04 /TID=Xl.3208.1 /CNT=18 /FEA=EST /TIER=Stack /STK=15 /UG=Xl.3208 /UG_TITLE=ESTs, Weakly similar to hypothetical protein FLJ12671 (Homo sapiens) (H.sapiens)
Xl.5149.1.S1_at	5.49842	5.27012	4.87277	12.0192	12.1571	11.9266	12.0257	5.21377	12.0321	-6.81837	-24.8645	2.74991e-09	1.41481e-05	11.0702	gb:CB592843 /DB_XREF=gi:29510699 /DB_XREF=AGENCOURT_13045427 /CLONE=IMAGE:6898315 /TID=Xl.5149.1 /CNT=67 /FEA=EST /TIER=Stack /STK=32 /UG=Xl.5149 /UG_TITLE=ESTs
Xl.16507.1.A1_at	3.28808	2.21122	2.58629	9.26907	9.21169	9.23647	9.55424	2.6952	9.31787	-6.62267	-20.3812	1.47199e-08	4.22644e-05	9.89805	gb:BJ076999 /DB_XREF=gi:17521915 /DB_XREF=BJ076999 /CLONE=XL059i24 /TID=Xl.16507.1 /CNT=3 /FEA=EST /TIER=ConsEnd /STK=2 /UG=Xl.16507 /UG_TITLE=ESTs, Moderately similar to VAM3_HUMAN Vesicle-associated membrane protein 3 (VAMP-3) (Synaptobrevin 3) (Cellubrevin) (CEB) (H.sapiens)
Xl.7933.1.S1_at	6.98154	6.60682	6.01423	12.6166	13.244	12.9977	12.9271	6.5342	12.9464	-6.41216	-19.7186	1.94335e-08	4.46388e-05	9.68795	gb:L06232.1 /DB_XREF=gi:214861 /TID=Xl.7933.1 /CNT=179 /FEA=FLmRNA /TIER=FL+Stack /STK=46 /UG=Xl.7933 /DEF=Xenopus laevis beta-tubulin mRNA, complete cds. /PROD=beta-tubulin /FL=gb:L06232.1
Xl.24746.1.S1_at	4.08881	3.63615	5.20519	11.4035	11.8577	11.7116	11.3178	4.31005	11.5726	-7.2626	-18.0586	4.06243e-08	4.83859e-05	9.10978	gb:BF049564 /DB_XREF=gi:10768067 /DB_XREF=db81h11.x1 /CLONE=IMAGE:3379461 /TID=Xl.24746.1 /CNT=25 /FEA=EST /TIER=Stack /STK=9 /UG=Xl.24746 /UG_TITLE=ESTs, Weakly similar to microsomal glutathione S-transferase 3; microsomal glutathione S-transferase III (Homo sapiens) (H.sapiens)
Xl.2458.1.A1_at	2.97922	2.51692	3.77156	10.7637	9.99361	9.71756	10.6738	3.08923	10.2871	-7.19791	-17.5543	5.14825e-08	4.83859e-05	8.91798	gb:BJ085862 /DB_XREF=gi:17582026 /DB_XREF=BJ085862 /CLONE=XL051e14 /TID=Xl.2458.1 /CNT=3 /FEA=EST /TIER=ConsEnd /STK=2 /UG=Xl.2458 /UG_TITLE=ESTs
Xl.3862.2.S1_x_at	2.55058	2.78389	3.61909	9.14004	9.15349	9.9667	9.36973	2.98452	9.40749	-6.42297	-17.5894	5.06301e-08	4.83859e-05	8.93159	gb:CD361360 /DB_XREF=gi:31132771 /DB_XREF=AGENCOURT_14238280 /CLONE=IMAGE:6957044 /TID=Xl.3862.2 /CNT=67 /FEA=EST /TIER=Stack /STK=22 /UG=Xl.3862 /UG_TITLE=Xenopus laevis translation initiation factor SUI1 (SUI1) mRNA, complete cds
Xl.2839.1.S1_at	5.78878	6.01257	4.86089	11.6936	11.6486	12.107	12.0146	5.55408	11.866	-6.31189	-18.1309	3.9288e-08	4.83859e-05	9.13663	gb:BC041270.1 /DB_XREF=gi:27370894 /TID=Xl.2839.1 /CNT=84 /FEA=FLmRNA /TIER=FL+Stack /STK=15 /UG=Xl.2839 /DEF=Xenopus laevis, Similar to protein translocation complex beta, clone MGC:52846 IMAGE:4885342, mRNA, complete cds. /PROD=Similar to protein translocation complex beta /FL=gb:BC041270.1
Xl.18068.1.A1_at	4.71675	4.28923	4.71844	9.57206	9.79985	9.69733	10.0927	4.57481	9.7905	-5.21569	-18.6625	3.08423e-08	4.83859e-05	9.32918	gb:BG885013 /DB_XREF=gi:14262105 /DB_XREF=dac34g04.x1 /CLONE=IMAGE:4408903 /TID=Xl.18068.1 /CNT=2 /FEA=EST /TIER=ConsEnd /STK=1 /UG=Xl.18068 /UG_TITLE=ESTs
Xl.8625.2.A1_at	4.53861	3.93827	4.2986	9.41683	9.25159	9.38317	9.34481	4.25849	9.3491	-5.09061	-18.8174	2.87778e-08	4.83859e-05	9.38373	gb:CB563470 /DB_XREF=gi:29483000 /DB_XREF=AGENCOURT_13322830 /CLONE=IMAGE:6874994 /TID=Xl.8625.2 /CNT=10 /FEA=EST /TIER=Stack /STK=7 /UG=Xl.8625 /UG_TITLE=Xenopus laevis, Similar to lysophospholipase II, clone MGC:52664 IMAGE:4682380, mRNA, complete cds
Xl.256.1.S1_at	7.48398	7.63179	7.89493	12.227	12.3857	12.4477	12.1677	7.67023	12.307	-4.6368	-17.6345	4.95565e-08	4.83859e-05	8.94904	gb:AF046043.1 /DB_XREF=gi:2896106 /GEN=VLG1 /TID=Xl.256.1 /CNT=21 /FEA=FLmRNA /TIER=FL+Stack /STK=6 /UG=Xl.256 /DEF=Xenopus laevis DEAD box protein (VLG1) mRNA, complete cds. /PROD=DEAD box protein /FL=gb:AF046043.1
Xl.25073.1.S1_at	8.74923	8.52837	8.64526	12.9021	12.9999	13.0241	13.1059	8.64095	13.008	-4.36705	-17.4248	5.47686e-08	4.83859e-05	8.86741	gb:CB591138 /DB_XREF=gi:29508994 /DB_XREF=AGENCOURT_12925551 /CLONE=IMAGE:6899384 /TID=Xl.25073.1 /CNT=15 /FEA=EST /TIER=ConsEnd /STK=1 /UG=Xl.25073 /UG_TITLE=ESTs, Weakly similar to hypothetical protein FLJ13263 (Homo sapiens) (H.sapiens)
Xl.25863.1.A1_s_at	6.17023	4.96556	5.29128	11.0405	11.4534	11.3765	11.6485	5.47569	11.3797	-5.90405	-16.6518	7.99773e-08	6.12359e-05	8.55385	gb:BG554560 /DB_XREF=gi:13566340 /DB_XREF=de96a11.x2 /CLONE=IMAGE:3549237 /TID=Xl.25863.1 /CNT=2 /FEA=EST /TIER=ConsEnd /STK=2 /UG=Xl.25863 /UG_TITLE=ESTs
Xl.5851.1.S1_at	5.91853	5.83651	5.59202	10.172	10.1711	10.2401	9.91317	5.78235	10.1241	-4.34175	-16.6631	7.95269e-08	6.12359e-05	8.55858	gb:BJ045616 /DB_XREF=gi:17369690 /DB_XREF=BJ045616 /CLONE=XL004l19 /TID=Xl.5851.1 /CNT=25 /FEA=EST /TIER=Stack /STK=8 /UG=Xl.5851 /UG_TITLE=ESTs, Highly similar to IF6_HUMAN Eukaryotic translation initiation factor 6 (eIF-6) (B4 integrin interactor) (CAB) (p27(BBP)) (B(2)GCN homolog) (H.sapiens)
Xl.24462.1.S1_a_at	2.68955	3.19681	2.77944	7.75234	7.44122	7.84588	7.30751	2.8886	7.58674	-4.69814	-16.3195	9.46017e-08	6.79063e-05	8.41257	gb:AW158782 /DB_XREF=gi:6270748 /DB_XREF=za44e12.x1 /CLONE=za44e12 /TID=Xl.24462.1 /CNT=17 /FEA=EST /TIER=ConsEnd /STK=0 /UG=Xl.24462 /UG_TITLE=ESTs, Weakly similar to COQ6_HUMAN Putative ubiquinone biosynthesis monooxgenase COQ6 (CGI-10) (H.sapiens)
Xl.7194.1.S1_at	2.90954	2.62736	3.00007	8.53907	7.70789	7.62272	7.91275	2.84566	7.9456	-5.09995	-16.139	1.03778e-07	7.01109e-05	8.33412	gb:BM262174 /DB_XREF=gi:17925214 /DB_XREF=dag41g06.x3 /CLONE=IMAGE:4784074 /TID=Xl.7194.1 /CNT=8 /FEA=EST /TIER=ConsEnd /STK=3 /UG=Xl.7194 /UG_TITLE=ESTs
Xl.702.1.S1_a_at	2.18298	2.86316	3.24851	9.35098	8.74509	8.27721	9.44603	2.76488	8.95483	-6.18995	-15.44	1.49924e-07	8.21133e-05	8.0185	gb:J03167.1 /DB_XREF=gi:214094 /TID=Xl.702.1 /CNT=35 /FEA=FLmRNA /TIER=FL+Stack /STK=7 /UG=Xl.702 /UG_TITLE=X.laevis cyclin B2 mRNA, complete cds /DEF=X.laevis cyclin B2 mRNA, complete cds. /FL=gb:J03167.1
Xl.7947.1.A1_at	3.76407	4.27308	5.17662	10.2215	10.4712	10.2576	10.9241	4.40459	10.4686	-6.06399	-15.6195	1.36208e-07	8.21133e-05	8.1014	gb:BJ082612 /DB_XREF=gi:17577320 /DB_XREF=BJ082612 /CLONE=XL081l04 /TID=Xl.7947.1 /CNT=4 /FEA=EST /TIER=ConsEnd /STK=3 /UG=Xl.7947 /UG_TITLE=ESTs
Xl.5904.1.S1_x_at	3.09133	2.70163	2.43309	8.44846	9.24845	7.92764	8.858	2.74202	8.62064	-5.87862	-15.7102	1.29813e-07	8.21133e-05	8.1428	gb:BJ049960 /DB_XREF=gi:17380008 /DB_XREF=BJ049960 /CLONE=XL021m06 /TID=Xl.5904.1 /CNT=32 /FEA=EST /TIER=Stack /STK=10 /UG=Xl.5904 /UG_TITLE=ESTs, Moderately similar to clathrin, light polypeptide A, isoform a; clathrin light chain LCA; clathrin, light polypeptide (Lca) (Homo sapiens) (H.sapiens)
Xl.18176.1.A1_at	4.5572	4.90198	5.62184	10.72	10.3723	9.96093	10.4558	5.027	10.3772	-5.35023	-15.4373	1.50142e-07	8.21133e-05	8.01724	gb:BI312695 /DB_XREF=gi:14987022 /DB_XREF=dai25g01.x1 /CLONE=IMAGE:4962984 /TID=Xl.18176.1 /CNT=1 /FEA=EST /TIER=ConsEnd /STK=1 /UG=Xl.18176 /UG_TITLE=ESTs, Weakly similar to PSD5_HUMAN 26S proteasome non-ATPase regulatory subunit 5 (26S proteasome subunit S5B) (26S protease subunit S5 basic) (H.sapiens)
Xl.18661.1.A1_at	3.68184	4.00069	2.9655	8.53826	9.02093	9.47783	9.12982	3.54935	9.04171	-5.49236	-15.3066	1.61111e-07	8.41074e-05	7.95605	gb:BG552522 /DB_XREF=gi:13564302 /DB_XREF=df42g10.x1 /CLONE=IMAGE:3581370 /TID=Xl.18661.1 /CNT=2 /FEA=EST /TIER=ConsEnd /STK=2 /UG=Xl.18661 /UG_TITLE=ESTs
Xl.13116.1.A1_at	3.09133	2.86316	3.46902	7.58479	7.92848	8.51926	8.16787	3.14117	8.0501	-4.90893	-15.2116	1.69656e-07	8.47172e-05	7.91107	gb:BJ092744 /DB_XREF=gi:17591998 /DB_XREF=BJ092744 /CLONE=XL057e08 /TID=Xl.13116.1 /CNT=4 /FEA=EST /TIER=ConsEnd /STK=2 /UG=Xl.13116 /UG_TITLE=ESTs, Weakly similar to hypothetical protein FLJ10483 (Homo sapiens) (H.sapiens)
Xl.6585.1.S1_at	3.09033	2.6013	4.045	9.31787	8.75791	9.74269	9.03713	3.24554	9.2139	-5.96836	-14.51	2.50778e-07	8.72785e-05	7.56723	gb:BJ080015 /DB_XREF=gi:17573519 /DB_XREF=BJ080015 /CLONE=XL074d17 /TID=Xl.6585.1 /CNT=32 /FEA=mRNA /TIER=Stack /STK=6 /UG=Xl.6585 /UG_TITLE=Xenopus laevis, Similar to DNA segment, Chr 10, ERATO Doi 773, expressed, clone IMAGE:4885432, mRNA, partial cds
Xl.8138.1.S1_at	3.73093	4.58665	4.20261	10.1604	8.99614	9.42937	9.38881	4.1734	9.49369	-5.32029	-14.5948	2.38986e-07	8.72785e-05	7.60995	gb:BJ052309 /DB_XREF=gi:17496379 /DB_XREF=BJ052309 /CLONE=XL041b11 /TID=Xl.8138.1 /CNT=114 /FEA=mRNA /TIER=Stack /STK=7 /UG=Xl.8138 /UG_TITLE=Xenopus laevis mRNA for high mobility group HMG-17 (hmg-17 gene)
Xl.8880.2.A1_at	3.35832	3.92769	2.86316	8.76465	8.36903	8.24238	8.10481	3.38306	8.37022	-4.98716	-14.7156	2.23239e-07	8.72785e-05	7.67025	gb:BG346670 /DB_XREF=gi:13167094 /DB_XREF=daa39g05.x1 /CLONE=IMAGE:4058696 /TID=Xl.8880.2 /CNT=8 /FEA=EST /TIER=Stack /STK=7 /UG=Xl.8880 /UG_TITLE=Xenopus laevis, Similar to ATPase, H+ transporting, lysosomal (vacuolar proton pump), beta 5658 kDa, isoform 2, clone MGC:53822 IMAGE:5542270, mRNA, complete cds
Xl.2251.1.S1_s_at	5.33697	5.91033	6.39889	11.0611	10.467	10.8979	10.8625	5.88206	10.8221	-4.94006	-14.8169	2.10925e-07	8.72785e-05	7.72029	gb:AY168926.1 /DB_XREF=gi:29468100 /TID=Xl.2251.1 /CNT=23 /FEA=FLmRNA /TIER=FL+Stack /STK=8 /UG=Xl.2251 /DEF=Xenopus laevis heterochromatin protein 1 gamma mRNA, complete cds. /PROD=heterochromatin protein 1 gamma /FL=gb:AY168926.1
Xl.4183.1.S1_at	5.66814	5.67512	4.91055	10.252	9.95538	10.0222	10.563	5.41794	10.1981	-4.7802	-15.0126	1.89214e-07	8.72785e-05	7.81572	gb:BE507432 /DB_XREF=gi:9727207 /DB_XREF=dc34b02.x1 /CLONE=IMAGE:3398955 /TID=Xl.4183.1 /CNT=7 /FEA=EST /TIER=ConsEnd /STK=1 /UG=Xl.4183 /UG_TITLE=ESTs, Weakly similar to A55897 prolactin-induced T cell protein c15 - rat (R.norvegicus)
Xl.24971.1.S1_at	4.38446	5.0393	5.10158	9.7146	9.12672	9.83127	9.43681	4.84178	9.52735	-4.68557	-14.7169	2.23087e-07	8.72785e-05	7.67085	gb:BU901854 /DB_XREF=gi:24083767 /DB_XREF=AGENCOURT_10180861 /CLONE=IMAGE:6318882 /TID=Xl.24971.1 /CNT=2 /FEA=EST /TIER=ConsEnd /STK=1 /UG=Xl.24971 /UG_TITLE=ESTs
Xl.15781.1.S1_at	3.35832	3.78453	3.61909	7.4173	8.13855	7.91061	7.76954	3.58732	7.809	-4.22169	-14.5103	2.50747e-07	8.72785e-05	7.56734	gb:BJ056469 /DB_XREF=gi:17469447 /DB_XREF=BJ056469 /CLONE=XL035p01 /TID=Xl.15781.1 /CNT=2 /FEA=EST /TIER=ConsEnd /STK=1 /UG=Xl.15781 /UG_TITLE=ESTs, Weakly similar to hypothetical protein FLJ12085 (Homo sapiens) (H.sapiens)
Xl.2509.1.S1_a_at	5.56962	5.2279	5.23524	9.68948	9.53533	9.0764	9.54258	5.34426	9.46095	-4.11669	-14.6137	2.36448e-07	8.72785e-05	7.61941	gb:BG016922 /DB_XREF=gi:12470644 /DB_XREF=df67d04.x1 /CLONE=IMAGE:3744415 /TID=Xl.2509.1 /CNT=4 /FEA=EST /TIER=ConsEnd /STK=2 /UG=Xl.2509 /UG_TITLE=ESTs, Moderately similar to POR3_HUMAN Voltage-dependent anion-selective channel protein 3 (VDAC-3) (hVDAC3) (Outer mitochondrial membrane protein porin 3) (H.sapiens)
Xl.16114.1.A1_at	6.882	6.6293	6.67661	10.8893	11.0291	10.878	10.4204	6.7293	10.8042	-4.0749	-14.7323	2.21154e-07	8.72785e-05	7.67853	gb:BJ051776 /DB_XREF=gi:17498244 /DB_XREF=BJ051776 /CLONE=XL036m05 /TID=Xl.16114.1 /CNT=7 /FEA=EST /TIER=ConsEnd /STK=3 /UG=Xl.16114 /UG_TITLE=ESTs
Xl.25940.1.S1_at	3.92321	3.75337	3.56939	7.64084	7.34959	7.56147	7.69039	3.74866	7.56057	-3.81192	-14.5548	2.44478e-07	8.72785e-05	7.58981	gb:CB564763 /DB_XREF=gi:29484293 /DB_XREF=AGENCOURT_13324721 /CLONE=IMAGE:6875788 /TID=Xl.25940.1 /CNT=30 /FEA=EST /TIER=Stack /STK=6 /UG=Xl.25940 /UG_TITLE=ESTs, Moderately similar to A Chain A, Structure Of Human Adenosine Kinase At 1.50 Angstroms (H.sapiens)
Xl.23855.1.S1_at	6.93699	6.1161	6.87042	11.4306	11.0494	11.801	11.2721	6.64117	11.3883	-4.7471	-14.4129	2.65088e-07	8.95452e-05	7.51789	gb:BQ384477 /DB_XREF=gi:21072164 /DB_XREF=NISC_mn06h12.x1 /CLONE=IMAGE:5049455 /TID=Xl.23855.1 /CNT=13 /FEA=EST /TIER=ConsEnd /STK=0 /UG=Xl.23855 /UG_TITLE=ESTs, Weakly similar to NUML_HUMAN NADH-ubiquinone oxidoreductase MLRQ subunit (Complex I-MLRQ) (CI-MLRQ) (H.sapiens)
Xl.2565.1.S1_at	2.15211	4.0755	3.19424	10.9885	9.64896	10.543	10.1431	3.14062	10.3309	-7.19026	-14.3087	2.81467e-07	8.97958e-05	7.46445	gb:BC044001.1 /DB_XREF=gi:27696934 /TID=Xl.2565.1 /CNT=45 /FEA=FLmRNA /TIER=FL+Stack /STK=10 /UG=Xl.2565 /DEF=Xenopus laevis, Similar to alpha-Tubulin at 84B, clone MGC:53359 IMAGE:5571121, mRNA, complete cds. /PROD=Similar to alpha-Tubulin at 84B /FL=gb:BC044001.1
Xl.7482.2.A1_x_at	2.48816	3.92769	2.43309	9.54602	9.71874	8.74249	9.17122	2.94964	9.29462	-6.34497	-14.3372	2.76879e-07	8.97958e-05	7.47911	gb:BU908393 /DB_XREF=gi:24090307 /DB_XREF=AGENCOURT_10509414 /CLONE=IMAGE:6633818 /TID=Xl.7482.2 /CNT=9 /FEA=EST /TIER=Stack /STK=6 /UG=Xl.7482 /UG_TITLE=Xenopus laevis, clone MGC:53533 IMAGE:5572768, mRNA, complete cds
Xl.1504.1.A1_at	4.9251	4.40382	4.56201	9.06902	9.78855	9.46176	10.2997	4.63031	9.65476	-5.02445	-14.2184	2.96564e-07	9.20552e-05	7.41775	gb:BG346004 /DB_XREF=gi:13166428 /DB_XREF=dab89d06.x1 /CLONE=IMAGE:4404539 /TID=Xl.1504.1 /CNT=3 /FEA=EST /TIER=ConsEnd /STK=1 /UG=Xl.1504 /UG_TITLE=ESTs, Weakly similar to radial spoke protein 3 (Homo sapiens) (H.sapiens)
Xl.184.1.S1_at	5.99883	5.35255	6.21227	9.95069	10.4352	10.2693	10.3848	5.85455	10.26	-4.40547	-14.1691	3.05176e-07	9.22354e-05	7.39212	gb:U78185.1 /DB_XREF=gi:2231330 /GEN=xMDC16 /TID=Xl.184.1 /CNT=1 /FEA=FLmRNA /TIER=FL /STK=1 /UG=Xl.184 /DEF=Xenopus laevis membrane anchored metalloprotease (xMDC16) mRNA, complete cds. /PROD=membrane anchored metalloprotease; disintegrin;cysteine-rich protein /FL=gb:U78185.1
Xl.1079.1.S1_at	6.02212	7.11131	5.24489	12.4541	12.0124	12.1677	12.217	6.1261	12.2128	-6.08671	-14.1038	3.17027e-07	9.33603e-05	7.35796	gb:S64727.1 /DB_XREF=gi:238858 /GEN=ferritin /TID=Xl.1079.1 /CNT=157 /FEA=mRNA /TIER=Stack /STK=59 /UG=Xl.1079 /DEF=ferritin (Xenopus laevis, XL2 cells, mRNA, 1388 nt). /PROD=ferritin
Xl.23943.3.A1_at	2.52286	3.61124	2.96629	8.26581	8.29854	7.67241	7.66622	3.03346	7.97575	-4.94228	-13.9171	3.53828e-07	9.98401e-05	7.25917	gb:BI443398 /DB_XREF=gi:15268105 /DB_XREF=dai91b09.x1 /CLONE=IMAGE:5047648 /TID=Xl.23943.3 /CNT=1 /FEA=EST /TIER=ConsEnd /STK=1 /UG=Xl.23943 /UG_TITLE=ESTs, Moderately similar to peroxisomal farnesylated protein; Housekeeping gene, 33kD (Homo sapiens) (H.sapiens)
Xl.8107.1.S1_at	8.25977	8.33733	8.31148	11.8035	12.1601	12.3043	12.5196	8.30286	12.1969	-3.89405	-13.9048	3.56417e-07	9.98401e-05	7.2526	gb:BC046954.1 /DB_XREF=gi:28422718 /TID=Xl.8107.1 /CNT=50 /FEA=FLmRNA /TIER=FL+Stack /STK=7 /UG=Xl.8107 /DEF=Xenopus laevis, Similar to DnaJ (Hsp40) homolog, subfamily A, member 2, clone MGC:53478 IMAGE:5572243, mRNA, complete cds. /PROD=Similar to DnaJ (Hsp40) homolog, subfamily A,member 2 /FL=gb:BC046954.1
Xl.7540.1.S1_at	4.02623	4.22834	3.31235	9.43506	8.62823	8.62458	9.5434	3.85564	9.05782	-5.20218	-13.7888	3.81886e-07	0.000104428	7.19025	gb:CA988007 /DB_XREF=gi:27520682 /DB_XREF=AGENCOURT_11303767 /CLONE=IMAGE:6864742 /TID=Xl.7540.1 /CNT=23 /FEA=EST /TIER=ConsEnd /STK=0 /UG=Xl.7540 /UG_TITLE=ESTs, Moderately similar to DENR_HUMAN Density-regulated protein (DRP) (DRP1 protein) (Smooth muscle cell associated protein-3) (SMAP-3) (H.sapiens)
Xl.1473.1.A1_at	3.63899	3.78453	2.43309	8.31634	8.25201	8.40626	8.50702	3.28554	8.37041	-5.08487	-13.7298	3.95591e-07	0.00010566	7.15833	gb:AW147858 /DB_XREF=gi:6195754 /DB_XREF=da10g01.x1 /CLONE=XENOPUS_SOURCE_ID:xlnoc003h01 /TID=Xl.1473.1 /CNT=4 /FEA=EST /TIER=ConsEnd /STK=2 /UG=Xl.1473 /UG_TITLE=ESTs, Weakly similar to hypothetical protein MGC3731 (Homo sapiens) (H.sapiens)
Xl.8757.2.A1_at	6.55174	7.07498	6.78333	11.6621	10.9417	10.812	10.9555	6.80335	11.0928	-4.28948	-13.6091	4.25407e-07	0.000111041	7.0924	gb:BJ088225 /DB_XREF=gi:17585407 /DB_XREF=BJ088225 /CLONE=XL092e02 /TID=Xl.8757.2 /CNT=8 /FEA=EST /TIER=Stack /STK=6 /UG=Xl.8757 /UG_TITLE=Xenopus laevis, Similar to KIAA0107 gene product, clone MGC:53209 IMAGE:5543277, mRNA, complete cds
Xl.3536.2.S1_x_at	4.23867	5.6628	4.31844	11.3101	11.6184	10.3069	10.7622	4.73997	10.9994	-6.25943	-13.4666	4.63857e-07	0.000111209	7.01362	gb:BF615663 /DB_XREF=gi:11789488 /DB_XREF=de84h09.x1 /CLONE=IMAGE:3548417 /TID=Xl.3536.2 /CNT=23 /FEA=EST /TIER=Stack /STK=9 /UG=Xl.3536 /UG_TITLE=ESTs, Highly similar to JC1235 transcription factor BTF3a - human (H.sapiens)
Xl.11443.1.S1_at	3.51108	4.37601	3.0156	9.85412	9.90831	8.71725	9.45924	3.63423	9.48473	-5.8505	-13.5683	4.36036e-07	0.000111209	7.06996	gb:BC041251.1 /DB_XREF=gi:27371268 /TID=Xl.11443.1 /CNT=16 /FEA=FLmRNA /TIER=FL /STK=3 /UG=Xl.11443 /DEF=Xenopus laevis, Similar to adaptor-related protein complex AP-3, sigma 1 subunit, clone MGC:52794 IMAGE:4724748, mRNA, complete cds. /PROD=Similar to adaptor-related protein complex AP-3,sigma 1 subunit /FL=gb:BC041251.1
Xl.9119.1.A1_at	2.97922	2.50096	3.46902	9.48621	8.00814	8.33132	8.70065	2.98307	8.63158	-5.64851	-13.5305	4.46154e-07	0.000111209	7.04908	gb:BG346501 /DB_XREF=gi:13166925 /DB_XREF=daa37d08.x1 /CLONE=IMAGE:4058534 /TID=Xl.9119.1 /CNT=1 /FEA=EST /TIER=ConsEnd /STK=1 /UG=Xl.9119 /UG_TITLE=EST
Xl.6567.1.S1_at	7.22137	7.41344	7.65774	11.1039	10.9066	11.042	10.8399	7.43085	10.9731	-3.54225	-13.4634	4.64782e-07	0.000111209	7.01181	gb:BC041736.1 /DB_XREF=gi:27694597 /TID=Xl.6567.1 /CNT=52 /FEA=mRNA /TIER=Stack /STK=8 /UG=Xl.6567 /UG_TITLE=Xenopus laevis, Similar to ATPase, H+ transporting, lysosomal 31kDa, V1 subunit E isoform 1, clone IMAGE:4684284, mRNA /DEF=Xenopus laevis, Similar to ATPase, H+ transporting, lysosomal 31kDa, V1 subunit E isoform 1, clone IMAGE:4684284, mRNA.
Xl.24180.1.A1_at	4.23867	5.377	3.26416	10.826	10.4404	10.4916	10.4689	4.29328	10.5567	-6.26347	-13.3945	4.8478e-07	0.0001127	6.97335	gb:BG552332 /DB_XREF=gi:13564112 /DB_XREF=df39b09.x1 /CLONE=IMAGE:3580745 /TID=Xl.24180.1 /CNT=8 /FEA=EST /TIER=ConsEnd /STK=1 /UG=Xl.24180 /UG_TITLE=ESTs, Moderately similar to COP9 subunit 6 (MOV34 homolog, 34 kD) (Homo sapiens) (H.sapiens)
Xl.16851.1.A1_at	3.57503	4.16753	4.82288	9.17833	8.59372	9.14922	9.26825	4.18848	9.04738	-4.8589	-13.3749	4.90641e-07	0.0001127	6.96237	gb:BM261629 /DB_XREF=gi:17924669 /DB_XREF=dai47a10.x1 /CLONE=IMAGE:4964658 /TID=Xl.16851.1 /CNT=2 /FEA=EST /TIER=ConsEnd /STK=1 /UG=Xl.16851 /UG_TITLE=ESTs
Xl.21957.1.S1_at	2.48816	2.59758	3.19424	7.24342	6.6754	7.49339	6.93964	2.75999	7.08796	-4.32797	-13.3372	5.02148e-07	0.000113082	6.94117	gb:BC043625.1 /DB_XREF=gi:27694703 /TID=Xl.21957.1 /CNT=5 /FEA=FLmRNA /TIER=FL /STK=2 /UG=Xl.21957 /DEF=Xenopus laevis, Similar to RIKEN cDNA 5730528L13 gene, clone MGC:53031 IMAGE:5537295, mRNA, complete cds. /PROD=Similar to RIKEN cDNA 5730528L13 gene /FL=gb:BC043625.1
Xl.2855.1.A1_at	5.08567	2.9528	3.77156	10.1226	10.4219	10.0365	10.5244	3.93668	10.2763	-6.33964	-13.2617	5.26117e-07	0.000116201	6.89847	gb:BM191868 /DB_XREF=gi:17527831 /DB_XREF=dag37f01.x3 /CLONE=IMAGE:4783632 /TID=Xl.2855.1 /CNT=5 /FEA=EST /TIER=ConsEnd /STK=2 /UG=Xl.2855 /UG_TITLE=ESTs, Moderately similar to 2207342A SRB protein (Homo sapiens) (H.sapiens)
Xl.25536.1.A1_at	3.51108	5.15386	4.31844	10.4663	10.7692	9.597	10.1858	4.32779	10.2546	-5.92678	-13.1724	5.56078e-07	0.000118269	6.84765	gb:BE677987 /DB_XREF=gi:10059355 /DB_XREF=df81f09.x1 /CLONE=IMAGE:3745769 /TID=Xl.25536.1 /CNT=13 /FEA=EST /TIER=Stack /STK=12 /UG=Xl.25536 /UG_TITLE=ESTs, Weakly similar to hypothetical protein MGC2577 (Homo sapiens) (H.sapiens)
Xl.23448.1.S1_at	3.73359	4.66908	2.91309	8.98537	9.4516	9.257	9.32638	3.77192	9.25509	-5.48317	-13.1917	5.49437e-07	0.000118269	6.85869	gb:BC041216.1 /DB_XREF=gi:27371254 /TID=Xl.23448.1 /CNT=51 /FEA=FLmRNA /TIER=FL+Stack /STK=10 /UG=Xl.23448 /DEF=Xenopus laevis, Similar to SWISNF related, matrix associated, actin dependent regulator of chromatin, subfamily e, member 1, clone MGC:52696 IMAGE:4682679, mRNA, complete cds. /PROD=Similar to SWISNF related, matrix associated,actin dependent regulator of chromatin, subfamily e,member 1…
Xl.4839.1.S1_at	3.2816	4.64687	2.88449	8.95487	9.56144	9.55213	9.70808	3.60432	9.44413	-5.83981	-13.0955	5.83434e-07	0.000121832	6.8035	gb:CD324878 /DB_XREF=gi:31089429 /DB_XREF=AGENCOURT_14164270 /CLONE=IMAGE:6949344 /TID=Xl.4839.1 /CNT=45 /FEA=FLmRNA /TIER=Stack /STK=9 /UG=Xl.4839 /UG_TITLE=Xenopus laevis, Similar to H1 histone family, member X, clone MGC:53643 IMAGE:4884567, mRNA, complete cds /FL=gb:BC041758.1
Xl.4814.1.A1_at	4.53855	4.79392	5.91853	9.76737	10.1941	9.82746	9.97346	5.08367	9.94059	-4.85692	-12.9585	6.35952e-07	0.000128139	6.72404	gb:BJ052570 /DB_XREF=gi:17511446 /DB_XREF=BJ052570 /CLONE=XL041o12 /TID=Xl.4814.1 /CNT=9 /FEA=EST /TIER=Stack /STK=6 /UG=Xl.4814 /UG_TITLE=ESTs, Weakly similar to ST13_HUMAN Hsc70-interacting protein (Hip) (Putative tumor suppressor ST13) (Progesterone receptor-associated p48 protein) (H.sapiens)
Xl.17470.1.A1_at	4.30404	4.72625	4.21705	8.34236	8.54175	8.69397	7.91473	4.41578	8.3732	-3.95742	-12.9678	6.3222e-07	0.000128139	6.72948	gb:BI314346 /DB_XREF=gi:14988673 /DB_XREF=daf90a07.x1 /CLONE=IMAGE:4757268 /TID=Xl.17470.1 /CNT=3 /FEA=EST /TIER=ConsEnd /STK=0 /UG=Xl.17470 /UG_TITLE=ESTs, Weakly similar to dynactin 1, isoform 1; dynactin 1 (p150, Glued (Drosophila) homolog); p150, Glued (Drosophila) homolog; 150 kDa dynein-associated polypeptide; p150-glued (Homo sapiens) (H.sapiens)
Xl.13321.1.S1_at	4.7635	5.83651	4.62127	10.5857	10.5351	9.59463	10.5116	5.07376	10.3068	-5.233	-12.8418	6.84853e-07	0.000135406	6.65554	gb:BC044094.1 /DB_XREF=gi:28422353 /TID=Xl.13321.1 /CNT=46 /FEA=FLmRNA /TIER=FL+Stack /STK=11 /UG=Xl.13321 /DEF=Xenopus laevis, Similar to N-acetyltransferase ARD1 homolog (S. cerevisiae), clone MGC:52756 IMAGE:4684097, mRNA, complete cds. /PROD=Similar to N-acetyltransferase ARD1 homolog (S.cerevisiae) /FL=gb:BC044094.1
Xl.8573.2.S1_at	4.93405	4.23728	3.92287	8.51648	8.62272	9.28786	8.79187	4.36473	8.80473	-4.44	-12.8174	6.95599e-07	0.000135406	6.64112	gb:CB562525 /DB_XREF=gi:29482055 /DB_XREF=AGENCOURT_13324668 /CLONE=IMAGE:6879123 /TID=Xl.8573.2 /CNT=56 /FEA=EST /TIER=Stack /STK=7 /UG=Xl.8573 /UG_TITLE=Xenopus laevis, clone IMAGE:5542374, mRNA, partial cds
Xl.13331.1.S1_at	3.09133	3.31784	2.9528	6.80653	7.10655	6.82052	6.39031	3.12066	6.78098	-3.66032	-12.775	7.14707e-07	0.000136807	6.616	gb:BJ050550 /DB_XREF=gi:17495196 /DB_XREF=BJ050550 /CLONE=XL024n09 /TID=Xl.13331.1 /CNT=20 /FEA=EST /TIER=ConsEnd /STK=1 /UG=Xl.13331 /UG_TITLE=ESTs, Weakly similar to A53152 annexin XI - human (H.sapiens)
Xl.2935.1.A1_at	5.80807	4.66908	5.56328	10.1987	10.3156	9.53362	9.92259	5.34681	9.99263	-4.64582	-12.723	7.38944e-07	0.000136953	6.58505	gb:BE505257 /DB_XREF=gi:9708788 /DB_XREF=dc20c03.x1 /CLONE=IMAGE:3397636 /TID=Xl.2935.1 /CNT=4 /FEA=EST /TIER=ConsEnd /STK=2 /UG=Xl.2935 /UG_TITLE=ESTs
Xl.7576.1.A1_at	4.96964	4.977	4.61111	9.05844	8.36527	9.16318	8.56734	4.85258	8.78856	-3.93597	-12.7222	7.39319e-07	0.000136953	6.58458	gb:BE491158 /DB_XREF=gi:9610773 /DB_XREF=db45d06.x1 /CLONE=IMAGE:3301451 /TID=Xl.7576.1 /CNT=17 /FEA=EST /TIER=Stack /STK=10 /UG=Xl.7576 /UG_TITLE=ESTs, Weakly similar to JX0235 core protein MGC-24 - human (H.sapiens)
Xl.5178.2.A1_at	4.73347	3.31784	4.90614	9.54602	9.56383	9.55495	9.29177	4.31915	9.48915	-5.17	-12.6636	7.67754e-07	0.000137776	6.54951	gb:BF232507 /DB_XREF=gi:11175220 /DB_XREF=de30a10.x1 /CLONE=IMAGE:3473179 /TID=Xl.5178.2 /CNT=13 /FEA=EST /TIER=Stack /STK=7 /UG=Xl.5178 /UG_TITLE=Xenopus laevis, Similar to actin related protein 23 complex, subunit 1A, 41kDa, clone MGC:52839 IMAGE:4885217, mRNA, complete cds
Xl.4393.1.S1_at	6.59683	6.05586	6.58344	9.88432	10.4143	10.0885	9.95591	6.41204	10.0858	-3.67373	-12.6804	7.59499e-07	0.000137776	6.55956	gb:BC043906.1 /DB_XREF=gi:27881792 /TID=Xl.4393.1 /CNT=32 /FEA=FLmRNA /TIER=FL+Stack /STK=12 /UG=Xl.4393 /DEF=Xenopus laevis, Similar to apoptosis inhibitor 5, clone MGC:53885 IMAGE:5543163, mRNA, complete cds. /PROD=Similar to apoptosis inhibitor 5 /FL=gb:BC043906.1
Xl.3743.1.A1_at	6.30674	6.13831	5.2229	9.89866	10.575	10.3375	10.3128	5.88932	10.281	-4.39167	-12.565	8.18366e-07	0.000144599	6.49008	gb:BF428313 /DB_XREF=gi:11440047 /DB_XREF=daa07f02.x1 /CLONE=IMAGE:4055570 /TID=Xl.3743.1 /CNT=3 /FEA=EST /TIER=ConsEnd /STK=1 /UG=Xl.3743 /UG_TITLE=ESTs, Weakly similar to A35098 MHC class III histocompatibility antigen HLA-B-associated transcript 3 - human (H.sapiens)
Xl.8046.1.S1_at	2.97922	4.79392	3.13582	9.85412	9.11747	9.99825	10.2178	3.63632	9.7969	-6.16058	-12.4748	8.68001e-07	0.000151045	6.43513	gb:AW198888 /DB_XREF=gi:6479457 /DB_XREF=da08c04.x1 /CLONE=XENOPUS_SOURCE_ID:xlnoc002n07 /TID=Xl.8046.1 /CNT=8 /FEA=EST /TIER=ConsEnd /STK=1 /UG=Xl.8046 /UG_TITLE=ESTs, Weakly similar to JT0563 coupling factor 6 precursor, mitochondrial - human (H.sapiens)
Xl.11101.1.A1_at	3.55321	2.75037	4.15513	8.02027	7.89467	8.22882	8.50477	3.48624	8.16214	-4.6759	-12.4135	9.03601e-07	0.000153098	6.39756	gb:AW766332 /DB_XREF=gi:7698319 /DB_XREF=da61g11.x1 /CLONE=IMAGE:3199460 /TID=Xl.11101.1 /CNT=1 /FEA=EST /TIER=ConsEnd /STK=1 /UG=Xl.11101 /UG_TITLE=EST, Moderately similar to GEF2_HUMAN Ganglioside expression factor 2 (GEF-2) (General protein transport factor p16) (GATE-16) (H.sapiens)
Xl.4504.1.A1_at	4.53855	3.19681	3.90071	8.05562	8.44622	8.58879	8.40589	3.87869	8.37413	-4.49544	-12.396	9.14043e-07	0.000153098	6.38681	gb:BJ076394 /DB_XREF=gi:17521310 /DB_XREF=BJ076394 /CLONE=XL080j09 /TID=Xl.4504.1 /CNT=17 /FEA=EST /TIER=Stack /STK=10 /UG=Xl.4504 /UG_TITLE=ESTs, Weakly similar to ACRC protein; putative nuclear protein (Homo sapiens) (H.sapiens)
Xl.7081.1.S1_at	5.04183	4.47419	5.60023	8.88014	9.3914	9.26857	9.26803	5.03875	9.20203	-4.16328	-12.3865	9.19787e-07	0.000153098	6.38095	gb:BJ077177 /DB_XREF=gi:17522093 /DB_XREF=BJ077177 /CLONE=XL060b18 /TID=Xl.7081.1 /CNT=40 /FEA=EST /TIER=Stack /STK=16 /UG=Xl.7081 /UG_TITLE=ESTs, Highly similar to protein phosphatase 4 (formerly X), catalytic subunit; Protein phosphatase 4, catalytic subunit (Homo sapiens) (H.sapiens)
Xl.8902.1.S1_a_at	5.14399	4.22834	6.38246	11.0061	10.9022	11.2409	11.1172	5.25159	11.0666	-5.81501	-12.3085	9.68413e-07	0.00015478	6.33269	gb:CB563706 /DB_XREF=gi:29483236 /DB_XREF=AGENCOURT_13346230 /CLONE=IMAGE:6873072 /TID=Xl.8902.1 /CNT=129 /FEA=FLmRNA /TIER=Stack /STK=73 /UG=Xl.8902 /UG_TITLE=Xenopus laevis, similar to translation initiation factor eIF-5A, clone MGC:53096 IMAGE:5542286, mRNA, complete cds /FL=gb:BC045007.1
Xl.4744.1.S1_at	4.53855	4.66908	6.13347	10.0473	10.7248	11.0331	10.6206	5.1137	10.6065	-5.49277	-12.2469	1.0088e-06	0.00015478	6.29436	gb:BE491637 /DB_XREF=gi:9611170 /DB_XREF=db93c06.x1 /CLONE=IMAGE:3380554 /TID=Xl.4744.1 /CNT=11 /FEA=EST /TIER=ConsEnd /STK=2 /UG=Xl.4744 /UG_TITLE=ESTs, Moderately similar to A40085 ubiquitin thiolesterase (EC 3.1.2.15) L3 - human (H.sapiens)
Xl.21809.1.S1_at	4.17942	4.66908	4.05581	10.1009	10.0893	8.55203	10.0817	4.30144	9.70601	-5.40457	-12.2407	1.01295e-06	0.00015478	6.29049	gb:BC041555.1 /DB_XREF=gi:27371156 /TID=Xl.21809.1 /CNT=5 /FEA=FLmRNA /TIER=FL /STK=1 /UG=Xl.21809 /DEF=Xenopus laevis, Similar to calcium modulating ligand, clone MGC:53900 IMAGE:5543511, mRNA, complete cds. /PROD=Similar to calcium modulating ligand /FL=gb:BC041555.1
Xl.4779.1.A1_at	3.09133	2.16219	2.62471	6.566	7.30712	7.79714	7.25588	2.62608	7.23153	-4.60546	-12.2444	1.01047e-06	0.00015478	6.2928	gb:BE505307 /DB_XREF=gi:9708838 /DB_XREF=dc21d10.x1 /CLONE=IMAGE:3397747 /TID=Xl.4779.1 /CNT=9 /FEA=EST /TIER=ConsEnd /STK=1 /UG=Xl.4779 /UG_TITLE=ESTs, Moderately similar to T08776 hypothetical protein DKFZp586D0920.1 - human (fragment) (H.sapiens)
Xl.799.1.S1_at	3.63899	2.70163	3.90071	8.27468	7.49133	8.25829	7.97387	3.41377	7.99954	-4.58577	-12.2045	1.03771e-06	0.00015478	6.26781	gb:CB756730 /DB_XREF=gi:29836237 /DB_XREF=AGENCOURT_12981200 /CLONE=IMAGE:6873787 /TID=Xl.799.1 /CNT=37 /FEA=mRNA /TIER=ConsEnd /STK=0 /UG=Xl.799 /UG_TITLE=Xenopus laevis histone protein (H5) mRNA
Xl.4310.1.S1_at	6.95232	5.91033	7.23415	10.991	11.0711	11.0856	11.177	6.69893	11.0812	-4.38224	-12.2912	9.79581e-07	0.00015478	6.32194	gb:AW158183 /DB_XREF=gi:6270212 /DB_XREF=za36c02.x1 /CLONE=za36c02 /TID=Xl.4310.1 /CNT=33 /FEA=EST /TIER=ConsEnd /STK=0 /UG=Xl.4310 /UG_TITLE=ESTs, Moderately similar to T46366 hypothetical protein DKFZp434C0118.1 - human (fragment) (H.sapiens)
Xl.22802.1.A1_at	4.41846	3.79188	4.8136	8.6595	8.27277	8.61877	9.18502	4.34132	8.68402	-4.3427	-12.2931	9.7832e-07	0.00015478	6.32315	gb:BJ085385 /DB_XREF=gi:17581349 /DB_XREF=BJ085385 /CLONE=XL105l22 /TID=Xl.22802.1 /CNT=6 /FEA=EST /TIER=ConsEnd /STK=5 /UG=Xl.22802 /UG_TITLE=ESTs, Moderately similar to uncharacterized hypothalamus protein HARP11 (Homo sapiens) (H.sapiens)
Xl.5191.1.S1_at	8.35178	8.41474	8.41002	11.5484	11.5306	11.8113	11.3501	8.39218	11.5601	-3.16791	-12.2163	1.02957e-06	0.00015478	6.27521	gb:BC044689.1 /DB_XREF=gi:28277313 /TID=Xl.5191.1 /CNT=71 /FEA=FLmRNA /TIER=FL+Stack /STK=16 /UG=Xl.5191 /DEF=Xenopus laevis, similar to cathepsin B, clone MGC:53360 IMAGE:5571122, mRNA, complete cds. /PROD=similar to cathepsin B /FL=gb:BC044689.1
XlAffx.1.3.S1_at	6.02368	5.74966	4.76097	10.1786	9.98163	9.61627	9.86733	5.51144	9.91095	-4.39952	-12.1532	1.07393e-06	0.000156128	6.23554	gb:BC046703.1 /DB_XREF=gi:28302349 /TID=XlAffx.1.3 /CNT=1 /FEA=FLmRNA /TIER=FL /STK=1 /NOTE=sequence(s) not in UniGene /DEF=Xenopus laevis, Similar to epithelial membrane protein 3, clone MGC:53217 IMAGE:5543313, mRNA, complete cds. /PROD=Similar to epithelial membrane protein 3 /FL=gb:BC046703.1
Xl.13328.1.A1_at	5.61389	5.29475	5.61004	8.66748	9.47866	9.31299	9.43551	5.50623	9.22366	-3.71743	-12.1659	1.06486e-06	0.000156128	6.24352	gb:BE491044 /DB_XREF=gi:9610577 /DB_XREF=db41h09.x1 /CLONE=IMAGE:3301121 /TID=Xl.13328.1 /CNT=2 /FEA=EST /TIER=ConsEnd /STK=1 /UG=Xl.13328 /UG_TITLE=ESTs, Weakly similar to interleukin-1 receptor associated kinase 4 (Homo sapiens) (H.sapiens)
Xl.24762.1.S1_at	6.98154	7.70008	6.47948	11.1326	11.2233	11.1981	11.6833	7.0537	11.3093	-4.25564	-12.0871	1.12268e-06	0.000160543	6.19373	gb:BJ055421 /DB_XREF=gi:17423405 /DB_XREF=BJ055421 /CLONE=XL009i11 /TID=Xl.24762.1 /CNT=14 /FEA=EST /TIER=ConsEnd /STK=4 /UG=Xl.24762 /UG_TITLE=ESTs, Weakly similar to CX41_HUMAN Cytochrome c oxidase subunit IV isoform 1, mitochondrial precursor (COX IV-1) (Cytochrome c oxidase polypeptide IV) (H.sapiens)
Xl.22784.2.S1_at	5.0393	5.97591	5.97033	9.33868	9.60781	9.7707	9.71192	5.66185	9.60728	-3.94543	-12.0745	1.13226e-06	0.000160543	6.18573	gb:BJ051654 /DB_XREF=gi:17496024 /DB_XREF=BJ051654 /CLONE=XL036f24 /TID=Xl.22784.2 /CNT=31 /FEA=EST /TIER=Stack /STK=8 /UG=Xl.22784 /UG_TITLE=Xenopus laevis, Similar to coatomer protein complex, subunit zeta 1, clone IMAGE:5569945, mRNA, partial cds
Xl.23886.1.A1_at	6.40876	6.79673	5.85881	10.7133	9.95069	10.6629	10.735	6.35477	10.5154	-4.16067	-12.0561	1.14634e-06	0.000160558	6.17407	gb:BF610673 /DB_XREF=gi:11779594 /DB_XREF=dd85a04.y1 /CLONE=IMAGE:3430927 /TID=Xl.23886.1 /CNT=9 /FEA=EST /TIER=ConsEnd /STK=0 /UG=Xl.23886 /UG_TITLE=ESTs, Weakly similar to cytochrome c oxidase subunit VIa polypeptide 1 precursor; cytochrome c oxidase polypeptide VIa-liver, mitochondrial precursor; cytochrome-c oxidase chain VIa, hepatic; cytochrome c oxidase liver-specific subunit VIa; cytochro…
Xl.9726.1.A1_at	7.19898	6.752	7.01404	10.7234	11.0331	10.2725	10.3952	6.98834	10.6061	-3.61771	-12.0231	1.17225e-06	0.000162208	6.15299	gb:BI444676 /DB_XREF=gi:15269383 /DB_XREF=de27d12.y3 /CLONE=IMAGE:3472966 /TID=Xl.9726.1 /CNT=8 /FEA=EST /TIER=ConsEnd /STK=0 /UG=Xl.9726 /UG_TITLE=ESTs, Moderately similar to SYFB_HUMAN Phenylalanyl-tRNA synthetase beta chain (Phenylalanine--tRNA ligase beta chain) (PheRS) (Protein HSPC173) (H.sapiens)
Xl.5499.1.S1_at	7.54473	7.33272	6.5729	10.9503	11.7363	12.0011	11.8505	7.15012	11.6346	-4.48445	-11.9776	1.20893e-06	0.000163347	6.12389	gb:CD325993 /DB_XREF=gi:31090324 /DB_XREF=AGENCOURT_14145512 /CLONE=IMAGE:6949635 /TID=Xl.5499.1 /CNT=100 /FEA=mRNA /TIER=Stack /STK=17 /UG=Xl.5499 /UG_TITLE=Xenopus laevis, Similar to splicing factor, arginineserine-rich 5, clone IMAGE:5570132, mRNA
Xl.7512.1.S1_at	4.96584	5.37528	5.67571	8.8176	9.77225	9.79665	9.58271	5.33894	9.4923	-4.15336	-11.9799	1.20701e-06	0.000163347	6.12539	gb:BJ056775 /DB_XREF=gi:17479336 /DB_XREF=BJ056775 /CLONE=XL032p18 /TID=Xl.7512.1 /CNT=22 /FEA=mRNA /TIER=Stack /STK=9 /UG=Xl.7512 /UG_TITLE=Xenopus laevis, Similar to hepatocyte growth factor-regulated tyrosine kinase substrate, clone IMAGE:4683848, mRNA, partial cds
Xl.5466.1.A1_at	4.01166	6.04188	3.31235	11.0693	11.4086	11.4086	11.631	4.4553	11.3794	-6.92409	-11.7982	1.36663e-06	0.00016689	6.00782	gb:BJ087266 /DB_XREF=gi:17584017 /DB_XREF=BJ087266 /CLONE=XL055p06 /TID=Xl.5466.1 /CNT=15 /FEA=EST /TIER=Stack /STK=10 /UG=Xl.5466 /UG_TITLE=ESTs, Moderately similar to SYH_HUMAN Histidyl-tRNA synthetase (Histidine--tRNA ligase) (HisRS) (H.sapiens)
Xl.11981.1.S1_at	3.09133	2.58208	4.6659	10.1474	9.08558	9.4117	9.42006	3.44644	9.51618	-6.06975	-11.8685	1.30223e-06	0.00016689	6.05357	gb:BE678238 /DB_XREF=gi:10059711 /DB_XREF=df85a01.x1 /CLONE=IMAGE:3746088 /TID=Xl.11981.1 /CNT=9 /FEA=EST /TIER=ConsEnd /STK=2 /UG=Xl.11981 /UG_TITLE=ESTs, Highly similar to S21173 ATP citrate (pro-S)-lyase - human (H.sapiens)
Xl.16601.1.A1_at	6.24583	5.26304	6.13347	10.2797	11.9123	10.9802	10.9683	5.88078	11.0351	-5.15433	-11.7979	1.3669e-06	0.00016689	6.00763	gb:BJ048042 /DB_XREF=gi:17406099 /DB_XREF=BJ048042 /CLONE=XL018i06 /TID=Xl.16601.1 /CNT=3 /FEA=EST /TIER=ConsEnd /STK=1 /UG=Xl.16601 /UG_TITLE=ESTs, Moderately similar to peptidase (mitochondrial processing) beta; mitochondrial processing peptidase-beta (Homo sapiens) (H.sapiens)
Xl.21150.1.S1_at	5.21779	6.09719	6.03277	11.5409	10.3077	10.1428	10.9373	5.78258	10.7322	-4.9496	-11.8065	1.35885e-06	0.00016689	6.01323	gb:CD099315 /DB_XREF=gi:30752418 /DB_XREF=AGENCOURT_13998341 /CLONE=IMAGE:6940207 /TID=Xl.21150.1 /CNT=14 /FEA=EST /TIER=ConsEnd /STK=5 /UG=Xl.21150 /UG_TITLE=ESTs, Weakly similar to PGD2_HUMAN Glutathione-requiring prostaglandin D synthase (Glutathione-dependent PGD synthetase) (Prostaglandin-H2 D-isomerase) (Hematopoietic prostaglandin D synthase) (H-PGDS) (H.sapiens)
Xl.8235.2.A1_x_at	4.20774	4.85657	4.18904	9.30737	8.20775	8.36947	8.79709	4.41779	8.67042	-4.25264	-11.8474	1.32117e-06	0.00016689	6.03989	gb:BJ083478 /DB_XREF=gi:17578565 /DB_XREF=BJ083478 /CLONE=XL085e18 /TID=Xl.8235.2 /CNT=2 /FEA=EST /TIER=ConsEnd /STK=2 /UG=Xl.8235 /UG_TITLE=ESTs, Weakly similar to eukaryotic translation elongation factor 1 beta 2; eukaryotic translation elongation factor 1 beta 1 (Homo sapiens) (H.sapiens)
Xl.4340.1.A1_at	5.6818	5.09327	5.10158	9.56572	10.114	8.92275	9.35231	5.29222	9.48869	-4.19648	-11.8545	1.31482e-06	0.00016689	6.04445	gb:BM190837 /DB_XREF=gi:17526800 /DB_XREF=daj32a08.x1 /CLONE=IMAGE:5077934 /TID=Xl.4340.1 /CNT=8 /FEA=EST /TIER=Stack /STK=6 /UG=Xl.4340 /UG_TITLE=ESTs, Highly similar to CYCK_HUMAN Cyclin K (H.sapiens)
Xl.6749.1.A1_at	3.90239	4.52085	4.11278	7.47938	8.31651	8.25645	8.43903	4.17867	8.12285	-3.94417	-11.7884	1.37584e-06	0.00016689	6.00145	gb:AI031479 /DB_XREF=gi:3819092 /DB_XREF=32G8-1P /CLONE=32G8-1 /TID=Xl.6749.1 /CNT=11 /FEA=EST /TIER=ConsEnd /STK=5 /UG=Xl.6749 /UG_TITLE=ESTs, Weakly similar to serine protease inhibitor, Kunitz type, 2; placental bikunin (Kunitz-type serine protease inhibitor) (Homo sapiens) (H.sapiens)
Xl.20760.1.S1_at	4.67863	4.79392	5.21441	8.58138	8.22788	9.194	8.87976	4.89565	8.72075	-3.8251	-11.7835	1.38046e-06	0.00016689	5.99826	gb:BC045245.1 /DB_XREF=gi:28280042 /TID=Xl.20760.1 /CNT=50 /FEA=FLmRNA /TIER=FL+Stack /STK=6 /UG=Xl.20760 /DEF=Xenopus laevis, Similar to expressed sequence AL022641, clone MGC:53824 IMAGE:5542324, mRNA, complete cds. /PROD=Similar to expressed sequence AL022641 /FL=gb:BC045245.1
Xl.15271.1.A1_at	6.9932	6.83268	7.66256	10.5861	11.2482	10.9706	11.0346	7.16281	10.9599	-3.79704	-11.9093	1.26643e-06	0.00016689	6.07995	gb:BJ043701 /DB_XREF=gi:17419554 /DB_XREF=BJ043701 /CLONE=XL010n15 /TID=Xl.15271.1 /CNT=3 /FEA=EST /TIER=ConsEnd /STK=2 /UG=Xl.15271 /UG_TITLE=ESTs
Xl.20081.1.S1_a_at	5.30229	5.75732	4.93855	9.0297	8.62134	9.11584	8.88597	5.33272	8.91321	-3.5805	-11.7918	1.37262e-06	0.00016689	6.00366	gb:BJ084947 /DB_XREF=gi:17580721 /DB_XREF=BJ084947 /CLONE=XL102a21 /TID=Xl.20081.1 /CNT=4 /FEA=EST /TIER=ConsEnd /STK=4 /UG=Xl.20081 /UG_TITLE=ESTs
Xl.24281.1.A1_at	9.05452	8.70065	8.81027	11.7608	12.0646	12.2893	12.1984	8.85515	12.0783	-3.22313	-11.7636	1.39954e-06	0.000167435	5.98523	gb:CB560563 /DB_XREF=gi:29480093 /DB_XREF=AGENCOURT_13321677 /CLONE=IMAGE:6879933 /TID=Xl.24281.1 /CNT=3 /FEA=EST /TIER=ConsEnd /STK=1 /UG=Xl.24281 /UG_TITLE=ESTs, Highly similar to HS9A_HUMAN Heat shock protein HSP 90-alpha (HSP 86) (H.sapiens)
Xl.15406.1.A1_at	4.23867	3.78453	5.82964	10.9503	10.3824	10.0228	10.4137	4.61762	10.4423	-5.8247	-11.729	1.43342e-06	0.000168106	5.96252	gb:BJ054388 /DB_XREF=gi:17421229 /DB_XREF=BJ054388 /CLONE=XL044c07 /TID=Xl.15406.1 /CNT=2 /FEA=EST /TIER=ConsEnd /STK=2 /UG=Xl.15406 /UG_TITLE=ESTs
Xl.15685.1.A1_at	2.94438	2.62567	3.01373	6.57581	6.13102	6.20835	6.95024	2.86126	6.46636	-3.6051	-11.728	1.43443e-06	0.000168106	5.96185	gb:BJ079419 /DB_XREF=gi:17524335 /DB_XREF=BJ079419 /CLONE=XL072f12 /TID=Xl.15685.1 /CNT=2 /FEA=EST /TIER=ConsEnd /STK=2 /UG=Xl.15685 /UG_TITLE=ESTs
Xl.22600.1.A1_at	3.63899	4.22834	3.82789	7.81564	7.74765	8.55685	8.93627	3.89841	8.26411	-4.3657	-11.6472	1.51714e-06	0.000174433	5.90854	gb:AW766590 /DB_XREF=gi:7698581 /DB_XREF=da64b05.x1 /CLONE=IMAGE:3199665 /TID=Xl.22600.1 /CNT=3 /FEA=EST /TIER=ConsEnd /STK=2 /UG=Xl.22600 /UG_TITLE=ESTs
Xl.10421.1.A1_at	2.86733	2.68206	3.24874	6.64454	6.0096	6.74176	6.52473	2.93271	6.48016	-3.54745	-11.6456	1.51879e-06	0.000174433	5.90751	gb:BF024931 /DB_XREF=gi:10755350 /DB_XREF=dc81c10.x1 /CLONE=IMAGE:3403506 /TID=Xl.10421.1 /CNT=2 /FEA=EST /TIER=ConsEnd /STK=2 /UG=Xl.10421 /UG_TITLE=ESTs
Xl.3149.1.S1_at	3.22105	2.51692	4.19752	8.29596	8.08445	7.96011	8.81164	3.31183	8.28804	-4.97621	-11.5531	1.62016e-06	0.000182267	5.84595	gb:AW147877 /DB_XREF=gi:6195773 /DB_XREF=da23a05.x1 /CLONE=XENOPUS_SOURCE_ID:xlnga003i09 /TID=Xl.3149.1 /CNT=11 /FEA=EST /TIER=Stack /STK=8 /UG=Xl.3149 /UG_TITLE=ESTs, Weakly similar to L10K_HUMAN Leydig cell tumor 10 kDa protein homolog (HSPC023) (H.sapiens)
Xl.2515.1.S1_at	6.67337	5.68024	5.06094	10.0989	10.4041	10.534	10.5362	5.80485	10.3933	-4.58841	-11.5267	1.65048e-06	0.000182267	5.82826	gb:BC043889.1 /DB_XREF=gi:27694968 /TID=Xl.2515.1 /CNT=28 /FEA=FLmRNA /TIER=FL /STK=5 /UG=Xl.2515 /DEF=Xenopus laevis, Similar to methionine aminopeptidase 2, clone MGC:53792 IMAGE:5541807, mRNA, complete cds. /PROD=Similar to methionine aminopeptidase 2 /FL=gb:BC043889.1
Xl.21042.1.S1_at	6.42892	5.70729	6.66911	10.7224	9.98434	9.98434	10.2667	6.26844	10.2394	-3.97101	-11.5293	1.64743e-06	0.000182267	5.83002	gb:AW782634 /DB_XREF=gi:7797240 /DB_XREF=da96e01.x1 /TID=Xl.21042.1 /CNT=7 /FEA=EST /TIER=ConsEnd /STK=3 /UG=Xl.21042 /UG_TITLE=ESTs, Weakly similar to NADH dehydrogenase (ubiquinone) 1 beta subcomplex, 10 (22kD, PDSW) (Homo sapiens) (H.sapiens)
Xl.26071.1.S1_at	5.48766	6.02695	6.04175	9.53576	8.99545	9.66372	9.22446	5.85212	9.35485	-3.50273	-11.5506	1.62306e-06	0.000182267	5.84424	gb:CB564052 /DB_XREF=gi:29483582 /DB_XREF=AGENCOURT_13351904 /CLONE=IMAGE:6872975 /TID=Xl.26071.1 /CNT=31 /FEA=EST /TIER=Stack /STK=6 /UG=Xl.26071 /UG_TITLE=ESTs, Moderately similar to S60335 TGF-beta receptor interacting protein 1 - human (H.sapiens)
Xl.5604.1.A1_at	5.52264	5.26304	6.92828	11.0818	10.5262	10.7449	11.1928	5.90465	10.8864	-4.98175	-11.4831	1.70192e-06	0.000184401	5.79896	gb:BJ097953 /DB_XREF=gi:17599565 /DB_XREF=BJ097953 /CLONE=XL143p03 /TID=Xl.5604.1 /CNT=5 /FEA=EST /TIER=ConsEnd /STK=2 /UG=Xl.5604 /UG_TITLE=ESTs, Moderately similar to TBG2_HUMAN Tubulin gamma-2 chain (Gamma-2 tubulin) (H.sapiens)
Xl.14681.1.A1_at	5.37922	5.6628	5.28396	8.62325	8.7056	9.42134	8.9049	5.442	8.91377	-3.47177	-11.4935	1.68953e-06	0.000184401	5.80593	gb:BJ080156 /DB_XREF=gi:17573727 /DB_XREF=BJ080156 /CLONE=XL074k22 /TID=Xl.14681.1 /CNT=10 /FEA=EST /TIER=Stack /STK=6 /UG=Xl.14681 /UG_TITLE=ESTs, Moderately similar to 2210303A RNA helicase (Homo sapiens) (H.sapiens)
Xl.14065.1.A1_at	2.86316	2.35081	4.6659	8.89574	9.51278	9.18977	9.505	3.29329	9.27582	-5.98253	-11.33	1.89706e-06	0.000186903	5.6951	gb:AW147826 /DB_XREF=gi:6195722 /DB_XREF=da05g03.x1 /CLONE=XENOPUS_SOURCE_ID:xlnoc002d05 /TID=Xl.14065.1 /CNT=4 /FEA=EST /TIER=ConsEnd /STK=1 /UG=Xl.14065 /UG_TITLE=ESTs
Xl.6859.1.S1_x_at	2.86316	3.40627	4.51007	8.77551	8.26848	8.1134	8.94064	3.59317	8.52451	-4.93134	-11.3833	1.82637e-06	0.000186903	5.73147	gb:BG347657 /DB_XREF=gi:13168081 /DB_XREF=dab94f03.x1 /CLONE=IMAGE:4405372 /TID=Xl.6859.1 /CNT=3 /FEA=EST /TIER=ConsEnd /STK=2 /UG=Xl.6859 /UG_TITLE=ESTs, Highly similar to LSM8_HUMAN U6 snRNA-associated Sm-like protein LSm8 (H.sapiens)
Xl.4584.1.S1_at	2.86316	3.19681	2.91309	8.89574	7.35699	7.67226	7.24709	2.99102	7.79302	-4.802	-11.2825	1.96252e-06	0.000186903	5.66257	gb:AF257236.1 /DB_XREF=gi:11527139 /GEN=PABPII /TID=Xl.4584.1 /CNT=23 /FEA=FLmRNA /TIER=FL /STK=3 /UG=Xl.4584 /DEF=Xenopus laevis poly(A) binding protein II (PABPII) mRNA, complete cds. /PROD=poly(A) binding protein II /FL=gb:AF257236.1
Xl.8319.1.S1_at	4.97902	4.54123	4.94273	8.56088	9.68821	9.93338	10.2248	4.82099	9.60181	-4.78082	-11.3977	1.80786e-06	0.000186903	5.74122	gb:BJ098891 /DB_XREF=gi:17600924 /DB_XREF=BJ098891 /CLONE=XL148f20 /TID=Xl.8319.1 /CNT=54 /FEA=mRNA /TIER=Stack /STK=17 /UG=Xl.8319 /UG_TITLE=Xenopus laevis clone S10-21-F5 mRNA sequence
Xl.3401.2.A2_at	4.38446	4.66908	3.19424	9.13722	8.37438	8.52106	8.87152	4.0826	8.72605	-4.64345	-11.3524	1.86697e-06	0.000186903	5.71042	gb:BG016692 /DB_XREF=gi:12470191 /DB_XREF=df63h09.x1 /CLONE=IMAGE:3744233 /TID=Xl.3401.2 /CNT=37 /FEA=EST /TIER=Stack /STK=11 /UG=Xl.3401 /UG_TITLE=ESTs, Weakly similar to hypothetical protein DKFZp586F1122 similar to axotrophin; likely ortholog of mouse axotrophin (Homo sapiens) (H.sapiens)
Xl.25945.1.A1_at	4.80993	5.57065	6.44895	9.85954	10.1414	10.3372	10.3925	5.60984	10.1827	-4.57283	-11.3204	1.9101e-06	0.000186903	5.68853	gb:BU908554 /DB_XREF=gi:24090468 /DB_XREF=AGENCOURT_10509458 /CLONE=IMAGE:6634040 /TID=Xl.25945.1 /CNT=11 /FEA=EST /TIER=Stack /STK=7 /UG=Xl.25945 /UG_TITLE=ESTs, Moderately similar to TCPD_HUMAN T-complex protein 1, delta subunit (TCP-1-delta) (CCT-delta) (Stimulator of TAR RNA binding) (H.sapiens)
Xl.25988.1.A1_at	3.09133	3.92769	4.05581	7.67831	7.40203	7.94095	8.42808	3.69161	7.86234	-4.17074	-11.3088	1.92605e-06	0.000186903	5.68056	gb:CD363050 /DB_XREF=gi:31134461 /DB_XREF=AGENCOURT_14235431 /CLONE=IMAGE:6956289 /TID=Xl.25988.1 /CNT=5 /FEA=EST /TIER=ConsEnd /STK=1 /UG=Xl.25988 /UG_TITLE=ESTs, Weakly similar to I52996 transforming growth factor beta-induced protein BIGH3 precursor - human (H.sapiens)
Xl.25219.1.A1_at	3.73359	4.30606	4.19752	7.86713	8.92207	7.69631	8.30823	4.07906	8.19843	-4.11938	-11.2778	1.96912e-06	0.000186903	5.65935	gb:BG554586 /DB_XREF=gi:13566366 /DB_XREF=de96d12.x2 /CLONE=IMAGE:3549383 /TID=Xl.25219.1 /CNT=5 /FEA=EST /TIER=ConsEnd /STK=2 /UG=Xl.25219 /UG_TITLE=ESTs
Xl.3502.1.A1_x_at	4.36721	3.75909	3.08134	7.62877	8.13855	7.96101	7.62877	3.73588	7.83927	-4.10339	-11.416	1.78455e-06	0.000186903	5.75364	gb:BJ090023 /DB_XREF=gi:17588042 /DB_XREF=BJ090023 /CLONE=XL101a06 /TID=Xl.3502.1 /CNT=18 /FEA=EST /TIER=Stack /STK=12 /UG=Xl.3502 /UG_TITLE=ESTs, Moderately similar to KAP0_HUMAN cAMP-dependent protein kinase type I-alpha regulatory chain (Tissue-specific extinguisher-1) (TSE1) (H.sapiens)
Xl.9797.1.S1_at	5.33643	6.27206	6.47688	10.0285	9.91601	9.65912	10.1897	6.02846	9.94833	-3.91987	-11.3053	1.9308e-06	0.000186903	5.6782	gb:BM191795 /DB_XREF=gi:17527758 /DB_XREF=dag36d09.x3 /CLONE=IMAGE:4783529 /TID=Xl.9797.1 /CNT=10 /FEA=mRNA /TIER=ConsEnd /STK=2 /UG=Xl.9797 /UG_TITLE=Xenopus laevis clone S10-51-B11 mRNA sequence
Xl.24034.1.S1_at	4.0561	4.66062	5.31371	8.44791	8.44601	8.81933	8.62363	4.67681	8.58422	-3.90741	-11.2789	1.96755e-06	0.000186903	5.66011	gb:BE575918 /DB_XREF=gi:9825717 /DB_XREF=dc57f09.x1 /CLONE=IMAGE:3401225 /TID=Xl.24034.1 /CNT=23 /FEA=EST /TIER=ConsEnd /STK=2 /UG=Xl.24034 /UG_TITLE=ESTs, Weakly similar to protein similar to E.coli yhdg and R. capsulatus nifR3 (Homo sapiens) (H.sapiens)
Xl.3189.2.A1_at	7.37585	6.31937	6.91074	11.23	10.6087	10.6544	10.5456	6.86865	10.7597	-3.89101	-11.309	1.92574e-06	0.000186903	5.68071	gb:BE678214 /DB_XREF=gi:10059663 /DB_XREF=df84b01.x1 /CLONE=IMAGE:3745993 /TID=Xl.3189.2 /CNT=12 /FEA=EST /TIER=Stack /STK=11 /UG=Xl.3189 /UG_TITLE=X.laevis mRNA for nucleolin
Xl.8361.1.A1_at	5.45512	6.13481	5.64747	8.77928	9.02305	8.93669	9.06896	5.7458	8.952	-3.2062	-11.3535	1.86558e-06	0.000186903	5.71113	gb:BQ384190 /DB_XREF=gi:21071877 /DB_XREF=NISC_mn05d02.x1 /CLONE=IMAGE:5049242 /TID=Xl.8361.1 /CNT=11 /FEA=EST /TIER=Stack /STK=6 /UG=Xl.8361 /UG_TITLE=ESTs, Weakly similar to similar to vaccinia virus HindIII K4L ORF (Homo sapiens) (H.sapiens)
Xl.19048.1.S1_at	6.95321	6.76756	6.89232	9.77369	9.60674	9.98054	9.73257	6.87103	9.77338	-2.90235	-11.3097	1.92478e-06	0.000186903	5.68119	gb:BJ044392 /DB_XREF=gi:17397883 /DB_XREF=BJ044392 /CLONE=XL013c17 /TID=Xl.19048.1 /CNT=7 /FEA=EST /TIER=ConsEnd /STK=2 /UG=Xl.19048 /UG_TITLE=ESTs
Xl.4588.1.A1_at	6.882	6.84034	6.88758	3.81398	3.58796	3.10136	2.91561	6.86997	3.35473	3.51525	11.383	1.82676e-06	0.000186903	5.73126	gb:BJ098745 /DB_XREF=gi:17600700 /DB_XREF=BJ098745 /CLONE=XL147n09 /TID=Xl.4588.1 /CNT=17 /FEA=EST /TIER=Stack /STK=12 /UG=Xl.4588 /UG_TITLE=ESTs, Moderately similar to UBC6_HUMAN Ubiquitin-conjugating enzyme E2 E1 (Ubiquitin-protein ligase E1) (Ubiquitin carrier protein E1) (UbcH6) (H.sapiens)
Xl.15596.1.A1_at	3.00643	3.29168	2.79476	6.21815	5.98973	5.92676	6.35674	3.03096	6.12285	-3.09189	-11.19	2.09749e-06	0.000197456	5.5987	gb:BM191264 /DB_XREF=gi:17527227 /DB_XREF=dae16e07.x3 /CLONE=IMAGE:4674157 /TID=Xl.15596.1 /CNT=3 /FEA=EST /TIER=ConsEnd /STK=1 /UG=Xl.15596 /UG_TITLE=ESTs
Xl.9031.1.A1_x_at	2.41755	2.45496	2.28965	7.04303	6.48794	5.76814	7.17311	2.38739	6.61805	-4.23067	-11.1355	2.18175e-06	0.000202184	5.56082	gb:BG579679 /DB_XREF=gi:13594743 /DB_XREF=dab81d05.x1 /CLONE=IMAGE:4203321 /TID=Xl.9031.1 /CNT=2 /FEA=EST /TIER=ConsEnd /STK=1 /UG=Xl.9031 /UG_TITLE=ESTs, Weakly similar to hypothetical protein FLJ11193 (Homo sapiens) (H.sapiens)
Xl.7718.1.A1_at	6.5994	7.20024	7.1453	10.7417	10.6554	10.1593	11.1809	6.98165	10.6843	-3.70267	-11.1347	2.18292e-06	0.000202184	5.5603	gb:BJ044375 /DB_XREF=gi:17397866 /DB_XREF=BJ044375 /CLONE=XL013b23 /TID=Xl.7718.1 /CNT=15 /FEA=EST /TIER=Stack /STK=10 /UG=Xl.7718 /UG_TITLE=ESTs, Weakly similar to barr-P1 (Drosophila melanogaster) (D.melanogaster)
Xl.24246.1.A1_at	6.68862	5.377	7.69909	12.2601	12.3562	11.8401	12.3302	6.58824	12.1967	-5.60843	-11.0805	2.2705e-06	0.000205432	5.52242	gb:BJ084675 /DB_XREF=gi:17580325 /DB_XREF=BJ084675 /CLONE=XL100b14 /TID=Xl.24246.1 /CNT=9 /FEA=EST /TIER=ConsEnd /STK=4 /UG=Xl.24246 /UG_TITLE=ESTs, Moderately similar to ETFA_HUMAN Electron transfer flavoprotein alpha-subunit, mitochondrial precursor (Alpha-ETF) (H.sapiens)
Xl.4558.1.S1_at	4.67863	4.22834	4.42443	7.75234	7.91078	7.31465	8.11659	4.4438	7.77359	-3.32979	-11.0798	2.27165e-06	0.000205432	5.52194	gb:U25164.1 /DB_XREF=gi:887796 /TID=Xl.4558.1 /CNT=2 /FEA=FLmRNA /TIER=FL /STK=1 /UG=Xl.4558 /DEF=Xenopus laevis fragile X mental retardation protein 1 mRNA, complete cds. /PROD=fragile X mental retardation protein 1 /FL=gb:U25164.1
Xl.3792.1.S1_x_at	7.31891	7.05809	7.50534	10.5587	10.2055	10.2351	10.1686	7.29412	10.292	-2.99784	-11.0808	2.26998e-06	0.000205432	5.52264	gb:U10108.1 /DB_XREF=gi:499225 /TID=Xl.3792.1 /CNT=93 /FEA=FLmRNA /TIER=FL+Stack /STK=17 /UG=Xl.3792 /DEF=Xenopus laevis Na+-K+-ATPase alpha 1 subunit mRNA, complete cds. /PROD=Na+-K+-ATPase alpha 1 subunit /FL=gb:U49238.1 gb:U10108.1
Xl.3190.1.S1_at	9.38584	9.5561	8.67527	12.5741	13.5386	13.0159	13.0727	9.20574	13.0503	-3.84461	-11.042	2.33522e-06	0.000206308	5.49533	gb:BJ099000 /DB_XREF=gi:17601086 /DB_XREF=BJ099000 /CLONE=XL148m07 /TID=Xl.3190.1 /CNT=6 /FEA=EST /TIER=Stack /STK=6 /UG=Xl.3190 /UG_TITLE=ESTs, Moderately similar to A36670 cell division control protein CKS1 - human (H.sapiens)
Xl.15112.1.S1_at	6.27289	5.47595	5.20553	9.01264	9.43568	9.39796	9.41427	5.65146	9.31514	-3.66368	-11.0465	2.32748e-06	0.000206308	5.49854	gb:BC044081.1 /DB_XREF=gi:28422174 /TID=Xl.15112.1 /CNT=11 /FEA=mRNA /TIER=ConsEnd /STK=3 /UG=Xl.15112 /UG_TITLE=Xenopus laevis, Similar to hypothetical protein FLJ11294, clone IMAGE:4682702, mRNA /DEF=Xenopus laevis, Similar to hypothetical protein FLJ11294, clone IMAGE:4682702, mRNA.
Xl.6977.1.S1_at	7.74631	7.70008	8.40601	11.3064	11.1332	11.125	11.0291	7.9508	11.1484	-3.19761	-11.0545	2.31404e-06	0.000206308	5.50412	gb:AW633145 /DB_XREF=gi:7390226 /DB_XREF=bl04c07.x1 /CLONE=PBX0004C07 /TID=Xl.6977.1 /CNT=9 /FEA=EST /TIER=ConsEnd /STK=0 /UG=Xl.6977 /UG_TITLE=ESTs, Moderately similar to putative cyclin G1 interacting protein (Homo sapiens) (H.sapiens)
Xl.4276.1.S1_at	5.91853	6.26297	5.82964	9.26466	10.4423	9.63415	10.1647	6.00371	9.87644	-3.87273	-11.0075	2.39481e-06	0.000209957	5.47103	gb:X53745.1 /DB_XREF=gi:64644 /TID=Xl.4276.1 /CNT=136 /FEA=mRNA /TIER=Stack /STK=25 /UG=Xl.4276 /UG_TITLE=Xenopus mRNA for cyclin A1 /DEF=Xenopus mRNA for cyclin A1.
Xl.19285.1.S1_at	3.51108	2.91561	4.05581	8.22057	7.17382	7.69282	8.23467	3.49417	7.83047	-4.33631	-10.9741	2.45401e-06	0.000213517	5.44746	gb:BQ384188 /DB_XREF=gi:21071875 /DB_XREF=NISC_mn05d01.x1 /CLONE=IMAGE:5049240 /TID=Xl.19285.1 /CNT=6 /FEA=EST /TIER=ConsEnd /STK=0 /UG=Xl.19285 /UG_TITLE=ESTs, Moderately similar to mitochondrial ribosomal protein L15 (Homo sapiens) (H.sapiens)
Xl.5140.1.A1_at	5.61112	4.10976	6.44072	10.8021	11.0779	11.7321	11.1518	5.3872	11.191	-5.80378	-10.9483	2.50099e-06	0.000214949	5.42914	gb:BG885934 /DB_XREF=gi:14263026 /DB_XREF=de10b02.x1 /CLONE=IMAGE:3437499 /TID=Xl.5140.1 /CNT=4 /FEA=EST /TIER=ConsEnd /STK=4 /UG=Xl.5140 /UG_TITLE=ESTs, Weakly similar to RIKEN cDNA 2410116G06 (Mus musculus) (M.musculus)
Xl.23911.1.S1_at	4.15474	4.44516	5.00312	9.07738	8.2701	9.47512	9.85927	4.53434	9.17047	-4.63613	-10.9446	2.50789e-06	0.000214949	5.42648	gb:CB199700 /DB_XREF=gi:29149514 /DB_XREF=AGENCOURT_11247222 /CLONE=IMAGE:6874740 /TID=Xl.23911.1 /CNT=9 /FEA=EST /TIER=ConsEnd /STK=0 /UG=Xl.23911 /UG_TITLE=ESTs, Highly similar to LSM5_HUMAN U6 snRNA-associated Sm-like protein LSm5 (H.sapiens)
Xl.128.1.S1_at	6.80229	6.98968	7.74275	11.4891	10.9066	11.1137	10.5713	7.17824	11.0202	-3.84192	-10.9271	2.5403e-06	0.000216113	5.41407	gb:BC045233.1 /DB_XREF=gi:28277304 /TID=Xl.128.1 /CNT=37 /FEA=FLmRNA /TIER=FL+Stack /STK=6 /UG=Xl.128 /DEF=Xenopus laevis, similar to vimentin, clone MGC:53233 IMAGE:5543495, mRNA, complete cds. /PROD=similar to vimentin /FL=gb:BC045233.1
Xl.1824.1.S1_at	4.51475	5.40397	5.81848	9.18119	9.41726	8.90866	9.53218	5.24573	9.25982	-4.01409	-10.8972	2.59698e-06	0.000216133	5.39273	gb:AF495661.1 /DB_XREF=gi:20271037 /TID=Xl.1824.1 /CNT=16 /FEA=FLmRNA /TIER=FL /STK=3 /UG=Xl.1824 /DEF=Xenopus laevis phosphatidylinositol-4-phosphate 5-kinase type II beta mRNA, complete cds. /PROD=phosphatidylinositol-4-phosphate 5-kinase typeII beta /FL=gb:AF495661.1
Xl.2525.1.S1_at	5.97032	5.54174	5.13751	9.58272	8.73468	9.61227	9.23423	5.54986	9.29098	-3.74112	-10.9165	2.56023e-06	0.000216133	5.40652	gb:BU901809 /DB_XREF=gi:24083722 /DB_XREF=AGENCOURT_10180732 /CLONE=IMAGE:6318826 /TID=Xl.2525.1 /CNT=13 /FEA=EST /TIER=ConsEnd /STK=0 /UG=Xl.2525 /UG_TITLE=ESTs, Highly similar to 2113200H ribosomal protein S29 (Homo sapiens) (H.sapiens)
Xl.13880.1.A1_at	3.2816	2.92089	3.7031	7.01886	7.09847	6.40284	7.33651	3.30186	6.96417	-3.66231	-10.8991	2.59331e-06	0.000216133	5.3941	gb:BJ077066 /DB_XREF=gi:17521982 /DB_XREF=BJ077066 /CLONE=XL059m08 /TID=Xl.13880.1 /CNT=6 /FEA=EST /TIER=ConsEnd /STK=1 /UG=Xl.13880 /UG_TITLE=ESTs, Moderately similar to translocase of inner mitochondrial membrane 44 homolog (yeast); mitochondrial inner membrane translocase (Homo sapiens) (H.sapiens)
Xl.22164.1.A1_at	4.67863	4.52085	3.06942	8.62081	9.31461	9.11617	9.90831	4.08963	9.23998	-5.15034	-10.8627	2.66406e-06	0.000216998	5.36806	gb:BJ084562 /DB_XREF=gi:17580159 /DB_XREF=BJ084562 /CLONE=XL089k16 /TID=Xl.22164.1 /CNT=7 /FEA=EST /TIER=ConsEnd /STK=5 /UG=Xl.22164 /UG_TITLE=ESTs, Moderately similar to N-acylsphingosine amidohydrolase (acid ceramidase) (Homo sapiens) (H.sapiens)
Xl.10032.1.A1_at	5.80453	4.97929	6.46743	9.86823	10.1473	9.69357	10.3951	5.75042	10.0261	-4.27563	-10.8636	2.66222e-06	0.000216998	5.36873	gb:BG016798 /DB_XREF=gi:12470398 /DB_XREF=df65f05.x1 /CLONE=IMAGE:3744153 /TID=Xl.10032.1 /CNT=3 /FEA=EST /TIER=ConsEnd /STK=2 /UG=Xl.10032 /UG_TITLE=ESTs, Moderately similar to P2CB_HUMAN Protein phosphatase 2C beta isoform (PP2C-beta) (H.sapiens)
Xl.19995.1.S1_at	6.97022	6.57477	6.53389	3.94972	3.78926	3.5598	3.56524	6.69296	3.71601	2.97695	10.8766	2.63677e-06	0.000216998	5.37802	gb:BJ065331 /DB_XREF=gi:17478847 /DB_XREF=BJ065331 /CLONE=XL082k08 /TID=Xl.19995.1 /CNT=2 /FEA=mRNA /TIER=ConsEnd /STK=0 /UG=Xl.19995 /UG_TITLE=Xenopus partial mRNA for alpha-fodrin (Xen alpha 2)
Xl.21404.1.A1_at	4.90163	3.85039	4.69945	8.16528	7.97698	8.21226	7.84361	4.48382	8.04953	-3.56571	-10.8479	2.69339e-06	0.000217842	5.35746	gb:BM180586 /DB_XREF=gi:17404657 /DB_XREF=daj37b11.x1 /CLONE=IMAGE:5078373 /TID=Xl.21404.1 /CNT=10 /FEA=EST /TIER=ConsEnd /STK=1 /UG=Xl.21404 /UG_TITLE=ESTs, Moderately similar to G3BP_HUMAN Ras-GTPase-activating protein binding protein 1 (GAP SH3-domain binding protein 1) (G3BP-1) (H.sapiens)
Xl.4515.1.S1_at	6.28875	5.0393	7.02382	11.3299	10.724	11.2201	11.0056	6.11729	11.0699	-4.95259	-10.7727	2.84841e-06	0.000224619	5.30324	gb:BC041204.1 /DB_XREF=gi:27735412 /TID=Xl.4515.1 /CNT=307 /FEA=FLmRNA /TIER=FL+Stack /STK=95 /UG=Xl.4515 /DEF=Xenopus laevis, Similar to cold inducible RNA-binding protein, clone MGC:52663 IMAGE:4681597, mRNA, complete cds. /PROD=Similar to cold inducible RNA-binding protein /FL=gb:BC041204.1 gb:AF278702.1
Xl.6662.1.S1_at	5.94842	4.91901	4.7765	9.91599	9.48221	8.91233	9.30001	5.21464	9.40263	-4.188	-10.7827	2.82714e-06	0.000224619	5.31051	gb:BJ092300 /DB_XREF=gi:17591333 /DB_XREF=BJ092300 /CLONE=XL064m15 /TID=Xl.6662.1 /CNT=18 /FEA=EST /TIER=Stack /STK=13 /UG=Xl.6662 /UG_TITLE=ESTs, Moderately similar to S66677 thioredoxin reductase (NADPH) (EC 1.6.4.5) - human (H.sapiens)
Xl.19834.1.A1_at	5.21231	4.49232	4.70178	8.80684	8.18945	8.4733	7.91464	4.80214	8.34606	-3.54392	-10.7694	2.8554e-06	0.000224619	5.30086	gb:BQ399706 /DB_XREF=gi:21087393 /DB_XREF=NISC_mp05a12.x1 /CLONE=IMAGE:4968478 /TID=Xl.19834.1 /CNT=2 /FEA=EST /TIER=ConsEnd /STK=0 /UG=Xl.19834 /UG_TITLE=ESTs, Weakly similar to GTPase regulator associated with the focal adhesion kinase pp125 (Homo sapiens) (H.sapiens)
Xl.14492.1.A1_at	4.94901	4.29075	5.28889	8.40017	8.37445	8.01652	8.29633	4.84288	8.27187	-3.42899	-10.7844	2.82352e-06	0.000224619	5.31175	gb:BJ056488 /DB_XREF=gi:17469466 /DB_XREF=BJ056488 /CLONE=XL032a03 /TID=Xl.14492.1 /CNT=2 /FEA=EST /TIER=ConsEnd /STK=2 /UG=Xl.14492 /UG_TITLE=ESTs
Xl.5149.2.S1_at	9.12118	9.24448	7.68152	13.581	13.6843	13.5014	12.8359	8.68239	13.4006	-4.71826	-10.7499	2.89717e-06	0.000226353	5.28678	gb:BI441703 /DB_XREF=gi:15266393 /DB_XREF=dai39a06.x1 /CLONE=IMAGE:4963882 /TID=Xl.5149.2 /CNT=41 /FEA=EST /TIER=Stack /STK=14 /UG=Xl.5149 /UG_TITLE=ESTs
Xl.13043.1.S1_at	7.21947	6.804	6.3147	10.1201	10.5985	9.95782	10.5718	6.77939	10.312	-3.53265	-10.7064	2.99318e-06	0.000232275	5.25514	gb:BJ097330 /DB_XREF=gi:17598635 /DB_XREF=BJ097330 /CLONE=XL141d04 /TID=Xl.13043.1 /CNT=8 /FEA=EST /TIER=ConsEnd /STK=2 /UG=Xl.13043 /UG_TITLE=ESTs
Xl.6693.1.S1_at	5.49195	4.29754	3.99044	9.29647	8.7089	9.57036	9.9592	4.59331	9.38373	-4.79042	-10.6627	3.09305e-06	0.00023543	5.22326	gb:BM180518 /DB_XREF=gi:17404589 /DB_XREF=daj36b11.x1 /CLONE=IMAGE:5078372 /TID=Xl.6693.1 /CNT=14 /FEA=EST /TIER=ConsEnd /STK=5 /UG=Xl.6693 /UG_TITLE=ESTs, Moderately similar to hypothetical protein FLJ10099 (Homo sapiens) (H.sapiens)
Xl.6244.2.A1_at	3.35832	4.30606	4.77098	8.48124	8.08847	9.17122	8.49176	4.14512	8.55817	-4.41305	-10.6529	3.11584e-06	0.00023543	5.21612	gb:BJ081703 /DB_XREF=gi:17575992 /DB_XREF=BJ081703 /CLONE=XL076i12 /TID=Xl.6244.2 /CNT=11 /FEA=EST /TIER=Stack /STK=7 /UG=Xl.6244 /UG_TITLE=Xenopus laevis, Similar to cargo selection protein (mannose 6 phosphate receptor binding protein), clone MGC:53750 IMAGE:4930763, mRNA, complete cds
Xl.24785.1.S1_at	4.99824	5.28136	5.28864	9.02506	8.65878	9.37466	8.19453	5.18942	8.81326	-3.62384	-10.6561	3.10843e-06	0.00023543	5.21844	gb:BM261081 /DB_XREF=gi:17924121 /DB_XREF=dag33g03.x3 /CLONE=IMAGE:4783300 /TID=Xl.24785.1 /CNT=26 /FEA=EST /TIER=ConsEnd /STK=5 /UG=Xl.24785 /UG_TITLE=ESTs, Weakly similar to T12456 hypothetical protein DKFZp564M2423.1 - human (H.sapiens)
Xl.5891.2.S1_at	6.05322	5.30229	5.06877	8.6237	8.95544	9.0789	8.96198	5.47476	8.90501	-3.43024	-10.6581	3.10376e-06	0.00023543	5.2199	gb:BJ077115 /DB_XREF=gi:17522031 /DB_XREF=BJ077115 /CLONE=XL059o18 /TID=Xl.5891.2 /CNT=32 /FEA=EST /TIER=Stack /STK=11 /UG=Xl.5891 /UG_TITLE=Xenopus laevis, Similar to Adenylate kinase 2, clone MGC:53010 IMAGE:5537036, mRNA, complete cds
Xl.23972.1.A1_at	4.39478	4.17727	4.54901	7.20602	7.88674	7.23692	7.61554	4.37369	7.4863	-3.11262	-10.6078	3.2238e-06	0.000241995	5.183	gb:CB563307 /DB_XREF=gi:29482837 /DB_XREF=AGENCOURT_13329014 /CLONE=IMAGE:6876343 /TID=Xl.23972.1 /CNT=2 /FEA=EST /TIER=ConsEnd /STK=1 /UG=Xl.23972 /UG_TITLE=ESTs, Weakly similar to junctional adhesion molecule 3 (Homo sapiens) (H.sapiens)
Xl.22457.1.A1_at	5.88591	6.16225	5.97033	8.77894	8.68316	9.19526	8.80553	6.00616	8.86572	-2.85956	-10.5935	3.25871e-06	0.000243028	5.17252	gb:BF072332 /DB_XREF=gi:10848971 /DB_XREF=db55e10.x1 /CLONE=IMAGE:3302442 /TID=Xl.22457.1 /CNT=4 /FEA=EST /TIER=ConsEnd /STK=1 /UG=Xl.22457 /UG_TITLE=ESTs, Weakly similar to SRPB_MOUSE Signal recognition particle receptor beta subunit (SR-beta) (M.musculus)
Xl.18853.1.A1_at	3.22789	2.66481	3.62503	9.0301	7.31066	7.56552	8.19236	3.17258	8.02466	-4.85209	-10.5574	3.34913e-06	0.000247103	5.14587	gb:BI446883 /DB_XREF=gi:15271590 /DB_XREF=daa89g10.x3 /CLONE=IMAGE:4084794 /TID=Xl.18853.1 /CNT=1 /FEA=EST /TIER=ConsEnd /STK=1 /UG=Xl.18853 /UG_TITLE=ESTs, Weakly similar to hypothetical protein MGC16186 (Homo sapiens) (H.sapiens)
Xl.6973.1.S1_at	7.72893	7.02325	7.19496	10.4756	10.6003	10.4756	11.1891	7.31571	10.6852	-3.36945	-10.5546	3.35638e-06	0.000247103	5.14377	gb:BF072033 /DB_XREF=gi:10848672 /DB_XREF=db50b09.x1 /CLONE=IMAGE:3301913 /TID=Xl.6973.1 /CNT=4 /FEA=EST /TIER=ConsEnd /STK=4 /UG=Xl.6973 /UG_TITLE=ESTs, Highly similar to dynein light chain 2B; bithoraxoid-like protein; roadblockLC7-like (Homo sapiens) (H.sapiens)
Xl.544.1.S1_at	6.50503	6.38082	5.82964	3.0156	3.42158	2.96303	2.80488	6.2385	3.05127	3.18723	10.5426	3.3869e-06	0.000247762	5.13495	gb:AF170275.1 /DB_XREF=gi:5833878 /TID=Xl.544.1 /CNT=5 /FEA=FLmRNA /TIER=FL /STK=1 /UG=Xl.544 /DEF=Xenopus laevis occludin mRNA, complete cds. /PROD=occludin /FL=gb:AF170275.1
Xl.12707.1.A1_at	4.77261	4.98914	4.09885	7.73378	8.4827	8.46181	8.73674	4.6202	8.35376	-3.73356	-10.4703	3.57879e-06	0.000259187	5.08123	gb:BI312844 /DB_XREF=gi:14987171 /DB_XREF=dai27f11.x1 /CLONE=IMAGE:4962980 /TID=Xl.12707.1 /CNT=8 /FEA=EST /TIER=ConsEnd /STK=1 /UG=Xl.12707 /UG_TITLE=ESTs, Moderately similar to RB5C_HUMAN Ras-related protein Rab-5C (RAB5L) (L1880) (H.sapiens)
Xl.5975.2.A1_at	5.93105	6.65801	6.70349	9.57768	9.71119	9.3944	9.51857	6.43085	9.55046	-3.11961	-10.4669	3.58822e-06	0.000259187	5.07866	gb:BJ099236 /DB_XREF=gi:17601444 /DB_XREF=BJ099236 /CLONE=XL149o06 /TID=Xl.5975.2 /CNT=11 /FEA=EST /TIER=Stack /STK=6 /UG=Xl.5975 /UG_TITLE=Xenopus laevis, Similar to signal recognition particle 54 kDa, clone MGC:53033 IMAGE:5537314, mRNA, complete cds
Xl.11082.1.A1_x_at	4.67863	3.63055	4.42443	7.64111	8.26668	8.70777	8.03038	4.24454	8.16148	-3.91695	-10.4278	3.69721e-06	0.00026539	5.04945	gb:BJ046617 /DB_XREF=gi:17405864 /DB_XREF=BJ046617 /CLONE=XL007o24 /TID=Xl.11082.1 /CNT=4 /FEA=EST /TIER=ConsEnd /STK=2 /UG=Xl.11082 /UG_TITLE=ESTs, Weakly similar to A39242 DNA topoisomerase (ATP-hydrolyzing) (EC 5.99.1.3) beta, splice form 2 - human (H.sapiens)
Xl.6001.1.S1_at	4.08597	3.78453	2.28965	7.92179	8.47245	7.73861	8.29995	3.38672	8.1082	-4.72148	-10.3294	3.98832e-06	0.000282752	4.97538	gb:CB563758 /DB_XREF=gi:29483288 /DB_XREF=AGENCOURT_13321552 /CLONE=IMAGE:6876613 /TID=Xl.6001.1 /CNT=40 /FEA=mRNA /TIER=Stack /STK=7 /UG=Xl.6001 /UG_TITLE=Xenopus laevis, Similar to RIKEN cDNA 0610011D08 gene, clone IMAGE:4684066, mRNA, partial cds
Xl.15828.1.A1_at	5.24869	4.0755	3.97966	8.14694	8.06788	8.51926	8.61173	4.43462	8.33645	-3.90184	-10.3362	3.96741e-06	0.000282752	4.98052	gb:BJ089281 /DB_XREF=gi:17586938 /DB_XREF=BJ089281 /CLONE=XL098a05 /TID=Xl.15828.1 /CNT=20 /FEA=EST /TIER=Stack /STK=14 /UG=Xl.15828 /UG_TITLE=ESTs, Weakly similar to MLF2_HUMAN Myeloid leukemia factor 2 (Myelodysplasia-myeloid leukemia factor 2) (H.sapiens)
Xl.4924.1.A1_at	5.86031	4.72303	5.31372	8.97474	9.19911	9.2848	8.4969	5.29902	8.98889	-3.68987	-10.2642	4.19534e-06	0.000293801	4.92584	gb:BG407964 /DB_XREF=gi:13314313 /DB_XREF=dd16b08.x1 /CLONE=IMAGE:3420614 /TID=Xl.4924.1 /CNT=2 /FEA=EST /TIER=ConsEnd /STK=2 /UG=Xl.4924 /UG_TITLE=ESTs
Xl.20950.1.S2_at	7.25567	7.26388	6.8984	9.98231	9.65676	9.87099	9.87407	7.13932	9.84603	-2.70671	-10.2715	4.17145e-06	0.000293801	4.93143	gb:AF169342.1 /DB_XREF=gi:7648674 /TID=Xl.20950.1 /CNT=32 /FEA=FLmRNA /TIER=FL /STK=1 /UG=Xl.20950 /DEF=Xenopus laevis Skp1 mRNA, complete cds. /PROD=Skp1 /FL=gb:AF176352.1 gb:AF169342.1
Xl.4312.1.A1_at	3.64805	4.41265	3.93266	9.05547	9.02716	7.55914	8.13297	3.99779	8.44368	-4.4459	-10.2385	4.2802e-06	0.000297928	4.90622	gb:BJ045089 /DB_XREF=gi:17418075 /DB_XREF=BJ045089 /CLONE=XL003a09 /TID=Xl.4312.1 /CNT=4 /FEA=EST /TIER=ConsEnd /STK=2 /UG=Xl.4312 /UG_TITLE=ESTs, Highly similar to AN1H_HUMAN WD-repeat protein An11 homolog (H.sapiens)
Xl.22668.1.A1_at	3.99178	3.02653	4.16257	7.08888	7.05189	7.27148	7.25125	3.72696	7.16588	-3.43892	-10.2142	4.36224e-06	0.000301809	4.88761	gb:BG556031 /DB_XREF=gi:13567811 /DB_XREF=df25f03.x1 /CLONE=IMAGE:3558293 /TID=Xl.22668.1 /CNT=11 /FEA=EST /TIER=Stack /STK=6 /UG=Xl.22668 /UG_TITLE=ESTs, Moderately similar to ROH1_HUMAN Heterogeneous nuclear ribonucleoprotein H (hnRNP H) (H.sapiens)
Xl.8851.1.S1_at	6.8538	7.61298	5.945	11.1226	10.8689	10.6706	11.2491	6.80393	10.9778	-4.17387	-10.1724	4.50718e-06	0.000306302	4.85555	gb:BC042345.1 /DB_XREF=gi:27503188 /TID=Xl.8851.1 /CNT=109 /FEA=FLmRNA /TIER=FL+Stack /STK=31 /UG=Xl.8851 /DEF=Xenopus laevis, Similar to integral membrane protein 2B, clone MGC:52745 IMAGE:4683980, mRNA, complete cds. /PROD=Similar to integral membrane protein 2B /FL=gb:BC042345.1
Xl.14073.1.A1_at	4.53855	4.0755	3.46902	8.4507	8.27608	7.30621	7.90675	4.02769	7.98494	-3.95724	-10.1765	4.49256e-06	0.000306302	4.85874	gb:BJ079089 /DB_XREF=gi:17524005 /DB_XREF=BJ079089 /CLONE=XL067c18 /TID=Xl.14073.1 /CNT=3 /FEA=EST /TIER=ConsEnd /STK=1 /UG=Xl.14073 /UG_TITLE=ESTs
Xl.8285.1.S1_a_at	7.14211	7.22881	7.84713	10.6845	11.0199	10.2371	10.9837	7.40602	10.7313	-3.32528	-10.1837	4.46753e-06	0.000306302	4.86422	gb:BC044700.1 /DB_XREF=gi:27882422 /TID=Xl.8285.1 /CNT=1 /FEA=FLmRNA /TIER=FL /STK=1 /UG=Xl.8285 /DEF=Xenopus laevis, Similar to casein kinase 1, delta, clone MGC:53415 IMAGE:5571715, mRNA, complete cds. /PROD=Similar to casein kinase 1, delta /FL=gb:BC044700.1
Xl.7383.1.S1_at	3.79198	2.81445	3.52681	7.23785	6.68822	6.5039	7.13802	3.37775	6.892	-3.51425	-10.1507	4.58452e-06	0.000307914	4.83885	gb:BG513547 /DB_XREF=gi:13484204 /DB_XREF=dac15d08.x2 /CLONE=IMAGE:4407206 /TID=Xl.7383.1 /CNT=10 /FEA=EST /TIER=ConsEnd /STK=0 /UG=Xl.7383 /UG_TITLE=ESTs, Moderately similar to colon cancer-associated protein Mic1 (Homo sapiens) (H.sapiens)
Xl.6282.1.S1_at	6.24467	5.87658	6.17778	8.96275	9.85978	9.02204	9.47759	6.09968	9.33054	-3.23086	-10.1571	4.56148e-06	0.000307914	4.84379	gb:BI448810 /DB_XREF=gi:15273517 /DB_XREF=dac69d09.x1 /CLONE=IMAGE:4435264 /TID=Xl.6282.1 /CNT=114 /FEA=EST /TIER=Stack /STK=32 /UG=Xl.6282 /UG_TITLE=ESTs, Moderately similar to cyclin A1 (Homo sapiens) (H.sapiens)
Xl.20205.1.A1_at	5.98992	6.31937	6.33016	9.07702	10.3743	9.75326	9.85762	6.21315	9.76555	-3.5524	-10.1331	4.64839e-06	0.000309105	4.82526	gb:BQ723836 /DB_XREF=gi:21862733 /DB_XREF=AGENCOURT_8104614 /CLONE=IMAGE:4888195 /TID=Xl.20205.1 /CNT=5 /FEA=EST /TIER=ConsEnd /STK=1 /UG=Xl.20205 /UG_TITLE=ESTs
Xl.7018.1.S1_at	8.06288	7.45244	8.36077	11.5227	10.8832	11.3488	11.6593	7.9587	11.3535	-3.39482	-10.131	4.65608e-06	0.000309105	4.82364	gb:BE131823 /DB_XREF=gi:8579186 /DB_XREF=db38e05.y1 /CLONE=IMAGE:3300800 /TID=Xl.7018.1 /CNT=7 /FEA=EST /TIER=ConsEnd /STK=1 /UG=Xl.7018 /UG_TITLE=ESTs, Weakly similar to SELW_HUMAN Selenoprotein W (H.sapiens)
Xl.25492.1.S1_a_at	7.2798	6.69008	7.01123	10.6299	9.92612	9.86193	10.4659	6.99371	10.221	-3.22726	-10.1173	4.70631e-06	0.000310644	4.8131	gb:D10692.1 /DB_XREF=gi:222972 /TID=Xl.25492.1 /CNT=48 /FEA=FLmRNA /TIER=FL+Stack /STK=31 /UG=Xl.25492 /DEF=Xenopus laevis mRNA for thymosin beta 4 peptide, complete cds. /PROD=thymosin beta 4 peptide /FL=gb:D10692.1
Xl.15799.1.A1_at	3.28804	3.55494	4.54517	7.12945	7.45142	7.63528	7.45336	3.79605	7.41738	-3.62133	-10.1024	4.76211e-06	0.00031253	4.80152	gb:BF049206 /DB_XREF=gi:10767709 /DB_XREF=dc06a01.x1 /CLONE=IMAGE:3381672 /TID=Xl.15799.1 /CNT=2 /FEA=EST /TIER=ConsEnd /STK=1 /UG=Xl.15799 /UG_TITLE=ESTs, Weakly similar to T12518 hypothetical protein DKFZp434D193.1 - human (fragment) (H.sapiens)
Xl.1861.1.A1_x_at	6.31677	5.20654	5.26344	9.24992	9.78961	9.23588	8.98825	5.59558	9.31592	-3.72034	-10.0785	4.85292e-06	0.000316681	4.78296	gb:BG439496 /DB_XREF=gi:13349146 /DB_XREF=dab15e04.x1 /CLONE=IMAGE:4174543 /TID=Xl.1861.1 /CNT=2 /FEA=EST /TIER=ConsEnd /STK=2 /UG=Xl.1861 /UG_TITLE=ESTs, Weakly similar to guanine nucleotide-releasing factor 2 (Homo sapiens) (H.sapiens)
Xl.12560.1.S1_at	3.09133	4.0755	4.77098	10.6421	8.97106	8.85999	9.14332	3.97927	9.40412	-5.42485	-9.92734	5.47263e-06	0.000351135	4.66464	gb:BC043859.1 /DB_XREF=gi:27882635 /TID=Xl.12560.1 /CNT=35 /FEA=FLmRNA /TIER=FL+Stack /STK=10 /UG=Xl.12560 /DEF=Xenopus laevis, Similar to succinate dehydrogenase complex, subunit B, iron sulfur (Ip), clone MGC:53699 IMAGE:4889400, mRNA, complete cds. /PROD=Similar to succinate dehydrogenase complex,subunit B, iron sulfur (Ip) /FL=gb:BC043859.1
Xl.26265.1.S1_at	4.02623	3.47243	3.77156	6.58724	7.13039	7.67831	6.95116	3.75674	7.08677	-3.33003	-9.93391	5.44393e-06	0.000351135	4.66983	gb:CD361284 /DB_XREF=gi:31132695 /DB_XREF=AGENCOURT_14238197 /CLONE=IMAGE:6957374 /TID=Xl.26265.1 /CNT=4 /FEA=EST /TIER=ConsEnd /STK=1 /UG=Xl.26265 /UG_TITLE=ESTs, Weakly similar to D1069.3.p (Caenorhabditis elegans) (C.elegans)
Xl.13354.1.A1_at	4.13017	5.15117	4.34898	7.66002	7.57839	7.81258	7.80288	4.54344	7.71346	-3.17002	-9.93976	5.41852e-06	0.000351135	4.67444	gb:BJ050962 /DB_XREF=gi:17495608 /DB_XREF=BJ050962 /CLONE=XL027d12 /TID=Xl.13354.1 /CNT=3 /FEA=EST /TIER=ConsEnd /STK=1 /UG=Xl.13354 /UG_TITLE=ESTs
Xl.2141.1.S1_at	4.48418	4.81227	4.46725	9.30432	7.88337	8.27835	8.07659	4.5879	8.38566	-3.79776	-9.91238	5.5386e-06	0.000352065	4.65283	gb:BC045124.1 /DB_XREF=gi:28175290 /TID=Xl.2141.1 /CNT=98 /FEA=FLmRNA /TIER=FL+Stack /STK=30 /UG=Xl.2141 /DEF=Xenopus laevis, Similar to heterogeneous nuclear ribonucleoprotein D-like, clone MGC:53310 IMAGE:5570524, mRNA, complete cds. /PROD=Similar to heterogeneous nuclearribonucleoprotein D-like /FL=gb:BC045124.1
Xl.8880.1.S1_at	5.52663	6.60088	5.37718	9.32408	9.54386	9.18811	9.294	5.8349	9.33751	-3.50261	-9.90867	5.55511e-06	0.000352065	4.64989	gb:BC046738.1 /DB_XREF=gi:28436919 /TID=Xl.8880.1 /CNT=46 /FEA=FLmRNA /TIER=FL+Stack /STK=9 /UG=Xl.8880 /DEF=Xenopus laevis, Similar to ATPase, H+ transporting, lysosomal (vacuolar proton pump), beta 5658 kDa, isoform 2, clone MGC:53822 IMAGE:5542270, mRNA, complete cds. /PROD=Similar to ATPase, H+ transporting, lysosomal(vacuolar proton pump), beta 5658 kDa, isoform 2 /FL=gb:BC046738.1
Xl.7611.1.S1_a_at	4.97021	5.09858	4.31066	7.58075	7.77548	7.96016	8.15317	4.79315	7.86739	-3.07424	-9.9033	5.57909e-06	0.000352065	4.64564	gb:AW632987 /DB_XREF=gi:7390067 /DB_XREF=bl02e08.x1 /CLONE=PBX0002E08 /TID=Xl.7611.1 /CNT=6 /FEA=EST /TIER=ConsEnd /STK=0 /UG=Xl.7611 /UG_TITLE=ESTs, Weakly similar to FGFR1 oncogene partner (Homo sapiens) (H.sapiens)
Xl.15892.1.S1_at	7.76756	8.14694	8.57128	11.0199	11.6833	11.773	11.1981	8.16193	11.4186	-3.25665	-9.85582	5.79611e-06	0.000363761	4.60799	gb:BC044034.1 /DB_XREF=gi:27696964 /TID=Xl.15892.1 /CNT=27 /FEA=FLmRNA /TIER=FL /STK=1 /UG=Xl.15892 /DEF=Xenopus laevis, Similar to COP9 (constitutive photomorphogenic) homolog, subunit 3 (Arabidopsis thaliana), clone MGC:53451 IMAGE:5572001, mRNA, complete cds. /PROD=Similar to COP9 (constitutive photomorphogenic)homolog, subunit 3 (Arabidopsis thaliana) /FL=gb:BC044034.1
Xl.8868.1.A1_at	2.40337	2.58539	4.10259	9.07461	7.92426	7.56454	7.89529	3.03045	8.11467	-5.08422	-9.83329	5.90235e-06	0.000366877	4.59005	gb:BQ387424 /DB_XREF=gi:21075111 /DB_XREF=NISC_mn23g04.x1 /CLONE=IMAGE:5074374 /TID=Xl.8868.1 /CNT=6 /FEA=EST /TIER=ConsEnd /STK=1 /UG=Xl.8868 /UG_TITLE=ESTs, Weakly similar to T12471 hypothetical protein DKFZp564E1962.1 - human (fragment) (H.sapiens)
Xl.26103.1.S1_at	2.30221	2.78389	2.11058	5.67899	5.13873	5.13932	5.45396	2.39889	5.35275	-2.95385	-9.83176	5.90964e-06	0.000366877	4.58883	gb:AF306722.1 /DB_XREF=gi:11119116 /TID=Xl.26103.1 /CNT=4 /FEA=FLmRNA /TIER=FL /STK=3 /UG=Xl.26103 /DEF=Xenopus laevis centrin 3 mRNA, complete cds. /PROD=centrin 3 /FL=gb:AF306722.1
Xl.8364.3.A1_at	4.53855	2.86316	4.42443	8.20348	8.48519	7.92467	8.62024	3.94205	8.3084	-4.36635	-9.79876	6.06935e-06	0.000374766	4.56249	gb:BG579928 /DB_XREF=gi:13594992 /DB_XREF=dab79d10.x1 /CLONE=IMAGE:4203307 /TID=Xl.8364.3 /CNT=10 /FEA=EST /TIER=Stack /STK=9 /UG=Xl.8364 /UG_TITLE=Xenopus laevis methyl-CpG binding protein MBD3 (MBD3) mRNA, complete cds
Xl.7980.1.A1_at	4.53855	5.8689	5.30984	9.69501	8.72102	9.17122	8.89249	5.2391	9.11994	-3.88084	-9.7779	6.17279e-06	0.000379115	4.54579	gb:BJ100444 /DB_XREF=gi:17603193 /DB_XREF=BJ100444 /CLONE=XL152m02 /TID=Xl.7980.1 /CNT=13 /FEA=EST /TIER=ConsEnd /STK=2 /UG=Xl.7980 /UG_TITLE=ESTs, Moderately similar to YA09_HUMAN Hypothetical protein CGI-109 precursor (H.sapiens)
Xl.8284.1.A1_at	2.51193	4.0755	3.31235	8.0329	7.61327	6.99582	8.24422	3.29993	7.72155	-4.42163	-9.77012	6.2119e-06	0.000379488	4.53954	gb:BJ081026 /DB_XREF=gi:17575023 /DB_XREF=BJ081026 /CLONE=XL070c14 /TID=Xl.8284.1 /CNT=11 /FEA=EST /TIER=Stack /STK=8 /UG=Xl.8284 /UG_TITLE=ESTs
Xl.22046.1.A1_at	4.84807	4.91661	4.33478	7.49692	8.72243	8.40956	8.60756	4.69982	8.30912	-3.6093	-9.75918	6.26732e-06	0.000380847	4.53076	gb:BG020104 /DB_XREF=gi:12476183 /DB_XREF=dc71a02.x1 /CLONE=IMAGE:3402506 /TID=Xl.22046.1 /CNT=22 /FEA=mRNA /TIER=Stack /STK=10 /UG=Xl.22046 /UG_TITLE=Xenopus laevis mRNA for alpha-tubulin
Xl.19459.1.S1_at	3.63899	3.07201	5.26304	9.93256	10.8382	10.3983	8.86663	3.99135	10.0089	-6.01759	-9.73345	6.39977e-06	0.00038282	4.51007	gb:BQ385898 /DB_XREF=gi:21073585 /DB_XREF=NISC_mn15a07.x1 /CLONE=IMAGE:5073324 /TID=Xl.19459.1 /CNT=8 /FEA=EST /TIER=ConsEnd /STK=0 /UG=Xl.19459 /UG_TITLE=ESTs, Moderately similar to I56489 neuropolypeptide h3, brain - human (fragment) (H.sapiens)
Xl.25205.1.S1_at	6.18595	5.75732	6.53698	9.27949	8.82411	8.97946	9.15349	6.16008	9.05914	-2.89906	-9.74072	6.36206e-06	0.00038282	4.51592	gb:BJ053672 /DB_XREF=gi:17421013 /DB_XREF=BJ053672 /CLONE=XL039m21 /TID=Xl.25205.1 /CNT=15 /FEA=EST /TIER=ConsEnd /STK=5 /UG=Xl.25205 /UG_TITLE=ESTs, Moderately similar to eukaryotic translation initiation factor 4E-like 3; eIF4E-like cap-binding protein (Homo sapiens) (H.sapiens)
Xl.5178.2.A1_x_at	7.57499	7.05347	7.717	10.4419	10.311	10.0934	10.1067	7.44849	10.2382	-2.78974	-9.73484	6.39255e-06	0.00038282	4.51119	gb:BF232507 /DB_XREF=gi:11175220 /DB_XREF=de30a10.x1 /CLONE=IMAGE:3473179 /TID=Xl.5178.2 /CNT=13 /FEA=EST /TIER=Stack /STK=7 /UG=Xl.5178 /UG_TITLE=Xenopus laevis, Similar to actin related protein 23 complex, subunit 1A, 41kDa, clone MGC:52839 IMAGE:4885217, mRNA, complete cds
Xl.15992.1.A1_at	3.17128	4.31463	4.61228	8.30129	7.51573	7.85238	8.23092	4.03273	7.97508	-3.94235	-9.68742	6.64462e-06	0.000395406	4.47291	gb:BJ052366 /DB_XREF=gi:17496436 /DB_XREF=BJ052366 /CLONE=XL041e09 /TID=Xl.15992.1 /CNT=9 /FEA=EST /TIER=ConsEnd /STK=4 /UG=Xl.15992 /UG_TITLE=ESTs, Weakly similar to ZN23_HUMAN Zinc finger protein 23 (Zinc finger protein KOX16) (DKFZp569D2231) (H.sapiens)
Xl.5846.2.A1_at	9.38274	9.66427	9.04947	12.3704	12.0542	11.9552	12.0122	9.3655	12.098	-2.73253	-9.68034	6.68322e-06	0.000395654	4.46717	gb:BJ083949 /DB_XREF=gi:17579246 /DB_XREF=BJ083949 /CLONE=XL086l03 /TID=Xl.5846.2 /CNT=52 /FEA=EST /TIER=Stack /STK=32 /UG=Xl.5846 /UG_TITLE=Xenopus laevis, similar to actin alpha, clone MGC:53823 IMAGE:5542285, mRNA, complete cds
Xl.13020.1.A1_at	3.51108	4.66908	4.93855	8.03038	9.43273	8.97791	9.3919	4.3729	8.95823	-4.58533	-9.67055	6.73693e-06	0.000396788	4.45924	gb:BJ092648 /DB_XREF=gi:17591860 /DB_XREF=BJ092648 /CLONE=XL087p14 /TID=Xl.13020.1 /CNT=10 /FEA=EST /TIER=Stack /STK=8 /UG=Xl.13020 /UG_TITLE=ESTs, Weakly similar to T08729 RING zinc finger protein homolog DKFZp566H073.1 - human (fragment) (H.sapiens)
Xl.4168.1.S2_at	3.03364	2.9528	5.19767	8.61052	9.838	9.48828	9.94221	3.72804	9.46975	-5.74171	-9.63335	6.9456e-06	0.000400152	4.42901	gb:CB561317 /DB_XREF=gi:29480847 /DB_XREF=AGENCOURT_13325067 /CLONE=IMAGE:6880994 /TID=Xl.4168.1 /CNT=121 /FEA=FLmRNA /TIER=Stack /STK=35 /UG=Xl.4168 /UG_TITLE=Xenopus laevis small Rho-like GTPase RhoA (RhoA) mRNA, complete cds /FL=gb:AF151015.1 gb:AF515589.1
Xl.23993.1.A1_at	7.37162	5.47595	6.6536	10.4993	11.0856	11.2786	10.7692	6.50039	10.9082	-4.40777	-9.64997	6.8515e-06	0.000400152	4.44253	gb:CD360758 /DB_XREF=gi:31132169 /DB_XREF=AGENCOURT_14235436 /CLONE=IMAGE:6957104 /TID=Xl.23993.1 /CNT=13 /FEA=EST /TIER=Stack /STK=7 /UG=Xl.23993 /UG_TITLE=ESTs
Xl.3194.1.A1_at	2.11719	2.99608	3.61909	7.29576	6.90011	6.41831	7.47902	2.91079	7.0233	-4.11251	-9.62938	6.96825e-06	0.000400152	4.42579	gb:BG731687 /DB_XREF=gi:14016762 /DB_XREF=dac29a12.x1 /CLONE=IMAGE:4408246 /TID=Xl.3194.1 /CNT=2 /FEA=EST /TIER=ConsEnd /STK=2 /UG=Xl.3194 /UG_TITLE=ESTs, Moderately similar to DPY3_HUMAN Dihydropyrimidinase related protein-3 (DRP-3) (Unc-33-like phosphoprotein) (ULIP protein) (Collapsin response mediator protein 4) (CRMP-4) (H.sapiens)
Xl.6711.1.A1_at	3.42752	4.37601	4.93855	8.2593	7.64111	8.38865	8.20166	4.24736	8.12268	-3.87532	-9.64516	6.87856e-06	0.000400152	4.43863	gb:BG552317 /DB_XREF=gi:13564097 /DB_XREF=df38h03.x1 /CLONE=IMAGE:3581020 /TID=Xl.6711.1 /CNT=2 /FEA=EST /TIER=ConsEnd /STK=1 /UG=Xl.6711 /UG_TITLE=ESTs, Moderately similar to ADX_HUMAN Adrenodoxin, mitochondrial precursor (Adrenal ferredoxin) (Hepatoredoxin) (Ferredoxin 1) (H.sapiens)
Xl.13981.2.A1_at	4.08597	4.84347	4.72301	7.31309	7.47091	8.01866	7.87304	4.55082	7.66893	-3.11811	-9.63507	6.93576e-06	0.000400152	4.43042	gb:BJ078100 /DB_XREF=gi:17523016 /DB_XREF=BJ078100 /CLONE=XL063b06 /TID=Xl.13981.2 /CNT=2 /FEA=EST /TIER=ConsEnd /STK=2 /UG=Xl.13981 /UG_TITLE=ESTs, Weakly similar to I38500 interferon gamma receptor accessory factor-1 precursor - human (H.sapiens)
Xl.10381.1.S1_at	5.84966	5.0829	5.73874	8.89953	8.57381	8.3982	9.25978	5.5571	8.78283	-3.22573	-9.61471	7.05278e-06	0.000402991	4.41383	gb:BF072242 /DB_XREF=gi:10848881 /DB_XREF=db53g10.x1 /CLONE=IMAGE:3302274 /TID=Xl.10381.1 /CNT=10 /FEA=EST /TIER=ConsEnd /STK=1 /UG=Xl.10381 /UG_TITLE=ESTs, Moderately similar to renal tumor antigen; renal cell carcinoma antigen (MOK protein kinase) (Homo sapiens) (H.sapiens)
Xl.12592.1.A1_at	4.96203	4.91636	4.12665	7.81564	7.67745	7.88699	8.52622	4.66835	7.97658	-3.30823	-9.60125	7.13138e-06	0.000403467	4.40284	gb:AW198684 /DB_XREF=gi:6479304 /DB_XREF=da05b05.x1 /CLONE=XENOPUS_SOURCE_ID:xlnoc002a10 /TID=Xl.12592.1 /CNT=2 /FEA=EST /TIER=ConsEnd /STK=1 /UG=Xl.12592 /UG_TITLE=ESTs
Xl.4969.2.S1_at	7.11283	6.40033	6.80138	10.0613	9.43939	10.3603	9.83817	6.77151	9.92479	-3.15327	-9.60313	7.12033e-06	0.000403467	4.40438	gb:BG556044 /DB_XREF=gi:13567824 /DB_XREF=df25h01.x1 /CLONE=IMAGE:3558385 /TID=Xl.4969.2 /CNT=22 /FEA=EST /TIER=Stack /STK=6 /UG=Xl.4969 /UG_TITLE=Xenopus laevis, Similar to stromal cell derived factor receptor 1, clone IMAGE:5543080, mRNA, partial cds
Xl.2613.1.S1_at	2.20881	4.79392	3.19424	9.18031	8.6448	8.44213	8.72468	3.39899	8.74798	-5.34899	-9.58605	7.22124e-06	0.000404566	4.39042	gb:BC044997.1 /DB_XREF=gi:27924332 /TID=Xl.2613.1 /CNT=42 /FEA=FLmRNA /TIER=FL+Stack /STK=9 /UG=Xl.2613 /DEF=Xenopus laevis, Similar to chaperonin containing TCP1, subunit 5 (epsilon), clone MGC:53061 IMAGE:5541942, mRNA, complete cds. /PROD=Similar to chaperonin containing TCP1, subunit 5(epsilon) /FL=gb:BC044997.1
Xl.8956.1.A1_at	3.35832	2.62736	2.58737	6.46505	5.62168	6.58917	6.21498	2.85769	6.22272	-3.36503	-9.59068	7.19377e-06	0.000404566	4.3942	gb:BU907412 /DB_XREF=gi:24089326 /DB_XREF=AGENCOURT_10482456 /CLONE=IMAGE:6632577 /TID=Xl.8956.1 /CNT=7 /FEA=EST /TIER=ConsEnd /STK=0 /UG=Xl.8956 /UG_TITLE=ESTs, Weakly similar to cisplatin resistance-associated overexpressed protein (Homo sapiens) (H.sapiens)
Xl.10272.1.A1_at	4.6026	6.04188	3.77156	9.39796	9.50028	9.90524	9.52986	4.80535	9.58334	-4.77799	-9.56661	7.33805e-06	0.000407138	4.3745	gb:BJ084343 /DB_XREF=gi:17579846 /DB_XREF=BJ084343 /CLONE=XL088o13 /TID=Xl.10272.1 /CNT=7 /FEA=EST /TIER=Stack /STK=6 /UG=Xl.10272 /UG_TITLE=ESTs, Moderately similar to hypothetical protein FLJ20546 (Homo sapiens) (H.sapiens)
Xl.23036.1.A1_at	3.20168	2.95771	3.76242	6.48584	6.44854	6.92388	6.04072	3.30727	6.47474	-3.16747	-9.57155	7.30818e-06	0.000407138	4.37855	gb:BM190719 /DB_XREF=gi:17526682 /DB_XREF=daj30b05.x1 /CLONE=IMAGE:5077952 /TID=Xl.23036.1 /CNT=2 /FEA=EST /TIER=ConsEnd /STK=2 /UG=Xl.23036 /UG_TITLE=ESTs
Xl.13179.1.A1_at	4.89577	4.69527	6.07037	8.93501	8.71816	8.72862	8.67699	5.22047	8.7647	-3.54422	-9.555	7.4088e-06	0.000407248	4.36497	gb:BJ099506 /DB_XREF=gi:17601836 /DB_XREF=BJ099506 /CLONE=XL150o11 /TID=Xl.13179.1 /CNT=3 /FEA=EST /TIER=ConsEnd /STK=3 /UG=Xl.13179 /UG_TITLE=ESTs, Weakly similar to EVG1 protein (Homo sapiens) (H.sapiens)
Xl.11557.1.A1_at	4.14669	4.14669	5.30984	7.80674	7.97124	7.8303	8.21059	4.53441	7.95472	-3.42031	-9.55465	7.41095e-06	0.000407248	4.36469	gb:BG348440 /DB_XREF=gi:13168877 /DB_XREF=dac41f02.x1 /CLONE=IMAGE:4412690 /TID=Xl.11557.1 /CNT=7 /FEA=EST /TIER=ConsEnd /STK=1 /UG=Xl.11557 /UG_TITLE=ESTs, Highly similar to protein phosphatase 1, catalytic subunit, beta isoform (Homo sapiens) (H.sapiens)
Xl.14119.1.S1_at	3.51108	2.9528	2.36075	6.44556	6.78986	7.91787	7.51743	2.94154	7.16768	-4.22614	-9.5302	7.56251e-06	0.000407616	4.34459	gb:BC049289.1 /DB_XREF=gi:29351638 /TID=Xl.14119.1 /CNT=15 /FEA=mRNA /TIER=ConsEnd /STK=0 /UG=Xl.14119 /UG_TITLE=Xenopus laevis, Similar to spectrin repeat containing, nuclear envelope 1, clone IMAGE:5542219, mRNA, partial cds /DEF=Xenopus laevis, Similar to spectrin repeat containing, nuclear envelope 1, clone IMAGE:5542219, mRNA, partial cds.
Xl.25423.1.A1_at	5.55028	4.41288	5.28015	9.18488	8.49336	10.0447	9.22556	5.08111	9.23711	-4.15601	-9.533	7.54493e-06	0.000407616	4.3469	gb:BJ049203 /DB_XREF=gi:17374863 /DB_XREF=BJ049203 /CLONE=XL025f18 /TID=Xl.25423.1 /CNT=5 /FEA=EST /TIER=ConsEnd /STK=4 /UG=Xl.25423 /UG_TITLE=ESTs
Xl.21359.1.S1_at	5.79241	4.87866	4.19752	9.04616	8.834	8.47257	8.66652	4.9562	8.75481	-3.79862	-9.52384	7.60244e-06	0.000407616	4.33936	gb:CB559433 /DB_XREF=gi:29478963 /DB_XREF=AGENCOURT_12929810 /CLONE=IMAGE:4030454 /TID=Xl.21359.1 /CNT=4 /FEA=EST /TIER=ConsEnd /STK=2 /UG=Xl.21359 /UG_TITLE=ESTs
Xl.23293.1.S1_at	7.73293	6.93694	8.1831	10.7085	11.512	11.439	11.7177	7.61765	11.3443	-3.72666	-9.51251	7.67428e-06	0.000407616	4.33001	gb:BC046578.1 /DB_XREF=gi:28302357 /TID=Xl.23293.1 /CNT=10 /FEA=FLmRNA /TIER=FL /STK=2 /UG=Xl.23293 /DEF=Xenopus laevis, Similar to lysyl-tRNA synthetase, clone MGC:53345 IMAGE:5571004, mRNA, complete cds. /PROD=Similar to lysyl-tRNA synthetase /FL=gb:BC046578.1
Xl.1271.1.S1_at	5.34963	5.93128	6.11906	8.87661	9.40227	10.2229	9.27724	5.79999	9.44475	-3.64475	-9.51072	7.68565e-06	0.000407616	4.32854	gb:Z12139.1 /DB_XREF=gi:64967 /GEN=PARP /TID=Xl.1271.1 /CNT=24 /FEA=mRNA /TIER=ConsEnd /STK=0 /UG=Xl.1271 /DEF=X.laevis PARP gene encoding poly(ADP-ribose) polymerase. /PROD=NAD(+) ADP-ribosyltransferase
Xl.12848.2.S1_at	5.33181	5.65845	6.00471	8.85131	8.81504	8.58711	8.17265	5.66499	8.60653	-2.94154	-9.54293	7.48318e-06	0.000407616	4.35506	gb:BI350342 /DB_XREF=gi:15044788 /DB_XREF=dac66g09.x1 /CLONE=IMAGE:4435025 /TID=Xl.12848.2 /CNT=8 /FEA=EST /TIER=ConsEnd /STK=2 /UG=Xl.12848 /UG_TITLE=ESTs, Moderately similar to alpha 3 type IV collagen binding protein, isoform 2; goodpasture antigen-binding protein (Homo sapiens) (H.sapiens)
Xl.2622.2.S1_at	6.91519	6.04188	6.55174	9.46029	9.35098	9.31736	9.194	6.50294	9.33066	-2.82772	-9.512	7.67753e-06	0.000407616	4.32959	gb:AW199314 /DB_XREF=gi:6479883 /DB_XREF=da19d09.x1 /CLONE=XENOPUS_SOURCE_ID:xlnga002j18 /TID=Xl.2622.2 /CNT=139 /FEA=EST /TIER=Stack /STK=36 /UG=Xl.2622 /UG_TITLE=X.laevis cytokeratin type II mRNA, complete cds
Xl.7236.1.S1_at	6.18496	6.16657	5.99231	8.80574	8.35024	8.97737	8.88256	6.11461	8.75398	-2.63937	-9.50823	7.70158e-06	0.000407616	4.32649	gb:BC043896.1 /DB_XREF=gi:27881789 /TID=Xl.7236.1 /CNT=42 /FEA=FLmRNA /TIER=FL+Stack /STK=19 /UG=Xl.7236 /DEF=Xenopus laevis, Similar to adenylosuccinate synthetase 2, non muscle, clone MGC:53837 IMAGE:5542529, mRNA, complete cds. /PROD=Similar to adenylosuccinate synthetase 2, nonmuscle /FL=gb:BC043896.1
Xl.5866.1.S1_at	7.72893	6.65667	7.2204	10.1947	11.2933	11.1708	10.784	7.202	10.8607	-3.65871	-9.48555	7.8481e-06	0.000411616	4.30776	gb:BQ386996 /DB_XREF=gi:21074683 /DB_XREF=NISC_mn21c12.x1 /CLONE=IMAGE:5074174 /TID=Xl.5866.1 /CNT=12 /FEA=EST /TIER=ConsEnd /STK=0 /UG=Xl.5866 /UG_TITLE=ESTs, Moderately similar to endothelial differentiation-related factor 1 (Homo sapiens) (H.sapiens)
Xl.15357.1.S1_at	6.23975	6.27396	6.01362	8.85906	8.41059	8.9727	8.92174	6.17578	8.79102	-2.61524	-9.48544	7.84883e-06	0.000411616	4.30767	gb:BC045012.1 /DB_XREF=gi:27924334 /TID=Xl.15357.1 /CNT=12 /FEA=FLmRNA /TIER=FL /STK=2 /UG=Xl.15357 /DEF=Xenopus laevis, Similar to leucine zipper transcription factor-like 1, clone MGC:53120 IMAGE:5542481, mRNA, complete cds. /PROD=Similar to leucine zipper transcriptionfactor-like 1 /FL=gb:BC045012.1
Xl.4873.1.S1_at	7.16063	6.54515	7.20444	9.92605	9.77447	9.65101	9.52422	6.97007	9.71893	-2.74886	-9.47073	7.94555e-06	0.000414794	4.29549	gb:BC045248.1 /DB_XREF=gi:28175728 /TID=Xl.4873.1 /CNT=16 /FEA=FLmRNA /TIER=FL /STK=2 /UG=Xl.4873 /DEF=Xenopus laevis, Similar to nucleostemin, clone MGC:53851 IMAGE:5542803, mRNA, complete cds. /PROD=Similar to nucleostemin /FL=gb:BC045248.1
Xl.1183.1.S1_at	3.22105	3.31784	2.59419	6.12316	6.3014	7.37647	6.84322	3.04436	6.66106	-3.6167	-9.45424	8.05557e-06	0.000415624	4.28182	gb:BG439723 /DB_XREF=gi:13349373 /DB_XREF=dab26c04.x1 /CLONE=IMAGE:4175598 /TID=Xl.1183.1 /CNT=14 /FEA=mRNA /TIER=ConsEnd /STK=1 /UG=Xl.1183 /UG_TITLE=X.laevis FIII mRNA
Xl.7125.1.S1_at	7.21589	7.19174	6.42545	10.8074	9.84465	10.0532	10.5159	6.94436	10.3053	-3.36093	-9.46112	8.00944e-06	0.000415624	4.28753	gb:AJ009316.1 /DB_XREF=gi:4165307 /TID=Xl.7125.1 /CNT=12 /FEA=mRNA /TIER=ConsEnd /STK=0 /UG=Xl.7125 /UG_TITLE=Xenopus laevis cDNA clone 1-16 /DEF=Xenopus laevis cDNA clone 1-16.
Xl.23786.1.S1_at	4.7635	4.98483	5.67213	7.8106	8.15629	8.21788	8.23884	5.14015	8.1059	-2.96575	-9.45209	8.07001e-06	0.000415624	4.28004	gb:BG555895 /DB_XREF=gi:13567675 /DB_XREF=df22g02.x1 /CLONE=IMAGE:3558314 /TID=Xl.23786.1 /CNT=20 /FEA=EST /TIER=ConsEnd /STK=5 /UG=Xl.23786 /UG_TITLE=ESTs, Moderately similar to RU2A_HUMAN U2 small nuclear ribonucleoprotein A (U2 snRNP-A) (H.sapiens)
Xl.4192.2.S1_a_at	6.98154	7.552	8.47419	11.8368	12.4731	11.6051	11.2524	7.66924	11.7918	-4.1226	-9.43556	8.18219e-06	0.000417204	4.26631	gb:BJ083646 /DB_XREF=gi:17578810 /DB_XREF=BJ083646 /CLONE=XL085m18 /TID=Xl.4192.2 /CNT=11 /FEA=EST /TIER=ConsEnd /STK=1 /UG=Xl.4192 /UG_TITLE=ESTs, Moderately similar to ELK4 protein, isoform b; ETS-domain protein; SRF accessory protein 1 (Homo sapiens) (H.sapiens)
Xl.6112.1.A1_at	2.48816	2.70163	3.51395	6.92574	6.19205	5.93947	6.45381	2.90125	6.37777	-3.47652	-9.43155	8.20968e-06	0.000417204	4.26297	gb:CD362049 /DB_XREF=gi:31133460 /DB_XREF=AGENCOURT_14236925 /CLONE=IMAGE:6956608 /TID=Xl.6112.1 /CNT=5 /FEA=EST /TIER=ConsEnd /STK=4 /UG=Xl.6112 /UG_TITLE=ESTs, Weakly similar to GCN1_YEAST Translational activator GCN1 (S. cerevisiae)
Xl.5950.1.A1_at	6.18595	5.97591	6.77351	8.99744	9.08296	9.02357	9.33438	6.31179	9.10959	-2.7978	-9.44022	8.1504e-06	0.000417204	4.27018	gb:AW766506 /DB_XREF=gi:7698496 /DB_XREF=da63e01.x1 /CLONE=IMAGE:3199608 /TID=Xl.5950.1 /CNT=1 /FEA=EST /TIER=ConsEnd /STK=1 /UG=Xl.5950 /UG_TITLE=ESTs, Moderately similar to cofactor required for Sp1 transcriptional activation, subunit 6 (77kD); thyroid hormone receptor-associated protein, 80-KD subunit; 77 kDa transcriptional co-activator; vitamin D3 receptor interacting protein (Homo sapiens) …
Xl.725.1.S2_at	7.77881	6.80158	5.72453	11.5054	10.8286	11.9532	11.5416	6.76831	11.4572	-4.68888	-9.41954	8.29255e-06	0.00041888	4.25298	gb:BM262179 /DB_XREF=gi:17925219 /DB_XREF=dag41h01.x3 /CLONE=IMAGE:4784112 /TID=Xl.725.1 /CNT=46 /FEA=FLmRNA /TIER=ConsEnd /STK=4 /UG=Xl.725 /UG_TITLE=Xenopus laevis cytochrome P450 steroid 17-alpha-hydroxylase17,20 lyase (CYP17) mRNA, complete cds /FL=gb:AF325435.1
Xl.19293.1.A1_at	4.73953	3.78453	5.85881	8.94211	9.11182	9.13576	9.39113	4.79429	9.1452	-4.35091	-9.41622	8.31559e-06	0.00041888	4.25022	gb:BQ384279 /DB_XREF=gi:21071966 /DB_XREF=NISC_mn05h01.x1 /CLONE=IMAGE:5049432 /TID=Xl.19293.1 /CNT=2 /FEA=EST /TIER=ConsEnd /STK=1 /UG=Xl.19293 /UG_TITLE=ESTs
Xl.15397.1.A1_at	7.1691	7.36614	7.65355	9.95837	9.75909	10.0913	10.3013	7.39626	10.0275	-2.63126	-9.39705	8.45029e-06	0.000423806	4.23422	gb:AW199280 /DB_XREF=gi:6479849 /DB_XREF=da07c12.x1 /CLONE=XENOPUS_SOURCE_ID:xlnoc002j23 /TID=Xl.15397.1 /CNT=2 /FEA=EST /TIER=ConsEnd /STK=1 /UG=Xl.15397 /UG_TITLE=ESTs, Weakly similar to ring finger protein 5 (Homo sapiens) (H.sapiens)
Xl.744.1.S1_at	7.1988	7.21147	7.1537	9.57772	10.6845	10.5433	10.4689	7.18799	10.3186	-3.13063	-9.38372	8.54532e-06	0.000426709	4.22309	gb:BC047981.1 /DB_XREF=gi:28838520 /TID=Xl.744.1 /CNT=71 /FEA=FLmRNA /TIER=FL+Stack /STK=28 /UG=Xl.744 /DEF=Xenopus laevis, Similar to DEADH (Asp-Glu-Ala-AspHis) box polypeptide 5 (RNA helicase, 68kDa), clone MGC:53795 IMAGE:5541855, mRNA, complete cds. /PROD=Similar to DEADH (Asp-Glu-Ala-AspHis) boxpolypeptide 5 (RNA helicase, 68kDa) /FL=gb:BC047981.1
Xl.24274.1.A1_at	6.4794	6.98227	6.66566	9.50317	9.75102	9.47962	9.05942	6.70911	9.44831	-2.7392	-9.37769	8.58872e-06	0.000427019	4.21805	gb:AY256464.1 /DB_XREF=gi:30039224 /GEN=Rae1Gle2 /TID=Xl.24274.1 /CNT=42 /FEA=FLmRNA /TIER=FL+Stack /STK=15 /UG=Xl.24274 /DEF=Xenopus laevis Rae1Gle2 (Rae1Gle2) mRNA, complete cds. /PROD=Rae1Gle2 /FL=gb:AY256464.1
Xl.13333.1.A1_s_at	4.90355	5.73726	4.41339	8.29897	8.44558	8.54907	8.13488	5.01807	8.35713	-3.33906	-9.35669	8.7417e-06	0.000432752	4.20046	gb:BJ092279 /DB_XREF=gi:17591299 /DB_XREF=BJ092279 /CLONE=XL064l13 /TID=Xl.13333.1 /CNT=2 /FEA=EST /TIER=ConsEnd /STK=2 /UG=Xl.13333 /UG_TITLE=ESTs
Xl.14600.1.A1_at	2.99613	4.18264	2.90798	8.09715	6.90639	7.08785	7.39571	3.36225	7.37177	-4.00952	-9.3266	8.96621e-06	0.000439902	4.1752	gb:BJ055826 /DB_XREF=gi:17469033 /DB_XREF=BJ055826 /CLONE=XL050m21 /TID=Xl.14600.1 /CNT=2 /FEA=EST /TIER=ConsEnd /STK=2 /UG=Xl.14600 /UG_TITLE=ESTs, Weakly similar to S56752 helicase SKI2W - human (H.sapiens)
Xl.14775.1.A1_at	3.35318	3.56202	4.66742	7.35763	7.42692	7.76051	8.37803	3.86087	7.73077	-3.8699	-9.33152	8.92908e-06	0.000439902	4.17933	gb:BM179359 /DB_XREF=gi:17403430 /DB_XREF=dai42f06.x1 /CLONE=IMAGE:4964483 /TID=Xl.14775.1 /CNT=4 /FEA=EST /TIER=ConsEnd /STK=2 /UG=Xl.14775 /UG_TITLE=ESTs, Weakly similar to POL2_MOUSE Retrovirus-related POL polyprotein (Contains: Reverse transcriptase ; Endonuclease) (M.musculus)
Xl.23896.1.S1_at	4.93144	4.42472	5.35953	8.39401	7.81152	8.72987	7.93373	4.90523	8.21728	-3.31205	-9.32201	9.00104e-06	0.000439902	4.17133	gb:BJ054157 /DB_XREF=gi:17500398 /DB_XREF=BJ054157 /CLONE=XL049g23 /TID=Xl.23896.1 /CNT=17 /FEA=EST /TIER=ConsEnd /STK=4 /UG=Xl.23896 /UG_TITLE=ESTs, Weakly similar to cytochrome c oxidase subunit IV isoform 2 (Homo sapiens) (H.sapiens)
Xl.6053.1.A1_at	6.68862	6.04188	6.97292	9.24261	9.51058	9.44393	9.66715	6.56781	9.46606	-2.89826	-9.30412	9.13814e-06	0.00044471	4.15626	gb:AW767401 /DB_XREF=gi:7699405 /DB_XREF=da68f05.y1 /CLONE=IMAGE:3200097 /TID=Xl.6053.1 /CNT=3 /FEA=EST /TIER=ConsEnd /STK=1 /UG=Xl.6053 /UG_TITLE=ESTs, Moderately similar to ACBP_HUMAN Acyl-CoA-binding protein (ACBP) (Diazepam binding inhibitor) (DBI) (Endozepine) (EP) (H.sapiens)
Xl.12723.1.A1_at	3.5663	5.82375	5.30984	9.49303	9.68123	9.49218	9.59591	4.89996	9.56559	-4.66562	-9.29305	9.22414e-06	0.000447001	4.14692	gb:BJ076819 /DB_XREF=gi:17521735 /DB_XREF=BJ076819 /CLONE=XL058n17 /TID=Xl.12723.1 /CNT=4 /FEA=EST /TIER=ConsEnd /STK=1 /UG=Xl.12723 /UG_TITLE=ESTs
Xl.21804.1.S1_s_at	3.09133	3.69311	2.28965	6.64299	8.32279	8.47766	7.89744	3.0247	7.83522	-4.81052	-9.28275	9.30488e-06	0.000447141	4.13823	gb:M86928.1 /DB_XREF=gi:214096 /TID=Xl.21804.1 /CNT=25 /FEA=FLmRNA /TIER=FL /STK=1 /UG=Xl.21804 /UG_TITLE=Frog (clone x7059) 14-3-3 protein mRNA, complete cds /DEF=Frog (clone x7059) 14-3-3 protein mRNA, complete cds. /FL=gb:M86928.1
Xl.15326.1.S1_at	6.81098	7.19818	5.46594	10.459	10.1554	10.5249	10.6794	6.4917	10.4547	-3.96297	-9.28545	9.28366e-06	0.000447141	4.14051	gb:BC042255.1 /DB_XREF=gi:27503917 /TID=Xl.15326.1 /CNT=8 /FEA=FLmRNA /TIER=FL /STK=2 /UG=Xl.15326 /DEF=Xenopus laevis, Similar to hypothetical protein FLJ13352, clone MGC:53983 IMAGE:5571143, mRNA, complete cds. /PROD=Similar to hypothetical protein FLJ13352 /FL=gb:BC042255.1
Xl.6966.1.S1_at	3.73359	3.63055	3.18519	6.42415	6.41268	7.27304	6.32194	3.51644	6.60795	-3.09151	-9.24325	9.62217e-06	0.000458998	4.10477	gb:BE188933 /DB_XREF=gi:9730568 /DB_XREF=db61d12.x1 /CLONE=IMAGE:3377495 /TID=Xl.6966.1 /CNT=9 /FEA=EST /TIER=ConsEnd /STK=2 /UG=Xl.6966 /UG_TITLE=ESTs
Xl.3862.1.S1_x_at	9.67599	9.29473	9.95142	12.0124	12.4114	12.3787	12.5426	9.64071	12.3363	-2.69558	-9.2421	9.63157e-06	0.000458998	4.1038	gb:AF467942.1 /DB_XREF=gi:18656839 /GEN=SUI1 /TID=Xl.3862.1 /CNT=72 /FEA=FLmRNA /TIER=FL+Stack /STK=8 /UG=Xl.3862 /DEF=Xenopus laevis translation initiation factor SUI1 (SUI1) mRNA, complete cds. /PROD=translation initiation factor SUI1 /FL=gb:AF467942.1
Xl.3245.1.A1_at	2.30221	2.70163	2.4974	7.52651	5.81837	6.168	6.18027	2.50041	6.42329	-3.92287	-9.21085	9.89131e-06	0.000468734	4.07723	gb:BJ088575 /DB_XREF=gi:17585904 /DB_XREF=BJ088575 /CLONE=XL093h03 /TID=Xl.3245.1 /CNT=5 /FEA=EST /TIER=ConsEnd /STK=3 /UG=Xl.3245 /UG_TITLE=ESTs, Moderately similar to SEP2_HUMAN Septin 2 (NEDD5 protein homolog) (H.sapiens)
Xl.7311.1.A1_at	6.55174	7.23934	7.28417	4.4717	3.82368	3.91643	4.21517	7.02509	4.10675	2.91834	9.20775	9.91748e-06	0.000468734	4.07459	gb:BG553598 /DB_XREF=gi:13565378 /DB_XREF=df04a10.x1 /CLONE=IMAGE:3550002 /TID=Xl.7311.1 /CNT=3 /FEA=EST /TIER=ConsEnd /STK=1 /UG=Xl.7311 /UG_TITLE=ESTs, Moderately similar to DHHC1 protein (Homo sapiens) (H.sapiens)
Xl.2565.3.S1_x_at	5.33697	3.63055	5.27944	10.2943	9.46029	9.24448	8.85114	4.74899	9.46254	-4.71356	-9.18467	1.01149e-05	0.000476104	4.0549	gb:CB561588 /DB_XREF=gi:29481118 /DB_XREF=AGENCOURT_13329788 /CLONE=IMAGE:6879903 /TID=Xl.2565.3 /CNT=122 /FEA=EST /TIER=Stack /STK=34 /UG=Xl.2565 /UG_TITLE=Xenopus laevis, Similar to alpha-Tubulin at 84B, clone MGC:53359 IMAGE:5571121, mRNA, complete cds
Xl.23401.1.S1_at	5.14269	5.55217	5.61449	8.19562	8.01072	8.28435	8.9341	5.43645	8.3562	-2.91974	-9.15869	1.03423e-05	0.000484822	4.03268	gb:BJ040298 /DB_XREF=gi:17378682 /DB_XREF=BJ040298 /CLONE=XL046a10 /TID=Xl.23401.1 /CNT=12 /FEA=EST /TIER=ConsEnd /STK=0 /UG=Xl.23401 /UG_TITLE=ESTs, Weakly similar to stromal cell-derived factor 2-like 1 (Homo sapiens) (H.sapiens)
Xl.15883.1.S1_at	2.04069	2.35081	2.55058	5.72948	4.86267	5.73469	6.18595	2.31403	5.6282	-3.31417	-9.14781	1.04392e-05	0.000487375	4.02336	gb:CA973636 /DB_XREF=gi:27506290 /DB_XREF=AGENCOURT_10767379 /CLONE=IMAGE:6325932 /TID=Xl.15883.1 /CNT=8 /FEA=EST /TIER=ConsEnd /STK=0 /UG=Xl.15883 /UG_TITLE=ESTs, Moderately similar to hepatocellular carcinoma-associated antigen 59; hypothetical protein (Homo sapiens) (H.sapiens)
Xl.7631.1.A2_at	7.57065	7.98668	8.0452	5.52708	4.702	4.70818	5.01855	7.86751	4.98895	2.87856	9.12204	1.06728e-05	0.000496262	4.00123	gb:BG371327 /DB_XREF=gi:13267864 /DB_XREF=dac44b07.x1 /CLONE=IMAGE:4432837 /TID=Xl.7631.1 /CNT=42 /FEA=mRNA /TIER=ConsEnd /STK=1 /UG=Xl.7631 /UG_TITLE=Xenopus laevis, Similar to hypothetical protein MGC38336, clone IMAGE:4889124, mRNA, partial cds
Xl.25414.1.A1_at	7.03037	6.26297	7.43539	10.665	10.8463	9.97038	10.0734	6.90958	10.3888	-3.47919	-9.10114	1.08665e-05	0.000503231	3.98324	gb:BJ092620 /DB_XREF=gi:17591819 /DB_XREF=BJ092620 /CLONE=XL087o07 /TID=Xl.25414.1 /CNT=4 /FEA=EST /TIER=ConsEnd /STK=3 /UG=Xl.25414 /UG_TITLE=ESTs
Xl.8474.1.S1_at	3.62364	4.94892	2.37777	9.00274	8.17966	8.89887	8.85487	3.65011	8.73403	-5.08392	-9.07946	1.10715e-05	0.000506603	3.96453	gb:BC044320.1 /DB_XREF=gi:28278110 /TID=Xl.8474.1 /CNT=68 /FEA=FLmRNA /TIER=FL+Stack /STK=7 /UG=Xl.8474 /DEF=Xenopus laevis, Similar to integral membrane protein 2A, clone MGC:52743 IMAGE:4683927, mRNA, complete cds. /PROD=Similar to integral membrane protein 2A /FL=gb:BC044320.1
Xl.12786.1.A1_at	5.42984	5.47595	6.3014	8.83092	9.75671	8.71794	9.07052	5.73573	9.09402	-3.35829	-9.08154	1.10517e-05	0.000506603	3.96633	gb:BJ081578 /DB_XREF=gi:17575823 /DB_XREF=BJ081578 /CLONE=XL076a16 /TID=Xl.12786.1 /CNT=5 /FEA=EST /TIER=ConsEnd /STK=1 /UG=Xl.12786 /UG_TITLE=ESTs, Moderately similar to PX0082 laminin, M chain - human (fragment) (H.sapiens)
Xl.5236.2.S1_a_at	2.68955	3.31784	2.28965	5.95659	5.77982	6.44604	5.61018	2.76568	5.94816	-3.18247	-9.07859	1.10798e-05	0.000506603	3.96378	gb:BJ085796 /DB_XREF=gi:17581937 /DB_XREF=BJ085796 /CLONE=XL051b08 /TID=Xl.5236.2 /CNT=10 /FEA=EST /TIER=ConsEnd /STK=2 /UG=Xl.5236 /UG_TITLE=ESTs, Moderately similar to heterogeneous nuclear ribonucleoprotein H3, isoform a (Homo sapiens) (H.sapiens)
Xl.2845.1.A1_at	5.88646	6.10379	6.03979	8.5573	9.56891	8.69082	9.3726	6.01001	9.04741	-3.0374	-9.07026	1.11598e-05	0.000506603	3.95658	gb:BG017220 /DB_XREF=gi:12471234 /DB_XREF=de62e03.x1 /CLONE=IMAGE:3516365 /TID=Xl.2845.1 /CNT=10 /FEA=EST /TIER=ConsEnd /STK=5 /UG=Xl.2845 /UG_TITLE=ESTs, Weakly similar to hypothetical protein FLJ10511 (Homo sapiens) (H.sapiens)
Xl.24808.1.S1_at	6.70054	7.23161	6.60225	9.34403	9.24003	9.55282	9.44365	6.8448	9.39513	-2.55033	-9.07422	1.11217e-05	0.000506603	3.96001	gb:BF025476 /DB_XREF=gi:10755895 /DB_XREF=dg04c02.x1 /CLONE=IMAGE:3747842 /TID=Xl.24808.1 /CNT=20 /FEA=EST /TIER=Stack /STK=8 /UG=Xl.24808 /UG_TITLE=ESTs
Xl.23752.2.S1_at	5.14399	4.37601	7.43944	11.7879	11.5522	12.3083	11.2212	5.65314	11.7174	-6.06427	-9.05611	1.12971e-05	0.000507511	3.94434	gb:BJ051838 /DB_XREF=gi:17498306 /DB_XREF=BJ051838 /CLONE=XL036p07 /TID=Xl.23752.2 /CNT=71 /FEA=EST /TIER=Stack /STK=26 /UG=Xl.23752 /UG_TITLE=Xenopus laevis, Similar to ribosomal protein S3a, clone MGC:53968 IMAGE:5570910, mRNA, complete cds
Xl.4485.1.A1_at	4.9251	3.0156	3.97966	8.0949	7.78083	8.10481	7.76044	3.97346	7.93525	-3.96179	-9.05935	1.12655e-05	0.000507511	3.94715	gb:BJ086577 /DB_XREF=gi:17583042 /DB_XREF=BJ086577 /CLONE=XL053h21 /TID=Xl.4485.1 /CNT=6 /FEA=EST /TIER=ConsEnd /STK=4 /UG=Xl.4485 /UG_TITLE=ESTs
Xl.24878.1.A1_at	7.10773	7.42524	7.65016	5.10458	4.86267	4.93855	4.95914	7.39438	4.96623	2.42814	9.05455	1.13124e-05	0.000507511	3.94299	gb:AW460519 /DB_XREF=gi:7030736 /DB_XREF=da32e03.x1 /CLONE=IMAGE:2942812 /TID=Xl.24878.1 /CNT=2 /FEA=EST /TIER=ConsEnd /STK=1 /UG=Xl.24878 /UG_TITLE=ESTs
Xl.16775.1.S1_at	7.73866	6.59838	5.73631	10.5374	11.0878	10.7333	11.194	6.69112	10.8881	-4.197	-9.0267	1.15886e-05	0.000511903	3.91883	gb:BC044708.1 /DB_XREF=gi:27882476 /TID=Xl.16775.1 /CNT=10 /FEA=mRNA /TIER=ConsEnd /STK=2 /UG=Xl.16775 /UG_TITLE=Xenopus laevis, Similar to small androgen receptor-interacting protein, clone IMAGE:5571436, mRNA, partial cds /DEF=Xenopus laevis, Similar to small androgen receptor-interacting protein, clone IMAGE:5571436, mRNA, partial cds.
Xl.21952.1.S1_at	5.3955	5.1689	6.62832	9.66278	9.57613	8.91807	9.64536	5.73091	9.45058	-3.71967	-9.02841	1.15714e-05	0.000511903	3.92032	gb:J03166.1 /DB_XREF=gi:214092 /TID=Xl.21952.1 /CNT=49 /FEA=FLmRNA /TIER=FL+Stack /STK=12 /UG=Xl.21952 /UG_TITLE=X.laevis cyclin B1 mRNA, complete cds /DEF=X.laevis cyclin B1 mRNA, complete cds. /FL=gb:J03166.1
Xl.1523.1.A1_at	5.29626	4.9916	6.4611	9.17266	9.35763	8.7773	9.22189	5.58299	9.13237	-3.54938	-9.03529	1.15026e-05	0.000511903	3.92629	gb:BJ081294 /DB_XREF=gi:17575399 /DB_XREF=BJ081294 /CLONE=XL071d06 /TID=Xl.1523.1 /CNT=5 /FEA=EST /TIER=ConsEnd /STK=3 /UG=Xl.1523 /UG_TITLE=ESTs, Weakly similar to Y250_HUMAN Hypothetical protein KIAA0250 (H.sapiens)
Xl.6179.1.A1_at	5.42339	4.70765	5.75844	8.04355	8.7456	9.04033	8.61437	5.2965	8.61096	-3.31446	-9.03239	1.15316e-05	0.000511903	3.92377	gb:AW782551 /DB_XREF=gi:7797157 /DB_XREF=da95d09.x1 /TID=Xl.6179.1 /CNT=6 /FEA=EST /TIER=ConsEnd /STK=2 /UG=Xl.6179 /UG_TITLE=ESTs, Moderately similar to S13525 transcription factor usf - human (H.sapiens)
Xl.504.1.S1_at	6.882	6.98861	6.64078	10.0614	9.62274	9.10285	9.75909	6.83713	9.63651	-2.79939	-8.99974	1.18631e-05	0.000522023	3.89537	gb:AB000458.1 /DB_XREF=gi:2554595 /TID=Xl.504.1 /CNT=20 /FEA=FLmRNA /TIER=FL+Stack /STK=6 /UG=Xl.504 /UG_TITLE=Xenopus laevis Xem1 mRNA for transmembrane protein, complete cds /DEF=Xenopus laevis Xem1 mRNA for transmembrane protein, complete cds. /FL=gb:AB000458.1
Xl.22087.1.A1_x_at	4.71368	6.0696	5.29075	9.37492	8.76328	9.6756	8.61398	5.35801	9.10695	-3.74894	-8.98067	1.20616e-05	0.00052873	3.87874	gb:BF048544 /DB_XREF=gi:10767047 /DB_XREF=dc30c01.x1 /CLONE=IMAGE:3398592 /TID=Xl.22087.1 /CNT=3 /FEA=EST /TIER=ConsEnd /STK=3 /UG=Xl.22087 /UG_TITLE=ESTs
Xl.8947.1.S1_x_at	7.09724	5.96292	7.97267	11.092	10.9353	10.9542	11.0709	7.01094	11.0131	-4.00218	-8.96532	1.2224e-05	0.000530926	3.86532	gb:BC044009.1 /DB_XREF=gi:27882653 /TID=Xl.8947.1 /CNT=171 /FEA=FLmRNA /TIER=FL+Stack /STK=49 /UG=Xl.8947 /DEF=Xenopus laevis, Similar to high mobility group box 3, clone MGC:54022 IMAGE:5571573, mRNA, complete cds. /PROD=Similar to high mobility group box 3 /FL=gb:BC044009.1
Xl.14905.1.A1_at	3.30787	4.66908	3.06942	7.07878	7.67801	8.05616	7.91787	3.68212	7.6827	-4.00058	-8.96285	1.22504e-05	0.000530926	3.86316	gb:BM180625 /DB_XREF=gi:17404696 /DB_XREF=daj37g10.x1 /CLONE=IMAGE:5078611 /TID=Xl.14905.1 /CNT=1 /FEA=EST /TIER=ConsEnd /STK=1 /UG=Xl.14905 /UG_TITLE=EST
Xl.25874.1.A1_s_at	5.56387	6.11837	6.3946	9.25694	9.12761	8.70528	9.82352	6.02561	9.22834	-3.20273	-8.96668	1.22095e-05	0.000530926	3.86651	gb:BF025056 /DB_XREF=gi:10755475 /DB_XREF=dc83f02.x1 /CLONE=IMAGE:3403707 /TID=Xl.25874.1 /CNT=2 /FEA=EST /TIER=ConsEnd /STK=2 /UG=Xl.25874 /UG_TITLE=ESTs
Xl.8349.1.S1_at	4.91956	6.24081	5.60578	10.0766	10.001	8.69545	9.66289	5.58871	9.60897	-4.02025	-8.95514	1.2333e-05	0.0005325	3.85642	gb:AW148136 /DB_XREF=gi:6196032 /DB_XREF=da04e10.x1 /CLONE=XENOPUS_SOURCE_ID:xlnoc001o19 /TID=Xl.8349.1 /CNT=14 /FEA=EST /TIER=Stack /STK=6 /UG=Xl.8349 /UG_TITLE=ESTs, Moderately similar to lipoic acid synthetase (Mus musculus) (M.musculus)
Xl.4515.1.S2_a_at	6.95517	6.44065	6.73399	9.14694	8.96249	9.37495	9.1223	6.70994	9.15167	-2.44173	-8.93537	1.25479e-05	0.000539749	3.83909	gb:BM261737 /DB_XREF=gi:17924777 /DB_XREF=dai48g07.x1 /CLONE=IMAGE:4964941 /TID=Xl.4515.1 /CNT=307 /FEA=FLmRNA /TIER=ConsEnd /STK=5 /UG=Xl.4515 /UG_TITLE=Xenopus laevis Xcirp mRNA for cold-inducible RNA binding protein, complete cds /FL=gb:BC041204.1 gb:AF278702.1
Xl.26083.1.A1_at	3.63899	3.47243	5.91853	10.3466	9.37552	9.28336	10.1209	4.34331	9.7816	-5.43828	-8.91903	1.27287e-05	0.000545481	3.82474	gb:BJ087887 /DB_XREF=gi:17584923 /DB_XREF=BJ087887 /CLONE=XL091c04 /TID=Xl.26083.1 /CNT=9 /FEA=EST /TIER=Stack /STK=8 /UG=Xl.26083 /UG_TITLE=ESTs, Moderately similar to malate dehydrogenase 2, NAD (mitochondrial); Malate dehydrogenase, mitochondrial (Homo sapiens) (H.sapiens)
Xl.2756.1.A1_at	6.02368	4.1649	3.76679	9.71094	9.7517	8.84088	9.71125	4.65179	9.50369	-4.8519	-8.89866	1.29581e-05	0.000552314	3.80681	gb:BQ398641 /DB_XREF=gi:21086328 /DB_XREF=NISC_mo09e07.x1 /CLONE=IMAGE:5278932 /TID=Xl.2756.1 /CNT=7 /FEA=EST /TIER=ConsEnd /STK=5 /UG=Xl.2756 /UG_TITLE=ESTs
Xl.12400.1.A1_at	4.9741	4.76278	5.92631	9.25739	11.0671	9.15919	9.86457	5.22106	9.83706	-4.616	-8.89567	1.29921e-05	0.000552314	3.80417	gb:BJ085985 /DB_XREF=gi:17582210 /DB_XREF=BJ085985 /CLONE=XL051k17 /TID=Xl.12400.1 /CNT=2 /FEA=EST /TIER=ConsEnd /STK=2 /UG=Xl.12400 /UG_TITLE=ESTs, Moderately similar to A Chain A, Crystal Structure Of Human Protein Farnesyltransferase Complexed With Farnesyl Diphosphate And The Peptidomimetic Inhibitor L-739,750 (H.sapiens)
Xl.1010.1.S1_at	6.56065	5.92684	6.30335	9.10124	8.99233	8.52148	8.9019	6.26361	8.87924	-2.61562	-8.89214	1.30324e-05	0.000552314	3.80107	gb:AB046536.2 /DB_XREF=gi:16326340 /GEN=Xmtch2 /TID=Xl.1010.1 /CNT=21 /FEA=FLmRNA /TIER=FL /STK=1 /UG=Xl.1010 /DEF=Xenopus laevis Xmtch2 mRNA for mitochondrial carrier homolog 2, complete cds. /PROD=mitochondrial carrier homolog 2 /FL=gb:AB046536.2
Xl.9307.1.A1_at	3.665	3.85611	3.84066	6.82438	6.30622	7.45659	7.60801	3.78726	7.0488	-3.26154	-8.88219	1.31468e-05	0.000555114	3.79229	gb:BJ083634 /DB_XREF=gi:17578794 /DB_XREF=BJ083634 /CLONE=XL085m03 /TID=Xl.9307.1 /CNT=2 /FEA=EST /TIER=ConsEnd /STK=2 /UG=Xl.9307 /UG_TITLE=ESTs
Xl.4192.1.A1_at	4.8118	5.33094	5.78107	9.1686	8.24259	8.31336	8.33942	5.30794	8.51599	-3.20806	-8.8718	1.32676e-05	0.000558161	3.78311	gb:BJ052024 /DB_XREF=gi:17496094 /DB_XREF=BJ052024 /CLONE=XL040c09 /TID=Xl.4192.1 /CNT=6 /FEA=EST /TIER=ConsEnd /STK=4 /UG=Xl.4192 /UG_TITLE=ESTs, Moderately similar to ELK4 protein, isoform b; ETS-domain protein; SRF accessory protein 1 (Homo sapiens) (H.sapiens)
Xl.4390.1.A1_s_at	5.664	6.17263	7.1458	9.52452	9.58307	9.89619	9.67489	6.32748	9.66967	-3.34219	-8.85826	1.34266e-05	0.000562788	3.77114	gb:BE678262 /DB_XREF=gi:10059759 /DB_XREF=df85g07.x1 /CLONE=IMAGE:3746172 /TID=Xl.4390.1 /CNT=4 /FEA=EST /TIER=ConsEnd /STK=1 /UG=Xl.4390 /UG_TITLE=ESTs
Xl.8360.1.A1_at	4.90181	4.7315	4.20539	7.94074	7.17588	7.38953	7.24857	4.6129	7.43868	-2.82578	-8.84139	1.36278e-05	0.000569146	3.75619	gb:BF024719 /DB_XREF=gi:10755138 /DB_XREF=dc86a01.x1 /CLONE=IMAGE:3403944 /TID=Xl.8360.1 /CNT=7 /FEA=EST /TIER=ConsEnd /STK=4 /UG=Xl.8360 /UG_TITLE=ESTs
Xl.14004.1.S1_at	5.33697	5.62377	3.77156	8.8768	10.4232	10.3671	10.8832	4.91077	10.1376	-5.22681	-8.83131	1.37496e-05	0.00057158	3.74725	gb:BU907039 /DB_XREF=gi:24088953 /DB_XREF=AGENCOURT_10456249 /CLONE=IMAGE:6632131 /TID=Xl.14004.1 /CNT=5 /FEA=EST /TIER=ConsEnd /STK=1 /UG=Xl.14004 /UG_TITLE=ESTs, Highly similar to HSPC139 protein (Homo sapiens) (H.sapiens)
Xl.6835.1.S1_at	5.0717	4.22427	3.50036	7.54394	7.73366	7.56587	7.69305	4.26544	7.63413	-3.36869	-8.82456	1.38317e-05	0.00057158	3.74126	gb:BC045259.1 /DB_XREF=gi:28277240 /TID=Xl.6835.1 /CNT=40 /FEA=FLmRNA /TIER=FL+Stack /STK=6 /UG=Xl.6835 /DEF=Xenopus laevis, Similar to heat shock protein, 74 kDa, A, clone MGC:52616 IMAGE:4681245, mRNA, complete cds. /PROD=Similar to heat shock protein, 74 kDa, A /FL=gb:BC045259.1
Xl.9198.1.S1_at	6.67717	6.84326	6.59728	9.10581	8.8612	8.83809	9.05256	6.7059	8.96441	-2.25851	-8.8209	1.38766e-05	0.00057158	3.73801	gb:BG730245 /DB_XREF=gi:14015320 /DB_XREF=de11h06.y1 /CLONE=IMAGE:3437818 /TID=Xl.9198.1 /CNT=2 /FEA=EST /TIER=ConsEnd /STK=0 /UG=Xl.9198 /UG_TITLE=ESTs, Weakly similar to hypothetical protein MGC11102 (Homo sapiens) (H.sapiens)
Xl.919.2.S1_at	8.87184	8.71518	9.02122	6.68899	6.66018	6.48084	6.66682	8.86942	6.62421	2.24521	8.8202	1.38851e-05	0.00057158	3.73739	gb:D83276.1 /DB_XREF=gi:6429054 /GEN=MASP /TID=Xl.919.2 /CNT=2 /FEA=FLmRNA /TIER=FL /STK=1 /UG=Xl.919 /DEF=Xenopus laevis mRNA for mannose-binding protein-associated serine protease (MASP), complete cds. /PROD=mannose-binding protein-associated serineprotease (MASP) /FL=gb:D83276.1
Xl.7352.1.S1_at	3.35832	4.66908	3.61909	7.33547	8.35443	8.18992	7.20052	3.88217	7.77008	-3.88792	-8.7938	1.42134e-05	0.000579433	3.7139	gb:BC044275.1 /DB_XREF=gi:28279873 /TID=Xl.7352.1 /CNT=14 /FEA=FLmRNA /TIER=FL /STK=4 /UG=Xl.7352 /DEF=Xenopus laevis, Similar to RIKEN cDNA E130305N23 gene, clone MGC:53176 IMAGE:5543004, mRNA, complete cds. /PROD=Similar to RIKEN cDNA E130305N23 gene /FL=gb:BC044275.1
Xl.15125.1.A1_at	6.05743	6.26297	7.10476	9.5713	9.88509	9.33396	9.23298	6.47505	9.50584	-3.03078	-8.7927	1.42273e-05	0.000579433	3.71292	gb:BM180214 /DB_XREF=gi:17404285 /DB_XREF=daj86e01.x1 /CLONE=IMAGE:5129928 /TID=Xl.15125.1 /CNT=4 /FEA=EST /TIER=ConsEnd /STK=1 /UG=Xl.15125 /UG_TITLE=ESTs, Weakly similar to hypothetical protein FLJ20254 (Homo sapiens) (H.sapiens)
Xl.17378.1.S1_at	7.61538	7.71261	7.48133	5.45537	4.62523	5.07319	4.80061	7.6031	4.9886	2.6145	8.80022	1.41328e-05	0.000579433	3.71962	gb:AY037008.1 /DB_XREF=gi:18031733 /TID=Xl.17378.1 /CNT=5 /FEA=FLmRNA /TIER=FL /STK=1 /UG=Xl.17378 /DEF=Xenopus laevis small G-protein H-Ras mRNA, complete cds. /PROD=small G-protein H-Ras /FL=gb:AY037008.1
Xl.2737.1.A1_at	4.07551	4.46568	4.47165	7.48045	6.90275	6.63691	7.3885	4.33761	7.10215	-2.76454	-8.76414	1.45925e-05	0.000588051	3.68742	gb:BJ076981 /DB_XREF=gi:17521897 /DB_XREF=BJ076981 /CLONE=XL059i01 /TID=Xl.2737.1 /CNT=2 /FEA=EST /TIER=ConsEnd /STK=1 /UG=Xl.2737 /UG_TITLE=ESTs
Xl.5675.1.S1_at	7.2622	7.63179	7.1453	9.7458	9.7446	9.63806	10.172	7.34643	9.82513	-2.4787	-8.76681	1.45578e-05	0.000588051	3.68982	gb:BE026636 /DB_XREF=gi:8319997 /DB_XREF=db29c12.x1 /CLONE=XENOPUS_SOURCE_ID: /TID=Xl.5675.1 /CNT=4 /FEA=EST /TIER=ConsEnd /STK=1 /UG=Xl.5675 /UG_TITLE=ESTs, Weakly similar to MKP-1 like protein tyrosine phosphatase (Homo sapiens) (H.sapiens)
Xl.11417.1.S1_at	6.99779	7.08492	6.55681	4.70824	4.21979	4.08508	4.11901	6.87984	4.28303	2.59681	8.76832	1.45383e-05	0.000588051	3.69116	gb:BE027021 /DB_XREF=gi:8320415 /DB_XREF=db35h07.x1 /CLONE=IMAGE:3300541 /TID=Xl.11417.1 /CNT=3 /FEA=EST /TIER=ConsEnd /STK=1 /UG=Xl.11417 /UG_TITLE=ESTs, Weakly similar to GPC3_HUMAN Glypican-3 precursor (Intestinal protein OCI-5) (GTR2-2) (MXR7) (H.sapiens)
Xl.15802.1.A1_at	5.95759	7.17098	5.82964	9.45228	9.73251	9.45228	9.65293	6.31941	9.5725	-3.25309	-8.74168	1.48869e-05	0.000597819	3.66732	gb:BJ078128 /DB_XREF=gi:17523044 /DB_XREF=BJ078128 /CLONE=XL063c18 /TID=Xl.15802.1 /CNT=3 /FEA=EST /TIER=ConsEnd /STK=3 /UG=Xl.15802 /UG_TITLE=ESTs, Weakly similar to hypothetical protein MGC9084 (Homo sapiens) (H.sapiens)
Xl.3611.1.S1_at	7.15796	6.53534	6.60246	9.75989	9.01317	9.6086	9.63166	6.76525	9.50333	-2.73808	-8.73173	1.50195e-05	0.000601042	3.65839	gb:BC045040.1 /DB_XREF=gi:27924344 /TID=Xl.3611.1 /CNT=66 /FEA=FLmRNA /TIER=FL+Stack /STK=22 /UG=Xl.3611 /DEF=Xenopus laevis, Similar to chaperonin containing TCP1, subunit 8 (theta), clone MGC:53230 IMAGE:5543459, mRNA, complete cds. /PROD=Similar to chaperonin containing TCP1, subunit 8(theta) /FL=gb:BC045040.1
Xl.5160.1.S1_at	2.71875	2.78389	2.86316	6.67147	9.24509	9.20315	9.83387	2.7886	8.73839	-5.94979	-8.72324	1.51336e-05	0.000601231	3.65078	gb:BJ057196 /DB_XREF=gi:17469968 /DB_XREF=BJ057196 /CLONE=XL034f03 /TID=Xl.5160.1 /CNT=44 /FEA=EST /TIER=Stack /STK=9 /UG=Xl.5160 /UG_TITLE=ESTs, Highly similar to hypothetical protein YR-29; TGF beta inducible nuclear protein 1; hairy cell leukemia protein 1 (Homo sapiens) (H.sapiens)
Xl.20555.2.S1_at	5.39472	3.11314	5.77982	10.2894	9.51278	10.2786	10.2417	4.76256	10.0806	-5.31804	-8.71955	1.51835e-05	0.000601231	3.64746	gb:BJ047075 /DB_XREF=gi:17369816 /DB_XREF=BJ047075 /CLONE=XL015g14 /TID=Xl.20555.2 /CNT=7 /FEA=EST /TIER=Stack /STK=6 /UG=Xl.20555 /UG_TITLE=X.laevis mRNA for calreticulin (clone 3)
Xl.6475.1.A1_at	3.54119	5.17596	4.23792	8.2588	7.59055	8.69192	8.80157	4.31836	8.33571	-4.01735	-8.70504	1.53814e-05	0.000601231	3.63442	gb:CD361233 /DB_XREF=gi:31132644 /DB_XREF=AGENCOURT_14239696 /CLONE=IMAGE:6957613 /TID=Xl.6475.1 /CNT=19 /FEA=EST /TIER=Stack /STK=6 /UG=Xl.6475 /UG_TITLE=ESTs, Weakly similar to ATPase membrane sector associated protein M8-9; ATPase, H+ transporting, lysosomal (vacuolar proton pump) membrane sector associated protein M8-9; vacuolar ATP synthase membrane sector associated protein M8-9; V-ATPase M…
Xl.7341.1.S1_at	6.08684	5.63108	7.14256	9.40276	10.152	10.3464	10.5716	6.28683	10.1182	-3.83138	-8.69764	1.54836e-05	0.000601231	3.62775	gb:CB592373 /DB_XREF=gi:29510229 /DB_XREF=AGENCOURT_13044136 /CLONE=IMAGE:6896939 /TID=Xl.7341.1 /CNT=6 /FEA=EST /TIER=ConsEnd /STK=4 /UG=Xl.7341 /UG_TITLE=ESTs, Weakly similar to UCRY_HUMAN Ubiquinol-cytochrome C reductase complex 6.4 kDa protein (Complex III subunit XI) (H.sapiens)
Xl.23830.2.A1_at	3.77562	2.6645	4.10784	8.06873	7.063	7.0584	7.03317	3.51599	7.30582	-3.78984	-8.68552	1.56524e-05	0.000601231	3.61683	gb:BJ090354 /DB_XREF=gi:17588524 /DB_XREF=BJ090354 /CLONE=XL107j24 /TID=Xl.23830.2 /CNT=6 /FEA=EST /TIER=ConsEnd /STK=2 /UG=Xl.23830 /UG_TITLE=ESTs, Highly similar to 2111281A 26S protease:SUBUNIT=12 (Homo sapiens) (H.sapiens)
Xl.25636.1.S1_at	6.64663	6.77129	5.77982	9.8187	9.23544	10.3361	9.49209	6.39925	9.72059	-3.32134	-8.70846	1.53346e-05	0.000601231	3.63749	gb:AF270484.1 /DB_XREF=gi:8515824 /TID=Xl.25636.1 /CNT=57 /FEA=FLmRNA /TIER=FL+Stack /STK=20 /UG=Xl.25636 /DEF=Xenopus laevis transketolase mRNA, complete cds. /PROD=transketolase /FL=gb:AF270484.1
Xl.14257.1.S1_at	7.0568	6.20975	7.4652	10.3595	9.66795	10.311	10.1449	6.91059	10.1208	-3.21026	-8.70828	1.53371e-05	0.000601231	3.63733	gb:BG038772 /DB_XREF=gi:12481357 /DB_XREF=dg24h12.x1 /CLONE=IMAGE:3749999 /TID=Xl.14257.1 /CNT=9 /FEA=EST /TIER=ConsEnd /STK=1 /UG=Xl.14257 /UG_TITLE=ESTs, Weakly similar to AD-015 protein (Homo sapiens) (H.sapiens)
Xl.16610.1.A1_at	5.33697	5.71126	6.13347	8.17524	8.41413	8.79596	8.97156	5.72723	8.58922	-2.86199	-8.71056	1.53058e-05	0.000601231	3.63939	gb:BJ049753 /DB_XREF=gi:17379154 /DB_XREF=BJ049753 /CLONE=XL021a15 /TID=Xl.16610.1 /CNT=3 /FEA=EST /TIER=ConsEnd /STK=2 /UG=Xl.16610 /UG_TITLE=ESTs
Xl.23458.1.S1_at	5.93465	5.95261	6.7018	8.61861	9.26996	8.92758	8.99222	6.19635	8.95209	-2.75574	-8.69633	1.55018e-05	0.000601231	3.62657	gb:BJ081081 /DB_XREF=gi:17575101 /DB_XREF=BJ081081 /CLONE=XL070f16 /TID=Xl.23458.1 /CNT=3 /FEA=EST /TIER=ConsEnd /STK=1 /UG=Xl.23458 /UG_TITLE=ESTs, Weakly similar to S24C_HUMAN Protein transport protein Sec24C (SEC24-related protein C) (H.sapiens)
Xl.24404.1.S1_at	5.76359	5.97591	6.5039	8.38255	8.87429	9.12554	8.91376	6.08113	8.82404	-2.7429	-8.68772	1.56216e-05	0.000601231	3.61881	gb:AW199362 /DB_XREF=gi:6479931 /DB_XREF=da21c09.x1 /CLONE=XENOPUS_SOURCE_ID:xlnga003b17 /TID=Xl.24404.1 /CNT=21 /FEA=EST /TIER=ConsEnd /STK=2 /UG=Xl.24404 /UG_TITLE=ESTs, Moderately similar to S53637 protein kinase clk2, long splice form (EC 2.7.1.-) - human (H.sapiens)
Xl.25401.1.A1_at	3.63899	3.19681	3.30234	5.52708	5.73142	6.04133	5.81837	3.37938	5.77955	-2.40017	-8.69262	1.55533e-05	0.000601231	3.62323	gb:BE026836 /DB_XREF=gi:8320197 /DB_XREF=db32b07.x1 /CLONE=XENOPUS_SOURCE_ID: /TID=Xl.25401.1 /CNT=1 /FEA=EST /TIER=ConsEnd /STK=1 /UG=Xl.25401 /UG_TITLE=ESTs, Weakly similar to hypothetical protein similar to mouse Dnajl1 (Homo sapiens) (H.sapiens)
Xl.6679.1.S2_at	6.3014	6.48794	6.33782	8.65097	8.41848	8.66434	8.55395	6.37572	8.57193	-2.19621	-8.70345	1.54034e-05	0.000601231	3.63298	gb:BM262162 /DB_XREF=gi:17925202 /DB_XREF=dag41f02.x3 /CLONE=IMAGE:4784018 /TID=Xl.6679.1 /CNT=32 /FEA=FLmRNA /TIER=ConsEnd /STK=0 /UG=Xl.6679 /UG_TITLE=Xenopus laevis protein phosphatase 1-gamma 1 mRNA, complete cds /FL=gb:L17039.1
Xl.15070.1.S1_at	6.18849	6.19511	6.81445	9.03534	8.82803	9.67256	9.25795	6.39935	9.19847	-2.79912	-8.67928	1.57401e-05	0.000602585	3.6112	gb:BQ386483 /DB_XREF=gi:21074170 /DB_XREF=NISC_mn18d12.x1 /CLONE=IMAGE:5073839 /TID=Xl.15070.1 /CNT=10 /FEA=EST /TIER=ConsEnd /STK=0 /UG=Xl.15070 /UG_TITLE=ESTs, Weakly similar to THIO_HUMAN Thioredoxin (ATL-derived factor) (ADF) (Surface associated sulphydryl protein) (SASP) (H.sapiens)
Xl.235.1.S1_at	6.41195	6.92965	7.7246	10.5309	9.81977	10.4968	10.2674	7.02207	10.2787	-3.25666	-8.66786	1.5902e-05	0.00060676	3.60089	gb:BJ043759 /DB_XREF=gi:17419612 /DB_XREF=BJ043759 /CLONE=XL011b05 /TID=Xl.235.1 /CNT=41 /FEA=mRNA /TIER=Stack /STK=9 /UG=Xl.235 /UG_TITLE=X.laevis mRNA for glycoprotein
Xl.4992.1.S1_at	5.6818	5.15386	5.67213	8.2069	7.72893	7.88294	8.0254	5.5026	7.96104	-2.45844	-8.6586	1.60347e-05	0.000607784	3.59252	gb:BC045075.1 /DB_XREF=gi:27924360 /TID=Xl.4992.1 /CNT=22 /FEA=FLmRNA /TIER=FL+Stack /STK=6 /UG=Xl.4992 /DEF=Xenopus laevis, Similar to Fms interacting protein, clone MGC:53814 IMAGE:5542147, mRNA, complete cds. /PROD=Similar to Fms interacting protein /FL=gb:BC045075.1
Xl.17983.1.A1_at	6.96788	7.0587	6.79592	9.23266	9.2984	9.00386	9.1058	6.94083	9.16018	-2.21935	-8.66112	1.59985e-05	0.000607784	3.59479	gb:BG816788 /DB_XREF=gi:14187768 /DB_XREF=daf70c06.x1 /CLONE=IMAGE:4755442 /TID=Xl.17983.1 /CNT=1 /FEA=EST /TIER=ConsEnd /STK=1 /UG=Xl.17983 /UG_TITLE=EST
Xl.20555.1.S1_at	4.34322	4.05468	3.65957	7.11056	6.63521	6.78492	6.33086	4.01916	6.71539	-2.69623	-8.64732	1.61979e-05	0.00061195	3.58231	gb:BC044068.1 /DB_XREF=gi:28277245 /TID=Xl.20555.1 /CNT=108 /FEA=FLmRNA /TIER=FL+Stack /STK=20 /UG=Xl.20555 /DEF=Xenopus laevis, Similar to calreticulin, clone MGC:52637 IMAGE:4681380, mRNA, complete cds. /PROD=Similar to calreticulin /FL=gb:BC044068.1
Xl.19656.1.S1_at	6.24583	5.75732	6.11758	8.95488	8.44362	8.66032	9.46149	6.04024	8.88007	-2.83983	-8.63722	1.63455e-05	0.000615503	3.57316	gb:BQ397830 /DB_XREF=gi:21085517 /DB_XREF=NISC_mo02d07.x1 /CLONE=IMAGE:5162149 /TID=Xl.19656.1 /CNT=4 /FEA=EST /TIER=ConsEnd /STK=2 /UG=Xl.19656 /UG_TITLE=ESTs
Xl.21083.1.S1_at	5.6818	5.57065	4.19752	10.085	8.55049	9.20974	9.57935	5.14999	9.35614	-4.20615	-8.62175	1.65747e-05	0.000622093	3.55912	gb:CA973402 /DB_XREF=gi:27506056 /DB_XREF=AGENCOURT_10764119 /CLONE=IMAGE:6325608 /TID=Xl.21083.1 /CNT=3 /FEA=EST /TIER=ConsEnd /STK=0 /UG=Xl.21083 /UG_TITLE=ESTs, Highly similar to ring finger protein 7; sensitive to apoptosis gene (Homo sapiens) (H.sapiens)
Xl.13413.1.A1_at	5.33697	5.47595	5.24489	3.35131	2.89893	2.89893	2.70163	5.3526	2.9627	2.3899	8.61091	1.67374e-05	0.000626152	3.54927	gb:BJ051989 /DB_XREF=gi:17498457 /DB_XREF=BJ051989 /CLONE=XL040a06 /TID=Xl.13413.1 /CNT=2 /FEA=EST /TIER=ConsEnd /STK=1 /UG=Xl.13413 /UG_TITLE=ESTs, Weakly similar to IM7B_HUMAN Mitochondrial import inner membrane translocase subunit TIM17 B (JM3) (H.sapiens)
Xl.24736.1.S1_at	7.04215	6.53389	7.4619	9.5521	9.51554	9.96861	9.84513	7.01265	9.72034	-2.7077	-8.59874	1.69221e-05	0.000631008	3.5382	gb:BQ109743 /DB_XREF=gi:20159397 /DB_XREF=imageqc_7_2001snn437bdff41.x1 /CLONE=IMAGE:5155385 /TID=Xl.24736.1 /CNT=32 /FEA=EST /TIER=Stack /STK=6 /UG=Xl.24736 /UG_TITLE=ESTs, Moderately similar to hypothetical protein MGC2594 (Homo sapiens) (H.sapiens)
Xl.8071.1.A1_at	5.19413	2.9528	4.48338	8.1617	8.85999	8.5802	8.59897	4.2101	8.55022	-4.34011	-8.58803	1.70866e-05	0.000635079	3.52844	gb:AW199959 /DB_XREF=gi:6480528 /DB_XREF=da24g06.x1 /CLONE=XENOPUS_SOURCE_ID:xlnga003p11 /TID=Xl.8071.1 /CNT=8 /FEA=EST /TIER=ConsEnd /STK=4 /UG=Xl.8071 /UG_TITLE=ESTs, Weakly similar to G01522 acidic 82 kDa protein - human (H.sapiens)
Xl.16807.1.A1_at	5.72546	5.43802	7.23694	9.97199	9.95389	9.73627	9.8132	6.13347	9.86884	-3.73536	-8.58061	1.72016e-05	0.00063729	3.52168	gb:BJ083816 /DB_XREF=gi:17579048 /DB_XREF=BJ083816 /CLONE=XL086f03 /TID=Xl.16807.1 /CNT=2 /FEA=EST /TIER=ConsEnd /STK=2 /UG=Xl.16807 /UG_TITLE=ESTs, Highly similar to microtubule-associated protein, RPEB family, member 2; T-cell activation protein, EB1 family; APC-binding protein EB1 (Homo sapiens) (H.sapiens)
Xl.8821.1.A1_at	3.67861	4.15395	5.74085	8.63732	8.53291	8.41702	8.98522	4.52447	8.64312	-4.11865	-8.57318	1.73176e-05	0.000639525	3.5149	gb:BJ077414 /DB_XREF=gi:17522330 /DB_XREF=BJ077414 /CLONE=XL060o24 /TID=Xl.8821.1 /CNT=4 /FEA=EST /TIER=ConsEnd /STK=3 /UG=Xl.8821 /UG_TITLE=ESTs
Xl.1785.1.S1_at	6.07352	5.16484	4.87438	8.41177	8.42653	8.06386	8.57371	5.37091	8.36897	-2.99805	-8.56432	1.7457e-05	0.000642609	3.5068	gb:BC041557.1 /DB_XREF=gi:27371214 /TID=Xl.1785.1 /CNT=9 /FEA=FLmRNA /TIER=FL /STK=4 /UG=Xl.1785 /DEF=Xenopus laevis, Similar to RNA processing factor 1, clone MGC:53934 IMAGE:5570147, mRNA, complete cds. /PROD=Similar to RNA processing factor 1 /FL=gb:BC041557.1
Xl.14395.1.S1_at	4.08597	4.66908	6.21227	9.37415	9.41306	8.78002	9.17903	4.98911	9.18657	-4.19746	-8.54603	1.77487e-05	0.000647124	3.49007	gb:CD301203 /DB_XREF=gi:31080998 /DB_XREF=AGENCOURT_14233193 /CLONE=IMAGE:6958407 /TID=Xl.14395.1 /CNT=6 /FEA=EST /TIER=ConsEnd /STK=0 /UG=Xl.14395 /UG_TITLE=ESTs, Moderately similar to tumor susceptibility gene 101 (Homo sapiens) (H.sapiens)
Xl.8111.1.S1_at	5.19441	5.13462	4.49217	8.07787	8.39663	8.29885	9.65728	4.9404	8.60766	-3.66726	-8.54927	1.76966e-05	0.000647124	3.49304	gb:BJ099562 /DB_XREF=gi:17601917 /DB_XREF=BJ099562 /CLONE=XL151c08 /TID=Xl.8111.1 /CNT=32 /FEA=mRNA /TIER=Stack /STK=9 /UG=Xl.8111 /UG_TITLE=Xenopus laevis, Similar to hepatitis B virus x interacting protein, clone IMAGE:4682509, mRNA
Xl.7334.1.S1_at	9.5613	9.56288	9.82746	7.54506	7.54506	7.41706	7.45842	9.65055	7.4914	2.15914	8.55147	1.76614e-05	0.000647124	3.49505	gb:AF197945.1 /DB_XREF=gi:7248658 /GEN=XPTP-LAR /TID=Xl.7334.1 /CNT=27 /FEA=FLmRNA /TIER=FL /STK=2 /UG=Xl.7334 /DEF=Xenopus laevis receptor protein tyrosine phosphatase LAR (XPTP-LAR) mRNA, complete cds. /PROD=receptor protein tyrosine phosphatase LAR /FL=gb:AF197945.1
Xl.5375.1.A1_at	5.5982	7.14811	6.84304	9.86092	9.78804	9.82112	10.0182	6.52978	9.87208	-3.3423	-8.52703	1.80575e-05	0.000656298	3.47266	gb:BJ081321 /DB_XREF=gi:17575441 /DB_XREF=BJ081321 /CLONE=XL071e11 /TID=Xl.5375.1 /CNT=18 /FEA=EST /TIER=Stack /STK=11 /UG=Xl.5375 /UG_TITLE=ESTs, Weakly similar to progesterone binding protein (Homo sapiens) (H.sapiens)
Xl.5223.1.S1_at	3.84205	4.03593	6.43375	9.46218	10.1945	10.0204	9.94924	4.77058	9.90656	-5.13599	-8.51749	1.82148e-05	0.000658048	3.46389	gb:BE189176 /DB_XREF=gi:9730065 /DB_XREF=db69c12.x1 /CLONE=IMAGE:3378262 /TID=Xl.5223.1 /CNT=4 /FEA=EST /TIER=ConsEnd /STK=2 /UG=Xl.5223 /UG_TITLE=ESTs
Xl.4312.1.A1_x_at	3.02728	4.87506	4.26324	9.11899	9.08691	8.06072	7.81528	4.05519	8.52047	-4.46528	-8.51717	1.82202e-05	0.000658048	3.4636	gb:BJ045089 /DB_XREF=gi:17418075 /DB_XREF=BJ045089 /CLONE=XL003a09 /TID=Xl.4312.1 /CNT=4 /FEA=EST /TIER=ConsEnd /STK=2 /UG=Xl.4312 /UG_TITLE=ESTs, Highly similar to AN1H_HUMAN WD-repeat protein An11 homolog (H.sapiens)
Xl.15977.1.S1_at	5.33697	5.47595	2.69569	10.4183	9.77576	9.87066	9.78845	4.50287	9.96329	-5.46042	-8.49591	1.85762e-05	0.000668803	3.44405	gb:BJ043493 /DB_XREF=gi:17417779 /DB_XREF=BJ043493 /CLONE=XL010a08 /TID=Xl.15977.1 /CNT=12 /FEA=EST /TIER=ConsEnd /STK=4 /UG=Xl.15977 /UG_TITLE=ESTs, Moderately similar to nucleolar protein family A, member 3; homolog of yeast Nop10p; hypothetical protein Nop10p (Homo sapiens) (H.sapiens)
Xl.15053.1.A1_at	6.1803	4.87432	4.30733	9.00095	8.64104	8.72978	8.8868	5.12065	8.81464	-3.69399	-8.46134	1.91718e-05	0.00068722	3.41215	gb:BJ046960 /DB_XREF=gi:17408646 /DB_XREF=BJ046960 /CLONE=XL015a21 /TID=Xl.15053.1 /CNT=2 /FEA=EST /TIER=ConsEnd /STK=2 /UG=Xl.15053 /UG_TITLE=ESTs
Xl.8261.1.S1_at	2.30221	2.70163	2.77944	6.55131	5.05941	5.76359	5.88591	2.59443	5.81506	-3.22063	-8.45931	1.92075e-05	0.00068722	3.41027	gb:AW148114 /DB_XREF=gi:6196010 /DB_XREF=da04c06.x1 /CLONE=XENOPUS_SOURCE_ID:xlnoc001n11 /TID=Xl.8261.1 /CNT=9 /FEA=EST /TIER=ConsEnd /STK=2 /UG=Xl.8261 /UG_TITLE=ESTs, Weakly similar to serologically defined colon cancer antigen 28; similar to phosphatidylcholine transfer protein 2 (Homo sapiens) (H.sapiens)
Xl.2579.1.S1_at	2.77122	2.86316	4.42443	7.08561	6.66034	7.2806	7.15226	3.35294	7.0447	-3.69176	-8.42511	1.98187e-05	0.000706887	3.3786	gb:BC042315.1 /DB_XREF=gi:27769228 /TID=Xl.2579.1 /CNT=31 /FEA=FLmRNA /TIER=FL+Stack /STK=7 /UG=Xl.2579 /DEF=Xenopus laevis, Similar to inosine 5-phosphate dehydrogenase 2, clone MGC:53627 IMAGE:4724822, mRNA, complete cds. /PROD=Similar to inosine 5-phosphate dehydrogenase 2 /FL=gb:BC042315.1
Xl.15540.1.A1_at	4.7194	5.28487	4.61288	7.67143	7.67326	8.61508	7.55318	4.87238	7.87824	-3.00585	-8.42104	1.98929e-05	0.000707337	3.37482	gb:BJ054782 /DB_XREF=gi:17423106 /DB_XREF=BJ054782 /CLONE=XL046g01 /TID=Xl.15540.1 /CNT=7 /FEA=EST /TIER=ConsEnd /STK=5 /UG=Xl.15540 /UG_TITLE=ESTs, Weakly similar to A45377 transcription factor ATF4 - human (H.sapiens)
Xl.7480.1.S1_at	6.91519	7.10699	6.92828	4.87506	4.01166	4.48474	4.59681	6.98348	4.49207	2.49142	8.41165	2.00652e-05	0.000711262	3.36609	gb:BG554193 /DB_XREF=gi:13565962 /DB_XREF=de93h04.x3 /CLONE=IMAGE:3549534 /TID=Xl.7480.1 /CNT=9 /FEA=EST /TIER=ConsEnd /STK=2 /UG=Xl.7480 /UG_TITLE=ESTs, Weakly similar to T08621 centrosome associated protein CEP250 - human (H.sapiens)
Xl.16754.1.A1_x_at	2.39954	2.78423	2.90798	8.80462	8.42728	6.44924	6.83092	2.69725	7.62801	-4.93076	-8.39573	2.03611e-05	0.000719529	3.35128	gb:BE678317 /DB_XREF=gi:10059871 /DB_XREF=df54a09.x1 /CLONE=IMAGE:3743128 /TID=Xl.16754.1 /CNT=6 /FEA=EST /TIER=ConsEnd /STK=2 /UG=Xl.16754 /UG_TITLE=ESTs, Weakly similar to ERF_HUMAN ETS-domain transcription factor ERF (Ets2 repressor factor) (H.sapiens)
Xl.4643.1.S1_at	2.77122	2.9528	5.30984	8.37096	8.96905	8.70001	9.60834	3.67796	8.91209	-5.23414	-8.39158	2.04389e-05	0.000720063	3.34742	gb:BJ091472 /DB_XREF=gi:17590135 /DB_XREF=BJ091472 /CLONE=XL097e05 /TID=Xl.4643.1 /CNT=26 /FEA=mRNA /TIER=ConsEnd /STK=5 /UG=Xl.4643 /UG_TITLE=Xenopus laevis, clone IMAGE:5571350, mRNA
Xl.8589.2.A1_at	3.70013	3.78453	1.78257	9.41213	7.43658	7.84695	8.41208	3.08908	8.27694	-5.18785	-8.37243	2.08028e-05	0.000728414	3.32956	gb:BI446732 /DB_XREF=gi:15271439 /DB_XREF=daa87b01.x3 /CLONE=IMAGE:4084176 /TID=Xl.8589.2 /CNT=32 /FEA=EST /TIER=Stack /STK=14 /UG=Xl.8589 /UG_TITLE=Xenopus laevis beta 5 tubulin mRNA, complete cds
Xl.17437.1.S1_at	3.09133	3.93491	4.6659	6.95531	7.82041	7.26194	7.79773	3.89738	7.45885	-3.56147	-8.37394	2.07739e-05	0.000728414	3.33097	gb:AB083247.1 /DB_XREF=gi:20126692 /GEN=x-kf-1b /TID=Xl.17437.1 /CNT=6 /FEA=FLmRNA /TIER=FL /STK=1 /UG=Xl.17437 /DEF=Xenopus laevis x-kf-1b mRNA for KF-1b, complete cds. /PROD=KF-1b /FL=gb:AB083247.1
Xl.13095.1.A1_at	4.3097	3.93294	4.28036	6.70806	6.36503	6.84701	6.27819	4.17434	6.54957	-2.37524	-8.35817	2.10783e-05	0.000735819	3.31624	gb:BJ099180 /DB_XREF=gi:17601357 /DB_XREF=BJ099180 /CLONE=XL149j23 /TID=Xl.13095.1 /CNT=2 /FEA=EST /TIER=ConsEnd /STK=1 /UG=Xl.13095 /UG_TITLE=ESTs, Moderately similar to C61A_HUMAN C6.1A PROTEIN (H.sapiens)
Xl.5587.1.A1_at	3.60895	2.49852	4.68283	7.21674	8.21725	8.26986	8.31632	3.59677	8.00504	-4.40828	-8.34716	2.12939e-05	0.000737595	3.30594	gb:BJ045592 /DB_XREF=gi:17369658 /DB_XREF=BJ045592 /CLONE=XL004k12 /TID=Xl.5587.1 /CNT=16 /FEA=EST /TIER=Stack /STK=13 /UG=Xl.5587 /UG_TITLE=ESTs, Highly similar to DEADH (Asp-Glu-Ala-AspHis) box polypeptide 15; DEADH box-15 (RNA helicase 2) (Homo sapiens) (H.sapiens)
Xl.16385.1.S1_at	8.06288	8.06388	7.64575	10.0687	11.0175	10.5828	10.9802	7.92417	10.6623	-2.73813	-8.35047	2.12288e-05	0.000737595	3.30903	gb:BJ045474 /DB_XREF=gi:17420615 /DB_XREF=BJ045474 /CLONE=XL004e18 /TID=Xl.16385.1 /CNT=13 /FEA=EST /TIER=ConsEnd /STK=4 /UG=Xl.16385 /UG_TITLE=ESTs, Moderately similar to SH3 domain binding glutamic acid-rich protein like 2 (Homo sapiens) (H.sapiens)
Xl.18472.1.A1_at	8.45376	8.32279	9.19417	5.81837	6.08538	5.27944	6.02053	8.65691	5.80093	2.85598	8.34574	2.13219e-05	0.000737595	3.3046	gb:BI347887 /DB_XREF=gi:15041164 /DB_XREF=dac80g10.x3 /CLONE=IMAGE:4436539 /TID=Xl.18472.1 /CNT=2 /FEA=EST /TIER=ConsEnd /STK=1 /UG=Xl.18472 /UG_TITLE=ESTs, Highly similar to RIKEN cDNA 1110001O19 (Mus musculus) (M.musculus)
Xl.21419.1.S1_at	4.76161	3.94516	5.32587	7.49509	8.27664	8.74107	8.32514	4.67755	8.20949	-3.53194	-8.31236	2.19912e-05	0.000751692	3.2733	gb:BJ056752 /DB_XREF=gi:17479301 /DB_XREF=BJ056752 /CLONE=XL032o15 /TID=Xl.21419.1 /CNT=41 /FEA=mRNA /TIER=Stack /STK=10 /UG=Xl.21419 /UG_TITLE=Xenopus laevis, Similar to serinearginine repetitive matrix 1, clone IMAGE:4930761, mRNA
Xl.6285.1.S1_at	5.8394	7.20024	6.99211	9.76282	9.7458	9.6917	9.65748	6.67725	9.71445	-3.0372	-8.31673	2.19022e-05	0.000751692	3.2774	gb:BC042285.1 /DB_XREF=gi:27503893 /TID=Xl.6285.1 /CNT=7 /FEA=FLmRNA /TIER=FL /STK=3 /UG=Xl.6285 /DEF=Xenopus laevis, Similar to hypothetical protein FLJ10989, clone MGC:53490 IMAGE:5572404, mRNA, complete cds. /PROD=Similar to hypothetical protein FLJ10989 /FL=gb:BC042285.1
Xl.2673.1.A1_at	5.0786	5.20815	5.16713	3.06236	3.1271	3.00858	3.17076	5.15129	3.0922	2.05909	8.31335	2.1971e-05	0.000751692	3.27422	gb:BJ048013 /DB_XREF=gi:17406070 /DB_XREF=BJ048013 /CLONE=XL018g16 /TID=Xl.2673.1 /CNT=7 /FEA=EST /TIER=ConsEnd /STK=4 /UG=Xl.2673 /UG_TITLE=ESTs, Weakly similar to CA1B_HUMAN Collagen alpha 1(XI) chain precursor (H.sapiens)
Xl.26375.1.A1_at	5.42984	6.0097	5.16995	2.81338	3.13582	2.62736	3.14762	5.53649	2.93105	2.60545	8.3164	2.1909e-05	0.000751692	3.27709	gb:CD328870 /DB_XREF=gi:31093201 /DB_XREF=AGENCOURT_14292312 /CLONE=IMAGE:6950351 /TID=Xl.26375.1 /CNT=2 /FEA=EST /TIER=ConsEnd /STK=1 /UG=Xl.26375 /UG_TITLE=ESTs
Xl.7259.1.S1_at	5.28899	4.77044	6.41556	8.63203	8.95714	9.2173	8.80609	5.49166	8.90314	-3.41148	-8.3081	2.20782e-05	0.000752429	3.26929	gb:CD361301 /DB_XREF=gi:31132712 /DB_XREF=AGENCOURT_14238004 /CLONE=IMAGE:6957314 /TID=Xl.7259.1 /CNT=25 /FEA=mRNA /TIER=Stack /STK=9 /UG=Xl.7259 /UG_TITLE=Xenopus laevis cDNA clone 16F8
Xl.23826.1.S1_at	2.97922	5.0393	3.90071	7.97534	7.67226	7.63095	7.80803	3.97308	7.77165	-3.79857	-8.29583	2.23312e-05	0.000757644	3.25775	gb:BG159978 /DB_XREF=gi:12693897 /DB_XREF=df72d11.x1 /CLONE=IMAGE:3744836 /TID=Xl.23826.1 /CNT=6 /FEA=EST /TIER=ConsEnd /STK=1 /UG=Xl.23826 /UG_TITLE=ESTs, Highly similar to CUL1_HUMAN CULLIN HOMOLOG 1 (CUL-1) (H.sapiens)
Xl.5373.1.A1_at	3.88712	4.298	3.31736	6.96572	6.38111	6.5171	6.38843	3.83416	6.56309	-2.72893	-8.29429	2.23632e-05	0.000757644	3.2563	gb:BE575591 /DB_XREF=gi:9825390 /DB_XREF=dc59c11.x1 /CLONE=IMAGE:3401396 /TID=Xl.5373.1 /CNT=2 /FEA=EST /TIER=ConsEnd /STK=1 /UG=Xl.5373 /UG_TITLE=ESTs, Weakly similar to T02245 hypothetical protein P1.11659_3 - human (H.sapiens)
Xl.5440.1.S1_at	7.92331	6.60682	6.8389	10.6978	9.9399	11.0906	11.0798	7.12301	10.702	-3.57902	-8.28743	2.25063e-05	0.000760249	3.24983	gb:BC049393.1 /DB_XREF=gi:29437188 /TID=Xl.5440.1 /CNT=92 /FEA=FLmRNA /TIER=FL+Stack /STK=30 /UG=Xl.5440 /DEF=Xenopus laevis, Similar to cyclin G1, clone MGC:53060 IMAGE:5541936, mRNA, complete cds. /PROD=Similar to cyclin G1 /FL=gb:BC049393.1
Xl.2597.1.S1_at	2.97922	4.60838	2.62471	8.27721	7.28866	9.268	8.24422	3.40411	8.26952	-4.86542	-8.27689	2.27281e-05	0.000763252	3.23989	gb:BG021101 /DB_XREF=gi:12477264 /DB_XREF=df31a03.x1 /CLONE=IMAGE:3579917 /TID=Xl.2597.1 /CNT=2 /FEA=EST /TIER=ConsEnd /STK=1 /UG=Xl.2597 /UG_TITLE=ESTs
Xl.21516.1.A1_at	6.12108	5.47595	5.87774	3.22871	3.51845	3.671	3.14762	5.82492	3.39145	2.43348	8.27714	2.27228e-05	0.000763252	3.24013	gb:U60435.1 /DB_XREF=gi:1839150 /TID=Xl.21516.1 /CNT=2 /FEA=mRNA /TIER=ConsEnd /STK=0 /UG=Xl.21516 /UG_TITLE=Xenopus laevis TCR VDJ BV8S2 BJ4 mRNA, partial cds /DEF=Xenopus laevis TCR VDJ BV8S1 BJ5 mRNA, partial cds.
Xl.17345.1.A1_at	2.72665	4.42472	3.71324	8.7841	8.42671	9.23737	7.09391	3.62153	8.38552	-4.76399	-8.25978	2.30931e-05	0.000773249	3.22374	gb:BJ053357 /DB_XREF=gi:17498953 /DB_XREF=BJ053357 /CLONE=XL038i21 /TID=Xl.17345.1 /CNT=17 /FEA=EST /TIER=Stack /STK=6 /UG=Xl.17345 /UG_TITLE=ESTs, Weakly similar to MIC2_HUMAN T-cell surface glycoprotein E2 precursor (E2 antigen) (CD99) (MIC2 protein) (12E7) (H.sapiens)
Xl.17454.1.A1_at	6.35879	6.14253	5.72186	8.24925	8.41744	8.27422	8.5424	6.07439	8.37083	-2.29644	-8.23363	2.36638e-05	0.000787765	3.19898	gb:BI443084 /DB_XREF=gi:15267791 /DB_XREF=dae54c04.x3 /CLONE=IMAGE:4677871 /TID=Xl.17454.1 /CNT=3 /FEA=EST /TIER=ConsEnd /STK=2 /UG=Xl.17454 /UG_TITLE=ESTs, Weakly similar to Sec23-interacting protein p125 (Homo sapiens) (H.sapiens)
Xl.24518.1.A1_at	6.89497	6.84034	6.89912	3.88417	4.702	3.97141	4.64292	6.87814	4.30012	2.57802	8.23549	2.36227e-05	0.000787765	3.20074	gb:CB563673 /DB_XREF=gi:29483203 /DB_XREF=AGENCOURT_13319569 /CLONE=IMAGE:6872148 /TID=Xl.24518.1 /CNT=4 /FEA=EST /TIER=ConsEnd /STK=0 /UG=Xl.24518 /UG_TITLE=ESTs, Weakly similar to fatty acid amide hydrolase (Homo sapiens) (H.sapiens)
Xl.2472.1.S1_at	6.00462	6.59573	6.3014	8.43256	8.57359	8.64701	8.47535	6.30058	8.53213	-2.23155	-8.23025	2.37386e-05	0.00078797	3.19578	gb:AF378334.1 /DB_XREF=gi:21956189 /GEN=ARC105 /TID=Xl.2472.1 /CNT=10 /FEA=FLmRNA /TIER=FL /STK=4 /UG=Xl.2472 /DEF=Xenopus laevis ARC105 (ARC105) mRNA, complete cds. /PROD=ARC105 /FL=gb:AF378334.1
Xl.8024.1.S1_at	6.92828	5.6628	6.05682	9.26026	11.0085	10.7583	11.2409	6.21597	10.567	-4.35104	-8.22605	2.38321e-05	0.000788794	3.19179	gb:BQ385945 /DB_XREF=gi:21073632 /DB_XREF=NISC_mn15c09.x1 /CLONE=IMAGE:5073424 /TID=Xl.8024.1 /CNT=10 /FEA=mRNA /TIER=ConsEnd /STK=4 /UG=Xl.8024 /UG_TITLE=Xenopus laevis mitotic phosphoprotein 67 mRNA, partial cds
Xl.7949.2.A1_at	5.69891	5.51992	4.10784	9.05541	8.76377	8.39003	8.37247	5.10889	8.64542	-3.53653	-8.2209	2.39472e-05	0.000790326	3.1869	gb:BJ085593 /DB_XREF=gi:17581643 /DB_XREF=BJ085593 /CLONE=XL106g18 /TID=Xl.7949.2 /CNT=16 /FEA=EST /TIER=Stack /STK=13 /UG=Xl.7949 /UG_TITLE=Xenopus laevis, Similar to RIKEN cDNA 1110007A14 gene, clone MGC:53148 IMAGE:5542709, mRNA, complete cds
Xl.7578.1.A1_at	4.67863	2.86316	3.13582	6.95531	8.20529	8.43768	8.44237	3.5592	8.01017	-4.45096	-8.21239	2.41388e-05	0.000794368	3.17881	gb:BM262674 /DB_XREF=gi:17925714 /DB_XREF=daj01a08.x1 /CLONE=IMAGE:5048367 /TID=Xl.7578.1 /CNT=14 /FEA=EST /TIER=Stack /STK=6 /UG=Xl.7578 /UG_TITLE=ESTs, Weakly similar to NAH1_HUMAN Sodiumhydrogen exchanger 1 (Na(+)H(+) exchanger 1) (NHE-1) (Na+H+ antiporter, amiloride-sensitive) (APNH) (H.sapiens)
Xl.11441.1.S1_at	5.8394	4.79392	5.45066	9.58304	8.62703	8.12658	8.72468	5.36133	8.76533	-3.40401	-8.19686	2.44928e-05	0.000803712	3.16404	gb:BC043960.1 /DB_XREF=gi:27695021 /TID=Xl.11441.1 /CNT=14 /FEA=mRNA /TIER=ConsEnd /STK=0 /UG=Xl.11441 /UG_TITLE=Xenopus laevis, clone IMAGE:5571253, mRNA, partial cds /DEF=Xenopus laevis, clone IMAGE:5571253, mRNA, partial cds.
Xl.13371.1.A1_at	3.8448	3.99346	2.90798	6.82355	6.07852	6.67813	6.48351	3.58208	6.51593	-2.93385	-8.19376	2.45641e-05	0.000803756	3.16109	gb:BJ051556 /DB_XREF=gi:17495926 /DB_XREF=BJ051556 /CLONE=XL036a18 /TID=Xl.13371.1 /CNT=6 /FEA=EST /TIER=ConsEnd /STK=1 /UG=Xl.13371 /UG_TITLE=ESTs
Xl.7518.1.S1_at	5.377	3.54796	3.06942	8.46489	8.22788	9.55988	9.61695	3.99813	8.9674	-4.96927	-8.18327	2.48072e-05	0.00080702	3.1511	gb:BQ384851 /DB_XREF=gi:21072538 /DB_XREF=NISC_mn09a08.y1 /CLONE=IMAGE:5072918 /TID=Xl.7518.1 /CNT=8 /FEA=EST /TIER=ConsEnd /STK=4 /UG=Xl.7518 /UG_TITLE=ESTs, Highly similar to S53014 RNA polymerase II - human (H.sapiens)
Xl.5629.1.S1_at	4.38861	2.56255	2.46525	7.06187	6.80593	7.57152	7.14863	3.1388	7.14699	-4.00819	-8.17737	2.49449e-05	0.00080702	3.14548	gb:CA794075 /DB_XREF=gi:26043385 /DB_XREF=AGENCOURT_11043618 /CLONE=IMAGE:6866352 /TID=Xl.5629.1 /CNT=19 /FEA=EST /TIER=ConsEnd /STK=0 /UG=Xl.5629 /UG_TITLE=ESTs, Weakly similar to RFA2_HUMAN Replication protein A 32 kDa subunit (RP-A) (RF-A) (Replication factor-A protein 2) (H.sapiens)
Xl.25426.1.S1_s_at	3.10636	2.4169	2.69569	6.05991	6.01742	5.28703	5.12787	2.73965	5.62306	-2.88341	-8.18638	2.47347e-05	0.00080702	3.15407	gb:AW460633 /DB_XREF=gi:7030850 /DB_XREF=da29d06.x1 /CLONE=IMAGE:2942507 /TID=Xl.25426.1 /CNT=2 /FEA=EST /TIER=ConsEnd /STK=1 /UG=Xl.25426 /UG_TITLE=ESTs
Xl.19899.1.A1_at	6.5994	6.60682	5.61748	3.66749	3.19854	3.671	3.51976	6.27457	3.5142	2.76037	8.18016	2.48797e-05	0.00080702	3.14813	gb:BQ400337 /DB_XREF=gi:21088024 /DB_XREF=NISC_mp08g03.x1 /CLONE=IMAGE:4968773 /TID=Xl.19899.1 /CNT=1 /FEA=EST /TIER=ConsEnd /STK=1 /UG=Xl.19899 /UG_TITLE=ESTs, Moderately similar to bromodomain adjacent to zinc finger domain, 2B (Homo sapiens) (H.sapiens)
Xl.3956.1.S1_at	5.35013	4.7757	5.46083	7.90214	8.42091	7.92323	7.43023	5.19556	7.91913	-2.72357	-8.15386	2.55029e-05	0.000822755	3.12301	gb:BJ097406 /DB_XREF=gi:17598745 /DB_XREF=BJ097406 /CLONE=XL141j08 /TID=Xl.3956.1 /CNT=10 /FEA=EST /TIER=ConsEnd /STK=5 /UG=Xl.3956 /UG_TITLE=ESTs, Weakly similar to hypothetical protein TCBAP0758 (Homo sapiens) (H.sapiens)
Xl.21405.1.S1_at	8.62291	8.33941	8.30836	10.3967	11.3768	11.0543	11.1245	8.42356	10.9881	-2.56453	-8.13158	2.60444e-05	0.000837872	3.10167	gb:CD302215 /DB_XREF=gi:31082010 /DB_XREF=AGENCOURT_14233728 /CLONE=IMAGE:6958170 /TID=Xl.21405.1 /CNT=5 /FEA=EST /TIER=ConsEnd /STK=0 /UG=Xl.21405 /UG_TITLE=ESTs, Weakly similar to NADH dehydrogenase (ubiquinone) 1 beta subcomplex, 10 (22kD, PDSW) (Homo sapiens) (H.sapiens)
Xl.6060.2.A1_x_at	7.22959	7.06133	8.04444	10.0995	9.92755	10.6016	10.1419	7.44512	10.1926	-2.74752	-8.12689	2.61598e-05	0.000839233	3.09718	gb:BJ054788 /DB_XREF=gi:17423112 /DB_XREF=BJ054788 /CLONE=XL046g08 /TID=Xl.6060.2 /CNT=7 /FEA=EST /TIER=Stack /STK=6 /UG=Xl.6060 /UG_TITLE=Xenopus laevis, Similar to dendritic cell protein, clone MGC:52639 IMAGE:4681394, mRNA, complete cds
Xl.7634.1.S1_at	3.63899	4.52085	4.26324	8.06496	7.15442	6.68922	7.59282	4.14102	7.37535	-3.23433	-8.11913	2.63525e-05	0.000843059	3.08972	gb:BJ050711 /DB_XREF=gi:17495357 /DB_XREF=BJ050711 /CLONE=XL045f24 /TID=Xl.7634.1 /CNT=37 /FEA=EST /TIER=Stack /STK=6 /UG=Xl.7634 /UG_TITLE=ESTs, Weakly similar to KAR4_YEAST KARYOGAMY PROTEIN KAR4 (S. cerevisiae)
Xl.8249.1.S1_at	7.43714	7.8953	7.55201	10.1886	9.97143	9.60529	10.312	7.62815	10.0193	-2.39119	-8.10402	2.67317e-05	0.000852816	3.0752	gb:BC041520.1 /DB_XREF=gi:27371121 /TID=Xl.8249.1 /CNT=31 /FEA=FLmRNA /TIER=FL+Stack /STK=11 /UG=Xl.8249 /DEF=Xenopus laevis, Similar to GCIP-interacting protein p29, clone MGC:53740 IMAGE:4930604, mRNA, complete cds. /PROD=Similar to GCIP-interacting protein p29 /FL=gb:BC041520.1
Xl.3871.1.S1_at	8.90101	7.58672	8.94056	11.6706	11.3431	11.8368	11.5522	8.4761	11.6007	-3.12459	-8.08504	2.72168e-05	0.000865887	3.05692	gb:BF615787 /DB_XREF=gi:11789736 /DB_XREF=de19d04.y1 /CLONE=IMAGE:3438390 /TID=Xl.3871.1 /CNT=4 /FEA=EST /TIER=ConsEnd /STK=0 /UG=Xl.3871 /UG_TITLE=ESTs, Weakly similar to AT92_HUMAN ATP synthase lipid-binding protein, mitochondrial precursor (ATP synthase proteolipid P2) (ATPase protein 9) (ATPase subunit C) (H.sapiens)
Xl.6324.1.A1_at	5.13891	6.39158	5.65398	8.87523	8.35413	8.80803	8.42829	5.72816	8.61642	-2.88826	-8.0777	2.74068e-05	0.000869523	3.04985	gb:CB565569 /DB_XREF=gi:29485099 /DB_XREF=AGENCOURT_13321002 /CLONE=IMAGE:6881427 /TID=Xl.6324.1 /CNT=9 /FEA=EST /TIER=Stack /STK=7 /UG=Xl.6324 /UG_TITLE=ESTs, Weakly similar to S53351 malate dehydrogenase (oxaloacetate-decarboxylating) (NADP+) (EC 1.1.1.40) precursor, mitochondrial - human (H.sapiens)
Xl.6633.1.A1_at	3.79198	3.92769	4.51007	6.74473	6.69957	6.3116	7.26099	4.07658	6.75422	-2.67764	-8.05274	2.80646e-05	0.000887939	3.02573	gb:BF071952 /DB_XREF=gi:10848591 /DB_XREF=db48h07.x1 /CLONE=IMAGE:3301789 /TID=Xl.6633.1 /CNT=10 /FEA=EST /TIER=ConsEnd /STK=1 /UG=Xl.6633 /UG_TITLE=ESTs, Weakly similar to zinc finger protein 259; zinc finger protein ZPR1 (Homo sapiens) (H.sapiens)
Xl.3413.1.A1_at	4.7635	5.97591	5.38253	8.13012	7.90434	8.57399	8.30615	5.37398	8.22865	-2.85467	-8.03854	2.84465e-05	0.00089091	3.01199	gb:BJ044782 /DB_XREF=gi:17399494 /DB_XREF=BJ044782 /CLONE=XL002b14 /TID=Xl.3413.1 /CNT=17 /FEA=EST /TIER=Stack /STK=8 /UG=Xl.3413 /UG_TITLE=ESTs, Moderately similar to FtsJ homolog 3 (E. coli); likely ortholog of mouse ectoplacental cone, invasive trophoblast giant cells, extraembryonic ectoderm and chorion sequence 3 (Homo sapiens) (H.sapiens)
Xl.23860.1.S1_at	5.69039	6.6795	6.80706	8.88437	9.35132	9.21821	9.53343	6.39232	9.24683	-2.85452	-8.04417	2.82945e-05	0.00089091	3.01744	gb:BM191804 /DB_XREF=gi:17527767 /DB_XREF=dag36e11.x3 /CLONE=IMAGE:4783581 /TID=Xl.23860.1 /CNT=13 /FEA=EST /TIER=ConsEnd /STK=3 /UG=Xl.23860 /UG_TITLE=ESTs, Weakly similar to hypothetical protein LOC51319 (Homo sapiens) (H.sapiens)
Xl.15013.1.A1_at	6.58746	6.6525	6.21067	4.2808	4.48334	3.93587	4.2591	6.48354	4.23978	2.24377	8.03772	2.84688e-05	0.00089091	3.01119	gb:BJ082224 /DB_XREF=gi:17576743 /DB_XREF=BJ082224 /CLONE=XL079g22 /TID=Xl.15013.1 /CNT=6 /FEA=EST /TIER=Stack /STK=6 /UG=Xl.15013 /UG_TITLE=ESTs
Xl.21527.1.S1_at	6.84034	6.91758	7.91591	3.93659	3.6009	3.39934	4.6571	7.22461	3.89848	3.32613	8.04342	2.83148e-05	0.00089091	3.01671	gb:CA791375 /DB_XREF=gi:26038184 /DB_XREF=AGENCOURT_10304448 /CLONE=IMAGE:5161926 /TID=Xl.21527.1 /CNT=2 /FEA=mRNA /TIER=ConsEnd /STK=0 /UG=Xl.21527 /UG_TITLE=Xenopus laevis phosphoinositide 3 kinase catalytic subunit mRNA, partial cds
Xl.26156.1.A1_at	5.33697	4.36047	6.19504	8.8519	8.72107	8.53198	8.64588	5.29749	8.68771	-3.39022	-8.0326	2.86082e-05	0.000892839	3.00622	gb:BQ397972 /DB_XREF=gi:21085659 /DB_XREF=NISC_mo03g04.x1 /CLONE=IMAGE:5162310 /TID=Xl.26156.1 /CNT=3 /FEA=EST /TIER=ConsEnd /STK=1 /UG=Xl.26156 /UG_TITLE=ESTs
Xl.7781.1.A1_at	8.10838	7.7682	7.59784	9.92754	9.96929	9.92852	9.9019	7.82481	9.93181	-2.10701	-8.01716	2.90324e-05	0.000903625	2.99124	gb:BI445739 /DB_XREF=gi:15270446 /DB_XREF=dae58c06.x3 /CLONE=IMAGE:4678259 /TID=Xl.7781.1 /CNT=5 /FEA=EST /TIER=ConsEnd /STK=4 /UG=Xl.7781 /UG_TITLE=ESTs, Weakly similar to B56731 chromatin assembly factor I p60 chain - human (H.sapiens)
Xl.8082.1.S1_at	6.36793	6.18168	6.02984	9.48344	9.12974	8.30088	9.60774	6.19315	9.13045	-2.9373	-8.0101	2.92289e-05	0.000907281	2.98438	gb:BI445737 /DB_XREF=gi:15270444 /DB_XREF=dae58c04.x3 /CLONE=IMAGE:4678255 /TID=Xl.8082.1 /CNT=8 /FEA=EST /TIER=ConsEnd /STK=5 /UG=Xl.8082 /UG_TITLE=ESTs, Moderately similar to nuclear autoantigen of 14 kDa (Homo sapiens) (H.sapiens)
Xl.6796.1.A1_at	8.41805	8.00677	8.64248	10.3547	10.7052	10.7498	10.7234	8.35577	10.6332	-2.27748	-8.00325	2.94208e-05	0.000910775	2.97772	gb:BF071818 /DB_XREF=gi:10848457 /DB_XREF=db46g04.x1 /CLONE=IMAGE:3301590 /TID=Xl.6796.1 /CNT=4 /FEA=EST /TIER=ConsEnd /STK=3 /UG=Xl.6796 /UG_TITLE=ESTs
Xl.8108.1.A1_at	6.5994	7.09197	6.67661	4.37359	4.37999	4.71762	4.75301	6.78933	4.55606	2.23327	7.99308	2.97084e-05	0.000917207	2.96782	gb:BJ047639 /DB_XREF=gi:17374467 /DB_XREF=BJ047639 /CLONE=XL017d06 /TID=Xl.8108.1 /CNT=12 /FEA=EST /TIER=Stack /STK=9 /UG=Xl.8108 /UG_TITLE=ESTs, Weakly similar to F57G4.9.p (Caenorhabditis elegans) (C.elegans)
Xl.2.1.S1_at	9.54938	8.96543	10.0228	12.0261	11.9205	12.418	12.1272	9.51255	12.123	-2.61043	-7.9701	3.03697e-05	0.00093261	2.94541	gb:X06222.1 /DB_XREF=gi:65069 /TID=Xl.2.1 /CNT=25 /FEA=mRNA /TIER=Stack /STK=9 /UG=Xl.2 /UG_TITLE=Xenopus laevis mRNA for ribosomal protein L14a /DEF=Xenopus laevis mRNA for ribosomal protein L14a.
Xl.5251.1.S1_at	6.38518	6.8382	6.50826	8.67671	8.63196	8.99581	9.2395	6.57721	8.88599	-2.30878	-7.97128	3.03354e-05	0.00093261	2.94656	gb:AF340021.1 /DB_XREF=gi:18478804 /TID=Xl.5251.1 /CNT=36 /FEA=FLmRNA /TIER=FL /STK=2 /UG=Xl.5251 /DEF=Xenopus laevis SNF1-like protein AMPK mRNA, complete cds. /PROD=SNF1-like protein AMPK /FL=gb:AF340021.1
Xl.6201.1.S1_at	7.26836	7.20024	7.37733	9.27441	10.1082	9.52757	10.0843	7.28198	9.74862	-2.46664	-7.96467	3.05283e-05	0.000934981	2.9401	gb:BJ046153 /DB_XREF=gi:17399744 /DB_XREF=BJ046153 /CLONE=XL006h18 /TID=Xl.6201.1 /CNT=25 /FEA=EST /TIER=Stack /STK=9 /UG=Xl.6201 /UG_TITLE=ESTs, Weakly similar to I52690 prohibitin - human (H.sapiens)
Xl.3393.1.S1_at	4.85181	4.74268	6.14717	8.41879	8.51941	8.02167	8.48235	5.24722	8.36056	-3.11334	-7.94349	3.11556e-05	0.000950837	2.91939	gb:AJ243591.1 /DB_XREF=gi:5459449 /GEN=hnRNP-E2 /TID=Xl.3393.1 /CNT=37 /FEA=mRNA /TIER=ConsEnd /STK=0 /UG=Xl.3393 /DEF=Xenopus laevis mRNA for hnRNP-E2 protein. /PROD=hnRNP-E2 protein
Xl.536.1.S1_at	2.66054	2.46561	3.61909	5.92377	5.83844	5.45537	5.54212	2.91508	5.68992	-2.77484	-7.94163	3.12116e-05	0.000950837	2.91756	gb:M19032.1 /DB_XREF=gi:214014 /TID=Xl.536.1 /CNT=6 /FEA=FLmRNA /TIER=FL /STK=2 /UG=Xl.536 /UG_TITLE=X.laevis alpha-amidating enzyme (AE-II) gene, complete cds /DEF=X.laevis alpha-amidating enzyme (AE-II) gene, complete cds. /FL=gb:M19032.1
Xl.2512.1.A1_at	4.78635	5.9735	4.802	8.87731	7.91446	8.12969	8.53557	5.18729	8.36426	-3.17697	-7.93515	3.14067e-05	0.00095173	2.91121	gb:BM261848 /DB_XREF=gi:17924888 /DB_XREF=dai98d05.x1 /CLONE=IMAGE:5048481 /TID=Xl.2512.1 /CNT=3 /FEA=EST /TIER=ConsEnd /STK=2 /UG=Xl.2512 /UG_TITLE=ESTs
Xl.23393.1.S1_at	7.21828	6.53622	7.80856	10.8972	10.1577	9.89975	10.1871	7.18769	10.2854	-3.09775	-7.93764	3.13315e-05	0.00095173	2.91365	gb:BC045121.1 /DB_XREF=gi:28175295 /TID=Xl.23393.1 /CNT=10 /FEA=mRNA /TIER=ConsEnd /STK=0 /UG=Xl.23393 /UG_TITLE=Xenopus laevis, Similar to prohibitin, clone IMAGE:5572305, mRNA /DEF=Xenopus laevis, Similar to prohibitin, clone IMAGE:5572305, mRNA.
Xl.14642.1.A1_at	4.30096	4.84743	4.46573	6.52106	7.1328	7.08754	7.43434	4.53804	7.04394	-2.5059	-7.9215	3.18222e-05	0.000961785	2.89782	gb:BI441823 /DB_XREF=gi:15266530 /DB_XREF=dai40f08.x1 /CLONE=IMAGE:4964127 /TID=Xl.14642.1 /CNT=7 /FEA=EST /TIER=Stack /STK=6 /UG=Xl.14642 /UG_TITLE=ESTs, Moderately similar to ZYG homolog (Homo sapiens) (H.sapiens)
Xl.7149.1.A1_at	2.35988	2.45642	4.68434	8.1124	7.10238	7.84004	7.95794	3.16688	7.75319	-4.58631	-7.90977	3.21842e-05	0.000967429	2.8863	gb:BG812130 /DB_XREF=gi:14183110 /DB_XREF=dab99h03.x1 /CLONE=IMAGE:4405853 /TID=Xl.7149.1 /CNT=11 /FEA=mRNA /TIER=ConsEnd /STK=0 /UG=Xl.7149 /UG_TITLE=Xenopus laevis zygotic DNA replication factor MCM6a mRNA, partial cds
Xl.217.2.S1_at	5.8394	4.66908	7.0522	10.8969	10.0561	9.81207	9.99442	5.85356	10.1899	-4.33631	-7.90833	3.2229e-05	0.000967429	2.88488	gb:AJ243889.1 /DB_XREF=gi:5764079 /GEN=CAN /TID=Xl.217.2 /CNT=12 /FEA=mRNA /TIER=ConsEnd /STK=0 /UG=Xl.217 /DEF=Xenopus laevis mRNA for nucleoporin CAN (CAN gene). /PROD=nucleoporin CAN
Xl.20076.1.S1_at	5.5151	6.80859	6.00568	9.14908	8.76885	8.75074	8.94534	6.10979	8.9035	-2.79371	-7.90728	3.22617e-05	0.000967429	2.88384	gb:BJ082748 /DB_XREF=gi:17577499 /DB_XREF=BJ082748 /CLONE=XL082j04 /TID=Xl.20076.1 /CNT=3 /FEA=EST /TIER=ConsEnd /STK=2 /UG=Xl.20076 /UG_TITLE=ESTs
Xl.5445.1.A1_at	6.12493	5.47981	5.2044	8.49207	7.78333	8.28259	8.24422	5.60305	8.20056	-2.59751	-7.89166	3.27521e-05	0.000979579	2.86847	gb:BC041499.1 /DB_XREF=gi:27370900 /TID=Xl.5445.1 /CNT=18 /FEA=FLmRNA /TIER=FL+Stack /STK=15 /UG=Xl.5445 /DEF=Xenopus laevis, Similar to hypothetical protein HSPC177, clone MGC:52936 IMAGE:4930166, mRNA, complete cds. /PROD=Similar to hypothetical protein HSPC177 /FL=gb:BC041499.1
Xl.6143.1.S2_at	5.07788	5.53285	4.95888	7.98131	7.20246	7.57906	7.60826	5.18987	7.59277	-2.4029	-7.88416	3.29904e-05	0.000984142	2.86108	gb:BJ053486 /DB_XREF=gi:17500366 /DB_XREF=BJ053486 /CLONE=XL038p19 /TID=Xl.6143.1 /CNT=80 /FEA=FLmRNA /TIER=Stack /STK=13 /UG=Xl.6143 /UG_TITLE=Xenopus laevis small GTPase Ran binding protein 1 mRNA, complete cds /FL=gb:AF015303.1
Xl.22016.1.A1_at	7.19898	5.08864	5.43707	9.67507	9.88674	9.69177	9.68192	5.90823	9.73387	-3.82565	-7.87276	3.33563e-05	0.00098442	2.84983	gb:BF232138 /DB_XREF=gi:11174478 /DB_XREF=de16c11.x1 /CLONE=IMAGE:3437973 /TID=Xl.22016.1 /CNT=6 /FEA=EST /TIER=ConsEnd /STK=5 /UG=Xl.22016 /UG_TITLE=ESTs, Moderately similar to TRK-fused gene (Homo sapiens) (H.sapiens)
Xl.3522.1.A1_at	6.45499	5.47595	6.78333	9.40509	10.1394	9.07943	9.23414	6.23809	9.46452	-3.22643	-7.87938	3.31432e-05	0.00098442	2.85637	gb:BJ085787 /DB_XREF=gi:17581925 /DB_XREF=BJ085787 /CLONE=XL051a22 /TID=Xl.3522.1 /CNT=7 /FEA=EST /TIER=Stack /STK=6 /UG=Xl.3522 /UG_TITLE=ESTs
Xl.24451.1.S1_at	5.99225	5.4859	6.96074	8.88916	9.28937	9.19468	9.64196	6.14629	9.25379	-3.1075	-7.87221	3.33742e-05	0.00098442	2.84929	gb:BI445719 /DB_XREF=gi:15270426 /DB_XREF=dae57h07.x3 /CLONE=IMAGE:4678500 /TID=Xl.24451.1 /CNT=31 /FEA=EST /TIER=ConsEnd /STK=5 /UG=Xl.24451 /UG_TITLE=ESTs, Moderately similar to RED protein; RD element; prer protein; IK factor; chondrosarcoma-associated protein 2; IK cytokine (Homo sapiens) (H.sapiens)
Xl.23910.1.S1_at	6.75617	5.37731	6.64963	9.48689	8.96715	9.46057	9.40002	6.26103	9.32866	-3.06762	-7.86841	3.3497e-05	0.00098442	2.84554	gb:AW637817 /DB_XREF=gi:7394945 /DB_XREF=bl62h05.w1 /CLONE=PBX0062H05 /TID=Xl.23910.1 /CNT=8 /FEA=EST /TIER=ConsEnd /STK=0 /UG=Xl.23910 /UG_TITLE=ESTs, Weakly similar to ATP synthase, H+ transporting, mitochondrial F0 complex, subunit f, isoform 2; F1Fo-ATPase synthase f subunit (Homo sapiens) (H.sapiens)
Xl.26083.2.S1_at	6.82385	6.61846	7.17527	10.4741	9.11419	9.62003	9.87912	6.87253	9.77185	-2.89932	-7.86526	3.35997e-05	0.00098442	2.84242	gb:CB564949 /DB_XREF=gi:29484479 /DB_XREF=AGENCOURT_13326948 /CLONE=IMAGE:6876263 /TID=Xl.26083.2 /CNT=73 /FEA=EST /TIER=Stack /STK=12 /UG=Xl.26083 /UG_TITLE=ESTs, Moderately similar to malate dehydrogenase 2, NAD (mitochondrial); Malate dehydrogenase, mitochondrial (Homo sapiens) (H.sapiens)
Xl.24954.2.A1_a_at	6.00118	5.99627	5.42663	7.99464	8.85786	8.17118	8.77888	5.80803	8.45064	-2.64262	-7.87278	3.33557e-05	0.00098442	2.84985	gb:BJ087936 /DB_XREF=gi:17584989 /DB_XREF=BJ087936 /CLONE=XL091e17 /TID=Xl.24954.2 /CNT=6 /FEA=EST /TIER=ConsEnd /STK=1 /UG=Xl.24954 /UG_TITLE=ESTs, Weakly similar to A56449 protoporphyrinogen oxidase (EC 1.3.3.4) - human (H.sapiens)
Xl.9622.1.A1_at	6.57583	6.89952	6.6562	9.22285	9.89201	8.75982	9.29281	6.71052	9.29187	-2.58136	-7.86571	3.35849e-05	0.00098442	2.84287	gb:BG159891 /DB_XREF=gi:12693810 /DB_XREF=dab69d10.x1 /CLONE=IMAGE:4202179 /TID=Xl.9622.1 /CNT=2 /FEA=EST /TIER=ConsEnd /STK=1 /UG=Xl.9622 /UG_TITLE=ESTs, Weakly similar to Y166_HUMAN Hypothetical protein KIAA0166 (H.sapiens)
Xl.24025.1.S1_at	8.92122	8.2449	8.05337	10.5784	11.1616	10.9584	11.3315	8.4065	11.0075	-2.60097	-7.86054	3.37536e-05	0.000986414	2.83776	gb:CB200622 /DB_XREF=gi:29147167 /DB_XREF=AGENCOURT_11271968 /CLONE=IMAGE:6875737 /TID=Xl.24025.1 /CNT=3 /FEA=EST /TIER=ConsEnd /STK=1 /UG=Xl.24025 /UG_TITLE=ESTs, Weakly similar to hypothetical protein MGC14697 (Homo sapiens) (H.sapiens)
Xl.6847.1.S2_at	5.6818	4.22834	4.42443	7.57347	7.89225	8.36559	8.20397	4.77819	8.00882	-3.23063	-7.84693	3.42024e-05	0.000994468	2.82429	gb:BC045073.1 /DB_XREF=gi:27924237 /TID=Xl.6847.1 /CNT=40 /FEA=FLmRNA /TIER=Stack /STK=9 /UG=Xl.6847 /UG_TITLE=Xenopus laevis survival motor neuron mRNA, complete cds /DEF=Xenopus laevis, clone IMAGE:5542088, mRNA, partial cds. /FL=gb:AY048668.1
Xl.14265.1.A1_at	9.00968	8.48573	8.8796	6.72586	6.02212	5.52264	5.71126	8.79167	5.99547	2.7962	7.84818	3.41609e-05	0.000994468	2.82553	gb:BM191733 /DB_XREF=gi:17527696 /DB_XREF=dag35e07.x3 /CLONE=IMAGE:4783572 /TID=Xl.14265.1 /CNT=1 /FEA=EST /TIER=ConsEnd /STK=1 /UG=Xl.14265 /UG_TITLE=ESTs
Xl.24363.1.S1_at	7.14211	7.47311	6.70981	9.3801	9.48621	10.0576	9.42771	7.10835	9.58791	-2.47957	-7.83805	3.44984e-05	0.00100054	2.8155	gb:BI314665 /DB_XREF=gi:14988992 /DB_XREF=dae53a01.y1 /CLONE=IMAGE:4677768 /TID=Xl.24363.1 /CNT=2 /FEA=EST /TIER=ConsEnd /STK=0 /UG=Xl.24363 /UG_TITLE=ESTs, Weakly similar to mitochondrial ribosomal protein 64; mitochondrial ribosomal protein bMRP64 (Homo sapiens) (H.sapiens)
Xl.7420.2.A1_at	5.00941	4.07567	4.87618	7.68242	7.77889	9.02106	7.61865	4.65375	8.02526	-3.3715	-7.83105	3.47341e-05	0.00100484	2.80855	gb:BG486680 /DB_XREF=gi:13434257 /DB_XREF=dc95a04.x1 /CLONE=IMAGE:3404814 /TID=Xl.7420.2 /CNT=7 /FEA=EST /TIER=Stack /STK=6 /UG=Xl.7420 /UG_TITLE=Xenopus laevis SUMO-1 activating enzyme E1 N subunit (Aos) mRNA, Aos-1 allele, complete cds
Xl.8709.1.S1_at	6.85352	7.577	5.84322	10.2122	10.4678	9.66008	10.2122	6.75792	10.1381	-3.38016	-7.82307	3.50049e-05	0.0010076	2.80063	gb:BC041730.1 /DB_XREF=gi:27695193 /TID=Xl.8709.1 /CNT=135 /FEA=FLmRNA /TIER=FL+Stack /STK=32 /UG=Xl.8709 /DEF=Xenopus laevis, Similar to Protein phosphatase type 1 alpha, catalytic subunit, clone MGC:52704 IMAGE:4682749, mRNA, complete cds. /PROD=Similar to Protein phosphatase type 1 alpha,catalytic subunit /FL=gb:BC041730.1
Xl.5377.1.S1_at	7.88877	6.752	6.53698	10.8159	10.5091	10.1871	9.75861	7.05925	10.3177	-3.25843	-7.82496	3.49406e-05	0.0010076	2.80251	gb:CB756106 /DB_XREF=gi:29835611 /DB_XREF=AGENCOURT_13003360 /CLONE=IMAGE:6873686 /TID=Xl.5377.1 /CNT=127 /FEA=mRNA /TIER=Stack /STK=33 /UG=Xl.5377 /UG_TITLE=Xenopus laevis, Similar to procollagen-proline, 2-oxoglutarate 4-dioxygenase (proline 4-hydroxylase), beta polypeptide (protein disulfide isomerase; thyroid hormone binding protein p55), clone IMAGE:5542045, mRNA, partial cds
Xl.17415.1.S1_at	7.14211	7.18461	4.70582	12.566	11.5085	10.9454	11.1137	6.34418	11.5334	-5.1892	-7.80438	3.56478e-05	0.00102354	2.78206	gb:BG348948 /DB_XREF=gi:13169374 /DB_XREF=daa35b02.x1 /CLONE=IMAGE:4058066 /TID=Xl.17415.1 /CNT=33 /FEA=mRNA /TIER=Stack /STK=15 /UG=Xl.17415 /UG_TITLE=X.laevis alpha-globin mRNA, 3 end
Xl.26162.1.S1_at	6.68862	6.48794	7.43539	9.85004	9.11435	9.72374	9.41258	6.87065	9.52518	-2.65452	-7.79796	3.58718e-05	0.0010274	2.77567	gb:CD360147 /DB_XREF=gi:31131558 /DB_XREF=AGENCOURT_14238282 /CLONE=IMAGE:6957141 /TID=Xl.26162.1 /CNT=50 /FEA=mRNA /TIER=Stack /STK=9 /UG=Xl.26162 /UG_TITLE=Xenopus laevis mRNA for enolase
Xl.8805.1.S1_at	2.58269	2.27043	2.66954	6.47586	5.39586	4.89359	6.1567	2.50755	5.7305	-3.22295	-7.78888	3.61911e-05	0.00102885	2.76662	gb:CB564916 /DB_XREF=gi:29484446 /DB_XREF=AGENCOURT_13318871 /CLONE=IMAGE:6873424 /TID=Xl.8805.1 /CNT=119 /FEA=mRNA /TIER=Stack /STK=8 /UG=Xl.8805 /UG_TITLE=Fragment of Xenopus laevis mRNA for ribosomal protein L1
Xl.3659.1.S1_at	8.97946	9.194	8.82815	10.9022	11.7608	11.3712	11.2977	9.00054	11.333	-2.33243	-7.79247	3.60644e-05	0.00102885	2.7702	gb:D78638.1 /DB_XREF=gi:1731731 /GEN=DNA MeTase /TID=Xl.3659.1 /CNT=49 /FEA=FLmRNA /TIER=FL+Stack /STK=12 /UG=Xl.3659 /DEF=Xenopus laevis mRNA for DNA (cytosine-5-)-methyltransferase, complete cds. /PROD=DNA (cytosine-5-)-methyltransferase /FL=gb:D78638.1
Xl.3529.1.A1_at	5.76359	6.04188	6.98073	3.51976	3.63457	3.55689	3.70287	6.26207	3.60352	2.65854	7.79032	3.61401e-05	0.00102885	2.76806	gb:BJ056268 /DB_XREF=gi:17468304 /DB_XREF=BJ056268 /CLONE=XL035e15 /TID=Xl.3529.1 /CNT=7 /FEA=EST /TIER=ConsEnd /STK=4 /UG=Xl.3529 /UG_TITLE=ESTs
Xl.12858.1.A1_at	10.7278	10.8321	10.5244	8.56313	8.25286	7.73158	8.59633	10.6948	8.28597	2.4088	7.78107	3.64681e-05	0.00103416	2.75884	gb:BJ084470 /DB_XREF=gi:17580029 /DB_XREF=BJ084470 /CLONE=XL089f01 /TID=Xl.12858.1 /CNT=2 /FEA=EST /TIER=ConsEnd /STK=1 /UG=Xl.12858 /UG_TITLE=ESTs, Weakly similar to hypothetical protein MGC12992 (Homo sapiens) (H.sapiens)
Xl.3338.1.A1_at	4.80993	4.14281	2.9528	9.08808	8.3094	7.40738	7.77303	3.96852	8.14447	-4.17596	-7.76669	3.69845e-05	0.00104622	2.74448	gb:BJ043958 /DB_XREF=gi:17419811 /DB_XREF=BJ043958 /CLONE=XL011m06 /TID=Xl.3338.1 /CNT=23 /FEA=EST /TIER=Stack /STK=21 /UG=Xl.3338 /UG_TITLE=ESTs
Xl.23876.1.A1_at	4.23867	4.79392	5.02361	6.98724	7.32651	6.91843	7.69332	4.6854	7.23138	-2.54597	-7.75573	3.73839e-05	0.00105492	2.73351	gb:AW639081 /DB_XREF=gi:7396257 /DB_XREF=bl78c07.w1 /CLONE=PBX0078C07 /TID=Xl.23876.1 /CNT=8 /FEA=EST /TIER=ConsEnd /STK=0 /UG=Xl.23876 /UG_TITLE=ESTs, Weakly similar to phosphatidylinositol 4-kinase, catalytic, beta polypeptide (Homo sapiens) (H.sapiens)
Xl.6052.1.S1_at	5.74364	4.74569	4.94367	8.86318	8.12366	7.91818	7.68728	5.14433	8.14808	-3.00375	-7.73907	3.79995e-05	0.00106967	2.71683	gb:BC045017.1 /DB_XREF=gi:28277292 /TID=Xl.6052.1 /CNT=25 /FEA=FLmRNA /TIER=FL+Stack /STK=7 /UG=Xl.6052 /DEF=Xenopus laevis, Similar to RIKEN cDNA 3732409C05 gene, clone MGC:53145 IMAGE:5542693, mRNA, complete cds. /PROD=Similar to RIKEN cDNA 3732409C05 gene /FL=gb:BC045017.1
Xl.6833.1.S1_at	5.14399	6.31937	6.11291	8.96014	8.51578	8.38865	8.54912	5.85876	8.60342	-2.74467	-7.73622	3.81058e-05	0.00107004	2.71398	gb:BJ055529 /DB_XREF=gi:17468210 /DB_XREF=BJ055529 /CLONE=XL009o14 /TID=Xl.6833.1 /CNT=65 /FEA=EST /TIER=Stack /STK=28 /UG=Xl.6833 /UG_TITLE=ESTs, Moderately similar to HSPC038 protein (Homo sapiens) (H.sapiens)
Xl.2370.1.A1_at	8.41401	8.19555	8.39037	6.32066	5.91853	5.445	6.21498	8.33331	5.97479	2.35852	7.73108	3.82985e-05	0.00107282	2.70883	gb:BG022989 /DB_XREF=gi:12479068 /DB_XREF=daa22f03.x1 /CLONE=IMAGE:4057085 /TID=Xl.2370.1 /CNT=4 /FEA=EST /TIER=ConsEnd /STK=3 /UG=Xl.2370 /UG_TITLE=ESTs, Weakly similar to CPA6_HUMAN Cytochrome P450 2A6 (CYPIIA6) (Coumarin 7-hydroxylase) (IIA3) (CYP2A3) (P450(I)) (H.sapiens)
Xl.21978.1.S1_at	3.09133	5.377	2.62471	8.28681	8.32568	8.40626	8.22547	3.69768	8.31106	-4.61337	-7.72857	3.83933e-05	0.00107286	2.7063	gb:CD327880 /DB_XREF=gi:31092211 /DB_XREF=AGENCOURT_14147938 /CLONE=IMAGE:6950419 /TID=Xl.21978.1 /CNT=116 /FEA=mRNA /TIER=Stack /STK=39 /UG=Xl.21978 /UG_TITLE=Xenopus laevis CArG-binding factor A mRNA, partial cds
Xl.7050.1.S1_at	5.39472	4.92375	2.28965	9.0293	9.36023	10.0312	9.83941	4.20271	9.56503	-5.36233	-7.71288	3.89901e-05	0.00107387	2.69054	gb:BE189270 /DB_XREF=gi:9730699 /DB_XREF=db63e03.x1 /CLONE=IMAGE:3377692 /TID=Xl.7050.1 /CNT=4 /FEA=EST /TIER=ConsEnd /STK=1 /UG=Xl.7050 /UG_TITLE=ESTs, Moderately similar to down-regulated by Ctnnb1, a (Homo sapiens) (H.sapiens)
Xl.10367.1.S1_at	3.79198	2.25762	2.38259	7.23785	5.92905	6.14956	6.81479	2.81073	6.53281	-3.72208	-7.71656	3.88491e-05	0.00107387	2.69424	gb:BC045061.1 /DB_XREF=gi:27924447 /TID=Xl.10367.1 /CNT=1 /FEA=mRNA /TIER=ConsEnd /STK=1 /UG=Xl.10367 /UG_TITLE=Xenopus laevis, Similar to ATP binding protein associated with cell differentiation, clone IMAGE:4930405, mRNA, partial cds /DEF=Xenopus laevis, Similar to ATP binding protein associated with cell differentiation, clone IMAGE:4930405, mRNA, partial cds.
Xl.6256.2.S1_x_at	3.89963	3.65542	4.25804	6.349	6.67399	5.87987	6.30599	3.9377	6.30221	-2.36452	-7.71512	3.89041e-05	0.00107387	2.6928	gb:CB563809 /DB_XREF=gi:29483339 /DB_XREF=AGENCOURT_13321635 /CLONE=IMAGE:6876283 /TID=Xl.6256.2 /CNT=60 /FEA=EST /TIER=Stack /STK=9 /UG=Xl.6256 /UG_TITLE=Xenopus laevis, clone IMAGE:4683989, mRNA, partial cds
Xl.6119.1.A1_a_at	9.39441	8.6651	9.268	11.4167	11.3501	11.1574	11.484	9.10917	11.352	-2.24287	-7.71822	3.87856e-05	0.00107387	2.69592	gb:BG439539 /DB_XREF=gi:13349189 /DB_XREF=dab18c03.x1 /CLONE=IMAGE:4174828 /TID=Xl.6119.1 /CNT=3 /FEA=EST /TIER=ConsEnd /STK=3 /UG=Xl.6119 /UG_TITLE=ESTs, Moderately similar to ribosomal protein L22 proprotein; 60S ribosomal protein L22; Epstein-Barr-encoded RNA-associated protein; Epstein-Barr virus small RNA-associated protein; EBER-associated protein; heparin-binding protein 15; heparin-bindin…
Xl.1382.1.A1_at	7.6596	7.54825	7.36037	5.73873	5.46781	5.37549	5.45581	7.52274	5.50946	2.01328	7.72392	3.85689e-05	0.00107387	2.70164	gb:BG579342 /DB_XREF=gi:13594406 /DB_XREF=dab85f08.x1 /CLONE=IMAGE:4203807 /TID=Xl.1382.1 /CNT=2 /FEA=EST /TIER=ConsEnd /STK=1 /UG=Xl.1382 /UG_TITLE=ESTs
Xl.21508.1.A1_at	5.0393	5.42768	6.13347	2.94781	3.07201	3.19424	2.91561	5.53348	3.03242	2.50106	7.72146	3.86623e-05	0.00107387	2.69917	gb:Y08296.1 /DB_XREF=gi:1839051 /TID=Xl.21508.1 /CNT=2 /FEA=mRNA /TIER=ConsEnd /STK=0 /UG=Xl.21508 /UG_TITLE=X.laevis mRNA for integumentary mucin B.1 /DEF=X.laevis mRNA for integumentary mucin B.1.
Xl.711.1.S1_at	4.9348	5.09339	3.13183	8.08187	8.41478	8.29595	7.77263	4.38668	8.14131	-3.75463	-7.70265	3.93847e-05	0.00108214	2.68025	gb:AF312719.1 /DB_XREF=gi:11245469 /TID=Xl.711.1 /CNT=4 /FEA=FLmRNA /TIER=FL /STK=2 /UG=Xl.711 /DEF=Xenopus laevis nuclear domain-10 protein NDP52 mRNA, complete cds. /PROD=nuclear domain-10 protein NDP52 /FL=gb:AF312719.1
Xl.24553.1.A1_at	7.01404	6.26297	6.41831	4.28795	4.30606	3.60577	4.16563	6.5651	4.09135	2.47375	7.69609	3.96401e-05	0.00108656	2.67365	gb:BG020724 /DB_XREF=gi:12476803 /DB_XREF=dc76g09.x1 /CLONE=IMAGE:3403193 /TID=Xl.24553.1 /CNT=1 /FEA=EST /TIER=ConsEnd /STK=1 /UG=Xl.24553 /UG_TITLE=ESTs, Moderately similar to GBG3_HUMAN Guanine nucleotide-binding protein G(I)G(S)G(O) gamma-3 subunit (H.sapiens)
Xl.15167.1.A1_at	5.24869	2.94693	3.01845	7.9046	8.38165	7.96502	7.74371	3.73802	7.99875	-4.26073	-7.67661	4.04094e-05	0.00109964	2.654	gb:BJ049017 /DB_XREF=gi:17373185 /DB_XREF=BJ049017 /CLONE=XL022m13 /TID=Xl.15167.1 /CNT=3 /FEA=EST /TIER=ConsEnd /STK=3 /UG=Xl.15167 /UG_TITLE=ESTs
Xl.19696.1.S1_at	4.53855	3.19681	2.25762	7.61538	7.78775	6.71923	7.72679	3.33099	7.46228	-4.13129	-7.67378	4.05221e-05	0.00109964	2.65115	gb:BQ398347 /DB_XREF=gi:21086034 /DB_XREF=NISC_mo06g01.x1 /CLONE=IMAGE:5162665 /TID=Xl.19696.1 /CNT=3 /FEA=EST /TIER=ConsEnd /STK=1 /UG=Xl.19696 /UG_TITLE=ESTs, Weakly similar to putative intramembrane cleaving protease (Homo sapiens) (H.sapiens)
Xl.4138.2.S1_at	7.16805	6.65785	5.94923	10.645	9.24067	9.91293	9.65188	6.59171	9.86261	-3.2709	-7.66837	4.07395e-05	0.00109964	2.64568	gb:CD360813 /DB_XREF=gi:31132224 /DB_XREF=AGENCOURT_14247432 /CLONE=IMAGE:6957624 /TID=Xl.4138.2 /CNT=180 /FEA=EST /TIER=Stack /STK=52 /UG=Xl.4138 /UG_TITLE=Xenopus laevis cytoplasmic beta actin mRNA, complete cds
Xl.7510.1.A1_at	4.22446	5.45501	5.70903	7.8259	8.26248	8.41014	8.21976	5.1295	8.17957	-3.05007	-7.66654	4.08134e-05	0.00109964	2.64383	gb:BF232120 /DB_XREF=gi:11174442 /DB_XREF=dd99d10.x1 /CLONE=IMAGE:3436483 /TID=Xl.7510.1 /CNT=2 /FEA=EST /TIER=ConsEnd /STK=2 /UG=Xl.7510 /UG_TITLE=ESTs
Xl.16155.1.A1_at	6.57564	5.83651	4.93855	8.76181	8.92122	8.86367	8.64284	5.78357	8.79738	-3.01382	-7.67262	4.05688e-05	0.00109964	2.64998	gb:BJ044380 /DB_XREF=gi:17397871 /DB_XREF=BJ044380 /CLONE=XL013c05 /TID=Xl.16155.1 /CNT=4 /FEA=EST /TIER=ConsEnd /STK=2 /UG=Xl.16155 /UG_TITLE=ESTs, Moderately similar to MKR2_HUMAN Makorin 2 (HSPC070) (H.sapiens)
Xl.4452.1.S1_at	2.68955	2.54057	3.77156	6.3116	5.49356	6.33204	5.88591	3.00056	6.00578	-3.00522	-7.66704	4.07933e-05	0.00109964	2.64433	gb:BE678667 /DB_XREF=gi:10060572 /DB_XREF=df61c09.x1 /CLONE=IMAGE:3743824 /TID=Xl.4452.1 /CNT=2 /FEA=EST /TIER=ConsEnd /STK=1 /UG=Xl.4452 /UG_TITLE=ESTs
Xl.25723.1.A1_at	5.03313	4.05888	5.43436	8.05715	7.7751	7.35658	7.89735	4.84212	7.77155	-2.92942	-7.66131	4.10248e-05	0.00109964	2.63855	gb:AW782782 /DB_XREF=gi:7797388 /DB_XREF=db23d06.x1 /CLONE=XENOPUS_SOURCE_ID: /TID=Xl.25723.1 /CNT=9 /FEA=EST /TIER=ConsEnd /STK=5 /UG=Xl.25723 /UG_TITLE=ESTs, Moderately similar to IDHG_HUMAN Isocitrate dehydrogenase (NAD) subunit gamma, mitochondrial precursor (Isocitric dehydrogenase) (NAD+-specific ICDH) (H.sapiens)
Xl.4613.1.A1_at	6.58375	5.98193	7.14703	8.92015	9.23862	9.12262	9.15155	6.5709	9.10824	-2.53733	-7.66256	4.09743e-05	0.00109964	2.63981	gb:BF025511 /DB_XREF=gi:10755930 /DB_XREF=dg05a02.x1 /CLONE=IMAGE:3747914 /TID=Xl.4613.1 /CNT=7 /FEA=EST /TIER=ConsEnd /STK=4 /UG=Xl.4613 /UG_TITLE=ESTs, Moderately similar to SNX5_HUMAN Sorting nexin 5 (H.sapiens)
Xl.23717.1.A1_at	8.34263	8.40677	8.68791	10.648	10.5645	10.2741	10.5112	8.4791	10.4994	-2.02033	-7.66008	4.10748e-05	0.00109964	2.6373	gb:BE678312 /DB_XREF=gi:10059861 /DB_XREF=df54a01.x1 /CLONE=IMAGE:3743112 /TID=Xl.23717.1 /CNT=4 /FEA=EST /TIER=ConsEnd /STK=3 /UG=Xl.23717 /UG_TITLE=ESTs, Weakly similar to hypothetical protein FLJ20608 (Homo sapiens) (H.sapiens)
Xl.24558.1.S1_at	8.14162	7.56533	7.46672	5.54083	5.48235	4.74753	5.21644	7.72456	5.24679	2.47777	7.66461	4.08914e-05	0.00109964	2.64188	gb:BG020362 /DB_XREF=gi:12476441 /DB_XREF=dc73d10.x1 /CLONE=IMAGE:3402690 /TID=Xl.24558.1 /CNT=5 /FEA=EST /TIER=ConsEnd /STK=1 /UG=Xl.24558 /UG_TITLE=ESTs, Weakly similar to hypothetical protein FLJ21657 (Homo sapiens) (H.sapiens)
Xl.13909.1.A1_at	6.12171	5.83807	7.12768	9.80925	9.15748	8.93414	9.49752	6.36249	9.3496	-2.98711	-7.65193	4.14076e-05	0.00110597	2.62905	gb:BJ077419 /DB_XREF=gi:17522335 /DB_XREF=BJ077419 /CLONE=XL060p05 /TID=Xl.13909.1 /CNT=4 /FEA=EST /TIER=ConsEnd /STK=3 /UG=Xl.13909 /UG_TITLE=ESTs, Weakly similar to KIP1_HUMAN DNA-PKcs interacting protein (Kinase interacting protein) (KIP) (Calcium and integrin-binding protein) (CIB) (SNK interacting protein 2-28) (SIP2-28) (H.sapiens)
Xl.14045.1.S1_at	3.63899	3.19681	4.31844	6.14782	7.46299	6.72903	6.87973	3.71808	6.80489	-3.08681	-7.64949	4.15075e-05	0.00110606	2.62659	gb:BF428358 /DB_XREF=gi:11440094 /DB_XREF=daa08b11.x1 /CLONE=IMAGE:4055397 /TID=Xl.14045.1 /CNT=4 /FEA=EST /TIER=ConsEnd /STK=2 /UG=Xl.14045 /UG_TITLE=ESTs
Xl.18931.1.A1_at	5.24869	5.57065	6.13347	7.83337	8.68116	8.21059	8.1257	5.65093	8.2127	-2.56177	-7.64536	4.16776e-05	0.00110803	2.62241	gb:BI448233 /DB_XREF=gi:15272940 /DB_XREF=dac73e01.x1 /CLONE=IMAGE:4435680 /TID=Xl.18931.1 /CNT=2 /FEA=EST /TIER=ConsEnd /STK=2 /UG=Xl.18931 /UG_TITLE=ESTs, Moderately similar to JC5707 HYA22 protein - human (H.sapiens)
Xl.19043.1.A1_at	9.20666	9.08621	9.89596	7.20465	6.79321	6.49978	7.10969	9.39627	6.90183	2.49444	7.63643	4.20482e-05	0.0011153	2.61335	gb:BI478090 /DB_XREF=gi:15323350 /DB_XREF=dai10b04.x1 /CLONE=IMAGE:4958911 /TID=Xl.19043.1 /CNT=2 /FEA=EST /TIER=ConsEnd /STK=1 /UG=Xl.19043 /UG_TITLE=ESTs
Xl.5366.1.S1_at	5.55882	6.91426	5.47516	8.86289	9.6097	10.0029	9.1253	5.98275	9.40021	-3.41746	-7.62077	4.27067e-05	0.00113015	2.59746	gb:BG812248 /DB_XREF=gi:14183228 /DB_XREF=daf68b07.x1 /CLONE=IMAGE:4743516 /TID=Xl.5366.1 /CNT=44 /FEA=mRNA /TIER=ConsEnd /STK=1 /UG=Xl.5366 /UG_TITLE=Xenopus laevis U1 70K mRNA
Xl.9321.1.A1_at	3.93848	4.6843	4.42049	6.38393	7.08533	6.61036	6.8292	4.34775	6.7272	-2.37945	-7.61712	4.28619e-05	0.00113165	2.59374	gb:BJ077529 /DB_XREF=gi:17522445 /DB_XREF=BJ077529 /CLONE=XL061e17 /TID=Xl.9321.1 /CNT=8 /FEA=EST /TIER=ConsEnd /STK=3 /UG=Xl.9321 /UG_TITLE=ESTs, Weakly similar to A48133 pre-mRNA splicing SRp75 - human (H.sapiens)
Xl.7969.1.S1_at	8.31329	8.12916	9.00118	5.81837	6.17885	6.04133	6.33831	8.48121	6.09421	2.387	7.60968	4.318e-05	0.00113744	2.58618	gb:AB005292.2 /DB_XREF=gi:6406210 /TID=Xl.7969.1 /CNT=12 /FEA=FLmRNA /TIER=FL /STK=2 /UG=Xl.7969 /DEF=Xenopus laevis mRNA for Zic3 protein, complete cds. /PROD=Zic3 protein /FL=gb:AB005292.2
Xl.15517.1.A1_at	6.73439	5.26976	6.22519	8.82521	9.02554	8.75031	9.21372	6.07645	8.9537	-2.87725	-7.58495	4.4256e-05	0.00116311	2.56099	gb:BJ054522 /DB_XREF=gi:17422846 /DB_XREF=BJ054522 /CLONE=XL044i17 /TID=Xl.15517.1 /CNT=3 /FEA=EST /TIER=ConsEnd /STK=1 /UG=Xl.15517 /UG_TITLE=ESTs, Moderately similar to RaP2 interacting protein 8 (Homo sapiens) (H.sapiens)
Xl.22040.2.A1_at	2.97922	4.0755	6.24583	9.45924	9.39288	9.9191	9.30637	4.43352	9.5194	-5.08588	-7.56997	4.49223e-05	0.00117525	2.5457	gb:BJ092011 /DB_XREF=gi:17590904 /DB_XREF=BJ092011 /CLONE=XL090l21 /TID=Xl.22040.2 /CNT=16 /FEA=EST /TIER=Stack /STK=7 /UG=Xl.22040 /UG_TITLE=ESTs, Weakly similar to ring finger protein 10; KIAA0262 gene product (Homo sapiens) (H.sapiens)
Xl.3752.1.A1_at	4.47888	3.07201	5.24489	7.84328	9.62141	8.39455	9.01008	4.26526	8.71733	-4.45207	-7.57195	4.48336e-05	0.00117525	2.54772	gb:BG555242 /DB_XREF=gi:13567022 /DB_XREF=de99f10.x1 /CLONE=IMAGE:3549858 /TID=Xl.3752.1 /CNT=6 /FEA=EST /TIER=ConsEnd /STK=1 /UG=Xl.3752 /UG_TITLE=ESTs, Weakly similar to T09B4.10.p (Caenorhabditis elegans) (C.elegans)
Xl.16293.1.A1_at	4.38446	4.00077	4.31844	6.47604	8.35764	7.95713	7.66008	4.23456	7.61272	-3.37816	-7.56465	4.51616e-05	0.00117625	2.54026	gb:BJ043716 /DB_XREF=gi:17419569 /DB_XREF=BJ043716 /CLONE=XL010o13 /TID=Xl.16293.1 /CNT=8 /FEA=EST /TIER=Stack /STK=6 /UG=Xl.16293 /UG_TITLE=ESTs, Moderately similar to tetratricopeptide repeat domain 2 (Homo sapiens) (H.sapiens)
Xl.21594.1.A1_s_at	6.66684	6.95213	7.26692	5.03883	4.87436	4.50369	4.74914	6.96196	4.79151	2.17046	7.56229	4.52681e-05	0.00117625	2.53785	gb:L76583.1 /DB_XREF=gi:17467126 /TID=Xl.21594.1 /CNT=1 /FEA=mRNA /TIER=ConsEnd /STK=0 /UG=Xl.21594 /UG_TITLE=Xenopus laevis immunoglobulin light chain type III mRNA, partial cds /DEF=Xenopus laevis immunoglobulin light chain type III mRNA, partial cds.
Xl.21646.1.A1_at	7.16207	7.42873	7.19869	5.49097	4.98203	4.77849	4.61314	7.26316	4.96616	2.29701	7.56437	4.51742e-05	0.00117625	2.53997	gb:AF170339.1 /DB_XREF=gi:13021677 /TID=Xl.21646.1 /CNT=1 /FEA=mRNA /TIER=ConsEnd /STK=0 /UG=Xl.21646 /UG_TITLE=Xenopus laevis clone IM27E3-193 unknown mRNA /DEF=Xenopus laevis clone IM27E3-193 unknown mRNA.
Xl.16723.1.S1_at	9.16413	9.07973	8.90832	11.1093	10.8859	11.5696	11.1256	9.05073	11.1726	-2.12188	-7.55989	4.5377e-05	0.00117642	2.53539	gb:CB591214 /DB_XREF=gi:29509070 /DB_XREF=AGENCOURT_12925457 /CLONE=IMAGE:6898970 /TID=Xl.16723.1 /CNT=10 /FEA=EST /TIER=ConsEnd /STK=5 /UG=Xl.16723 /UG_TITLE=ESTs, Moderately similar to 2113200B ribosomal protein L21 (Homo sapiens) (H.sapiens)
Xl.15143.1.S1_at	2.86316	4.60838	2.50802	7.58479	7.02325	6.89153	8.0254	3.32652	7.38124	-4.05472	-7.55615	4.55468e-05	0.00117816	2.53156	gb:BJ046852 /DB_XREF=gi:17408538 /DB_XREF=BJ046852 /CLONE=XL014l10 /TID=Xl.15143.1 /CNT=6 /FEA=EST /TIER=ConsEnd /STK=3 /UG=Xl.15143 /UG_TITLE=ESTs, Moderately similar to RIKEN cDNA 1110030J09 (Mus musculus) (M.musculus)
Xl.10406.2.A1_at	7.2623	6.30839	6.70707	8.97197	9.16204	9.80653	9.54701	6.75926	9.37189	-2.61264	-7.54812	4.5914e-05	0.00118499	2.52334	gb:BF072383 /DB_XREF=gi:10849022 /DB_XREF=db56e01.x1 /CLONE=IMAGE:3302520 /TID=Xl.10406.2 /CNT=3 /FEA=EST /TIER=ConsEnd /STK=1 /UG=Xl.10406 /UG_TITLE=ESTs, Moderately similar to pyrophosphatase (inorganic); inorganic pyrophosphatase (Homo sapiens) (H.sapiens)
Xl.16468.1.A1_at	5.42853	4.72203	5.42543	2.83886	3.11487	2.9491	3.05427	5.192	2.98927	2.20272	7.5428	4.61589e-05	0.00118864	2.51789	gb:BJ048720 /DB_XREF=gi:17409136 /DB_XREF=BJ048720 /CLONE=XL020m04 /TID=Xl.16468.1 /CNT=3 /FEA=EST /TIER=ConsEnd /STK=2 /UG=Xl.16468 /UG_TITLE=ESTs
Xl.20487.1.A1_at	2.45658	4.0755	2.38259	6.77445	5.92905	6.44604	6.58475	2.97156	6.43357	-3.46201	-7.53368	4.65827e-05	0.00119179	2.50854	gb:BQ731305 /DB_XREF=gi:21870202 /DB_XREF=AGENCOURT_8216906 /CLONE=IMAGE:4930290 /TID=Xl.20487.1 /CNT=4 /FEA=EST /TIER=ConsEnd /STK=0 /UG=Xl.20487 /UG_TITLE=ESTs
Xl.26347.1.A1_at	7.63749	7.32625	7.60959	5.22532	5.64425	5.51909	4.92171	7.52444	5.32759	2.19685	7.53499	4.65213e-05	0.00119179	2.50989	gb:CD329507 /DB_XREF=gi:31093838 /DB_XREF=AGENCOURT_14143570 /CLONE=IMAGE:6950608 /TID=Xl.26347.1 /CNT=3 /FEA=EST /TIER=ConsEnd /STK=1 /UG=Xl.26347 /UG_TITLE=ESTs
Xl.5168.1.S1_at	7.03163	7.05809	7.82212	4.9251	5.22685	4.8998	5.0393	7.30395	5.02276	2.28118	7.53347	4.65923e-05	0.00119179	2.50832	gb:CB565244 /DB_XREF=gi:29484774 /DB_XREF=AGENCOURT_13318075 /CLONE=IMAGE:6871990 /TID=Xl.5168.1 /CNT=60 /FEA=mRNA /TIER=Stack /STK=6 /UG=Xl.5168 /UG_TITLE=X.laevis gamma-fibrinogen mRNA
Xl.25758.1.S1_at	3.93323	5.42984	6.21227	9.8137	9.37117	8.59493	9.31736	5.19178	9.27429	-4.08251	-7.5251	4.69848e-05	0.00119667	2.49973	gb:CD325687 /DB_XREF=gi:31090018 /DB_XREF=AGENCOURT_14142219 /CLONE=IMAGE:6948901 /TID=Xl.25758.1 /CNT=103 /FEA=EST /TIER=Stack /STK=11 /UG=Xl.25758 /UG_TITLE=ESTs, Moderately similar to Human Translation Initiation Factor Eif1, Nmr, 29 Structures (H.sapiens)
Xl.2747.1.S2_a_at	8.03773	7.86449	7.86765	10.3161	9.96262	9.67828	9.97698	7.92329	9.9835	-2.06021	-7.52496	4.69916e-05	0.00119667	2.49958	gb:BQ385942 /DB_XREF=gi:21073629 /DB_XREF=NISC_mn15c07.x1 /CLONE=IMAGE:5073420 /TID=Xl.2747.1 /CNT=18 /FEA=FLmRNA /TIER=ConsEnd /STK=0 /UG=Xl.2747 /UG_TITLE=Xnf7-O=nuclear factor 7 (Xenopus laevis, oocytes, mRNA, 2343 nt) /FL=gb:BC047956.1
Xl.1465.1.S1_s_at	5.52264	4.66908	6.01423	8.22057	10.3176	10.288	10.0987	5.40198	9.73122	-4.32924	-7.51469	4.74781e-05	0.00120639	2.48903	gb:BC046253.1 /DB_XREF=gi:28374174 /TID=Xl.1465.1 /CNT=7 /FEA=mRNA /TIER=ConsEnd /STK=2 /UG=Xl.1465 /UG_TITLE=Xenopus laevis, Similar to hypothetical protein MGC31194, clone IMAGE:5572754, mRNA /DEF=Xenopus laevis, Similar to hypothetical protein MGC31194, clone IMAGE:5572754, mRNA.
Xl.22449.1.A1_at	4.53855	4.0755	2.62471	7.34107	6.78986	7.31309	7.62877	3.74626	7.2682	-3.52194	-7.50183	4.80951e-05	0.00121937	2.47581	gb:BJ045609 /DB_XREF=gi:17369680 /DB_XREF=BJ045609 /CLONE=XL004l11 /TID=Xl.22449.1 /CNT=6 /FEA=EST /TIER=ConsEnd /STK=3 /UG=Xl.22449 /UG_TITLE=ESTs, Weakly similar to NFH_HUMAN Neurofilament triplet H protein (200 kDa neurofilament protein) (Neurofilament heavy polypeptide) (NF-H) (H.sapiens)
Xl.3815.1.S1_a_at	6.05743	4.66908	7.09318	11.4646	10.6629	9.77933	10.1234	5.9399	10.5075	-4.56765	-7.49562	4.83968e-05	0.00122162	2.4694	gb:M60681.1 /DB_XREF=gi:214034 /GEN=cdc2x1.2 /TID=Xl.3815.1 /CNT=1 /FEA=FLmRNA /TIER=FL /STK=1 /UG=Xl.3815 /DEF=Xenopus laevis cdc2 kinase homologous protein cdc2x1.2) mRNA, complete cds. /PROD=p34cdc2x1.2 kinase /FL=gb:M60681.1
Xl.6461.1.S1_at	4.02159	5.02588	3.81748	6.97292	6.97292	7.70818	8.0254	4.28832	7.41986	-3.13154	-7.49614	4.83715e-05	0.00122162	2.46994	gb:BQ388250 /DB_XREF=gi:21075937 /DB_XREF=NISC_mn28e01.x1 /CLONE=IMAGE:5074657 /TID=Xl.6461.1 /CNT=6 /FEA=EST /TIER=ConsEnd /STK=0 /UG=Xl.6461 /UG_TITLE=ESTs, Weakly similar to hypothetical protein MGC14833 (Homo sapiens) (H.sapiens)
Xl.2771.1.S1_at	2.62039	3.63055	3.31235	7.29576	6.88932	9.01328	6.67349	3.18776	7.46796	-4.2802	-7.49156	4.85947e-05	0.00122392	2.46522	gb:BC043882.1 /DB_XREF=gi:27694955 /TID=Xl.2771.1 /CNT=27 /FEA=mRNA /TIER=Stack /STK=7 /UG=Xl.2771 /UG_TITLE=Xenopus laevis, clone IMAGE:5537235, mRNA, partial cds /DEF=Xenopus laevis, clone IMAGE:5537235, mRNA, partial cds.
Xl.25500.1.A1_at	6.82806	7.09248	6.15049	9.00917	9.07549	9.93612	9.47416	6.69034	9.37373	-2.68339	-7.46585	4.98696e-05	0.00124511	2.43868	gb:BJ057187 /DB_XREF=gi:17469959 /DB_XREF=BJ057187 /CLONE=XL034e18 /TID=Xl.25500.1 /CNT=24 /FEA=EST /TIER=Stack /STK=8 /UG=Xl.25500 /UG_TITLE=ESTs, Weakly similar to VRK3 for vaccinia related kinase 3 (Homo sapiens) (H.sapiens)
Xl.26147.1.A1_at	6.06875	6.26745	6.9042	9.30433	8.85537	8.46179	9.24601	6.41346	8.96688	-2.55341	-7.46733	4.97955e-05	0.00124511	2.4402	gb:BG023146 /DB_XREF=gi:12479225 /DB_XREF=dab12b05.x1 /CLONE=IMAGE:4174040 /TID=Xl.26147.1 /CNT=27 /FEA=mRNA /TIER=Stack /STK=9 /UG=Xl.26147 /UG_TITLE=Xenopus laevis h3 histone mrna
Xl.8356.1.A1_at	6.16779	6.00071	6.42016	8.89883	8.64277	8.01004	9.0235	6.19622	8.64379	-2.44757	-7.46931	4.96959e-05	0.00124511	2.44225	gb:BJ088063 /DB_XREF=gi:17585177 /DB_XREF=BJ088063 /CLONE=XL091l11 /TID=Xl.8356.1 /CNT=13 /FEA=EST /TIER=Stack /STK=11 /UG=Xl.8356 /UG_TITLE=ESTs, Moderately similar to uncharacterized hematopoietic stemprogenitor cells protein MDS029 (Homo sapiens) (H.sapiens)
Xl.8917.1.S1_at	7.06272	7.12875	6.99799	9.45442	9.70166	8.78589	9.3151	7.06315	9.31427	-2.25111	-7.46822	4.97509e-05	0.00124511	2.44112	gb:M60680.1 /DB_XREF=gi:214022 /GEN=cdc2x1.1 /TID=Xl.8917.1 /CNT=32 /FEA=FLmRNA /TIER=FL+Stack /STK=13 /UG=Xl.8917 /DEF=Xenopus laevis cdc2 kinase homologous protein (cdc2x1.1) mRNA, complete cds. /PROD=p34cdc2x1.1 kinase /FL=gb:M60680.1 gb:BC045078.1
Xl.26317.1.A1_at	4.01166	3.60614	3.84759	5.76793	6.00012	6.01602	6.63629	3.8218	6.10509	-2.28329	-7.46236	5.0046e-05	0.0012453	2.43506	gb:AW767841 /DB_XREF=gi:7699852 /DB_XREF=da80g08.x1 /CLONE=IMAGE:3201278 /TID=Xl.26317.1 /CNT=2 /FEA=EST /TIER=ConsEnd /STK=1 /UG=Xl.26317 /UG_TITLE=ESTs
Xl.8883.1.A1_at	5.6193	5.57673	5.60825	7.90087	8.31948	7.78814	7.37612	5.60143	7.84615	-2.24473	-7.46141	5.00938e-05	0.0012453	2.43408	gb:BG439052 /DB_XREF=gi:13348702 /DB_XREF=dab17c08.x1 /CLONE=IMAGE:4174479 /TID=Xl.8883.1 /CNT=2 /FEA=EST /TIER=ConsEnd /STK=1 /UG=Xl.8883 /UG_TITLE=ESTs
XlAffx.1.12.S1_at	7.59963	7.98668	7.08819	5.37849	5.14399	4.62587	5.22642	7.55817	5.09369	2.46448	7.45902	5.0215e-05	0.00124561	2.4316	gb:AF256087.1 /DB_XREF=gi:13925229 /GEN=Xcat-2 /TID=XlAffx.1.12 /CNT=1 /FEA=FLmRNA /TIER=FL /STK=1 /NOTE=sequence(s) not in UniGene /DEF=Xenopus borealis Xcat-2 (Xcat-2) mRNA, complete cds. /PROD=Xcat-2 /FL=gb:AF256087.1
Xl.6814.1.S1_at	7.66852	8.288	8.1075	5.70951	5.46884	5.55093	6.18595	8.02134	5.72881	2.29253	7.45587	5.03746e-05	0.00124688	2.42835	gb:BG038511 /DB_XREF=gi:12481108 /DB_XREF=dd94f12.x1 /CLONE=IMAGE:3431974 /TID=Xl.6814.1 /CNT=16 /FEA=EST /TIER=ConsEnd /STK=4 /UG=Xl.6814 /UG_TITLE=ESTs
Xl.10937.1.A1_at	6.29749	5.94795	7.28521	9.70283	9.45922	9.06375	9.11064	6.51022	9.33411	-2.82389	-7.44385	5.09903e-05	0.00125765	2.4159	gb:BJ092756 /DB_XREF=gi:17592016 /DB_XREF=BJ092756 /CLONE=XL057e20 /TID=Xl.10937.1 /CNT=5 /FEA=EST /TIER=ConsEnd /STK=3 /UG=Xl.10937 /UG_TITLE=ESTs
Xl.20720.1.S1_at	5.76359	5.377	5.42529	3.46392	3.47243	3.55689	3.75233	5.52196	3.56139	1.96057	7.44098	5.11384e-05	0.00125765	2.41292	gb:CB559403 /DB_XREF=gi:29478933 /DB_XREF=AGENCOURT_12929847 /CLONE=IMAGE:4030600 /TID=Xl.20720.1 /CNT=4 /FEA=EST /TIER=ConsEnd /STK=0 /UG=Xl.20720 /UG_TITLE=ESTs, Moderately similar to S54376 tripeptidyl-peptidase II (EC 3.4.14.10) - human (H.sapiens)
Xl.8437.1.A1_at	7.62908	7.43944	7.07103	4.57719	4.05581	5.41174	4.46666	7.37985	4.62785	2.752	7.44219	5.10761e-05	0.00125765	2.41417	gb:BJ097670 /DB_XREF=gi:17599151 /DB_XREF=BJ097670 /CLONE=XL142i23 /TID=Xl.8437.1 /CNT=4 /FEA=EST /TIER=ConsEnd /STK=1 /UG=Xl.8437 /UG_TITLE=ESTs, Moderately similar to serinethreonine kinase with Dbl- and pleckstrin homology domain (Homo sapiens) (H.sapiens)
Xl.2836.1.S1_at	7.22137	6.88025	6.77351	4.72942	5.17395	4.56781	4.90272	6.95838	4.84347	2.1149	7.43569	5.1413e-05	0.00126171	2.40743	gb:BG731216 /DB_XREF=gi:14016291 /DB_XREF=dae12a09.y1 /CLONE=IMAGE:4633649 /TID=Xl.2836.1 /CNT=2 /FEA=EST /TIER=ConsEnd /STK=1 /UG=Xl.2836 /UG_TITLE=ESTs
Xl.12532.1.S1_at	5.22557	4.69138	7.19252	9.7565	9.82101	9.5877	10.2563	5.70316	9.85537	-4.15222	-7.42718	5.18579e-05	0.00126572	2.3986	gb:AY253231.1 /DB_XREF=gi:30060004 /GEN=Rad9 /TID=Xl.12532.1 /CNT=6 /FEA=FLmRNA /TIER=FL /STK=2 /UG=Xl.12532 /DEF=Xenopus laevis PCNA-like DNA checkpoint protein Rad9 (Rad9) mRNA, complete cds. /PROD=PCNA-like DNA checkpoint protein Rad9 /FL=gb:AY253231.1
Xl.16865.1.A1_at	6.68862	4.92375	6.69957	9.15873	10.155	10.3904	9.86123	6.10398	9.89134	-3.78736	-7.42366	5.20431e-05	0.00126572	2.39494	gb:BG408057 /DB_XREF=gi:13314406 /DB_XREF=dd18d01.x1 /CLONE=IMAGE:3420720 /TID=Xl.16865.1 /CNT=2 /FEA=EST /TIER=ConsEnd /STK=1 /UG=Xl.16865 /UG_TITLE=ESTs, Moderately similar to hypothetical protein FLJ21156 (Homo sapiens) (H.sapiens)
Xl.10343.1.A1_at	6.84034	5.6628	6.64498	8.73463	9.27331	8.93762	9.06764	6.38271	9.0033	-2.62059	-7.43011	5.17042e-05	0.00126572	2.40164	gb:BU908416 /DB_XREF=gi:24090330 /DB_XREF=AGENCOURT_10509470 /CLONE=IMAGE:6633850 /TID=Xl.10343.1 /CNT=5 /FEA=EST /TIER=ConsEnd /STK=3 /UG=Xl.10343 /UG_TITLE=ESTs, Weakly similar to T22938 hypothetical protein F58G11.5 - Caenorhabditis elegans (C.elegans)
Xl.3761.1.A1_at	4.12085	4.58557	3.78441	6.67241	6.27794	7.05757	6.36525	4.16361	6.59329	-2.42968	-7.42206	5.21275e-05	0.00126572	2.39328	gb:BF232360 /DB_XREF=gi:11174925 /DB_XREF=de04h12.x1 /CLONE=IMAGE:3437063 /TID=Xl.3761.1 /CNT=3 /FEA=EST /TIER=ConsEnd /STK=3 /UG=Xl.3761 /UG_TITLE=ESTs, Weakly similar to Sjogrens syndromescleroderma autoantigen 1; centromeric autoantigen (27kD) (Homo sapiens) (H.sapiens)
Xl.1636.1.A1_at	5.60044	4.73799	5.16995	2.59868	2.75515	2.94781	3.14762	5.16946	2.86232	2.30714	7.42357	5.20477e-05	0.00126572	2.39485	gb:BG347848 /DB_XREF=gi:13168272 /DB_XREF=dac42f07.x1 /CLONE=IMAGE:4412701 /TID=Xl.1636.1 /CNT=2 /FEA=EST /TIER=ConsEnd /STK=2 /UG=Xl.1636 /UG_TITLE=ESTs
Xl.16312.1.A1_at	5.33697	5.75732	5.50948	3.31134	3.45359	3.78793	3.51976	5.53459	3.51816	2.01643	7.41542	5.24796e-05	0.00127158	2.38637	gb:BJ047279 /DB_XREF=gi:17372805 /DB_XREF=BJ047279 /CLONE=XL016b11 /TID=Xl.16312.1 /CNT=2 /FEA=EST /TIER=ConsEnd /STK=1 /UG=Xl.16312 /UG_TITLE=ESTs
Xl.1205.1.S1_at	5.15015	5.20256	4.96661	8.18403	7.08561	7.60055	8.40633	5.10644	7.81913	-2.71269	-7.40408	5.30867e-05	0.00128088	2.37458	gb:BJ084360 /DB_XREF=gi:17579871 /DB_XREF=BJ084360 /CLONE=XL088p07 /TID=Xl.1205.1 /CNT=23 /FEA=mRNA /TIER=ConsEnd /STK=4 /UG=Xl.1205 /UG_TITLE=Xenopus laevis histone protein (H5) mRNA
Xl.3158.1.S1_at	8.62782	8.70919	9.48506	6.69584	6.26991	6.70732	6.72177	8.94069	6.59871	2.34199	7.40453	5.30627e-05	0.00128088	2.37504	gb:BJ082028 /DB_XREF=gi:17576471 /DB_XREF=BJ082028 /CLONE=XL077l20 /TID=Xl.3158.1 /CNT=11 /FEA=EST /TIER=ConsEnd /STK=1 /UG=Xl.3158 /UG_TITLE=ESTs, Weakly similar to hypothetical protein FLJ14627 (Homo sapiens) (H.sapiens)
Xl.4489.1.A1_a_at	2.77122	3.40627	4.19752	6.9116	6.83458	7.01531	5.8689	3.45834	6.6576	-3.19926	-7.40146	5.32279e-05	0.0012816	2.37185	gb:BG023388 /DB_XREF=gi:12479467 /DB_XREF=dg40h10.x1 /CLONE=IMAGE:3751531 /TID=Xl.4489.1 /CNT=3 /FEA=EST /TIER=ConsEnd /STK=3 /UG=Xl.4489 /UG_TITLE=ESTs
Xl.7123.2.A1_a_at	2.48816	3.47243	2.82007	7.01054	5.36918	5.94877	6.21847	2.92689	6.13674	-3.20985	-7.38687	5.40231e-05	0.00129802	2.35664	gb:BG161066 /DB_XREF=gi:12694985 /DB_XREF=dab64h04.x1 /CLONE=IMAGE:4201974 /TID=Xl.7123.2 /CNT=2 /FEA=EST /TIER=ConsEnd /STK=1 /UG=Xl.7123 /UG_TITLE=ESTs, Moderately similar to AAKG_HUMAN 5-AMP-activated protein kinase, gamma-1 subunit (AMPK gamma-1 chain) (AMPKg) (H.sapiens)
Xl.5869.1.S1_at	7.6721	7.61229	7.9389	9.55655	10.7571	10.3603	10.2824	7.7411	10.2391	-2.49797	-7.36784	5.50803e-05	0.00132066	2.33675	gb:BC041233.1 /DB_XREF=gi:27370868 /TID=Xl.5869.1 /CNT=50 /FEA=FLmRNA /TIER=FL+Stack /STK=15 /UG=Xl.5869 /DEF=Xenopus laevis, Similar to capping protein beta 1, clone MGC:52754 IMAGE:4684083, mRNA, complete cds. /PROD=Similar to capping protein beta 1 /FL=gb:BC041233.1
Xl.6499.2.A1_at	5.07526	5.54986	4.24115	7.78139	7.90186	7.66266	7.27391	4.95542	7.65495	-2.69953	-7.3577	5.56525e-05	0.0013316	2.32614	gb:BJ053766 /DB_XREF=gi:17422501 /DB_XREF=BJ053766 /CLONE=XL048c10 /TID=Xl.6499.2 /CNT=22 /FEA=EST /TIER=Stack /STK=17 /UG=Xl.6499 /UG_TITLE=Xenopus laevis, Similar to carnitine palmitoyltransferase 1, clone MGC:53498 IMAGE:5572476, mRNA, complete cds
Xl.4224.1.S1_a_at	3.28968	3.27222	5.23714	8.96821	7.36711	8.37598	7.87787	3.93301	8.14729	-4.21428	-7.34441	5.64126e-05	0.00134698	2.31222	gb:BG161108 /DB_XREF=gi:12695027 /DB_XREF=dab65d12.x1 /CLONE=IMAGE:4201799 /TID=Xl.4224.1 /CNT=51 /FEA=mRNA /TIER=Stack /STK=15 /UG=Xl.4224 /UG_TITLE=X.laevis mRNA for translation initiation factor eIF4A II, partial
Xl.23262.1.S1_at	5.95759	4.87506	5.87774	9.48319	9.07599	8.0452	8.49176	5.57013	8.77404	-3.20391	-7.32497	5.7545e-05	0.00136833	2.29182	gb:BC047986.1 /DB_XREF=gi:28839641 /TID=Xl.23262.1 /CNT=7 /FEA=FLmRNA /TIER=FL /STK=2 /UG=Xl.23262 /DEF=Xenopus laevis, Similar to HLA-B associated transcript 5, clone MGC:53904 IMAGE:5543594, mRNA, complete cds. /PROD=Similar to HLA-B associated transcript 5 /FL=gb:BC047986.1
Xl.16455.1.S1_at	5.99539	6.6966	5.2401	8.64341	9.11747	8.76364	9.67801	5.97736	9.05063	-3.07327	-7.32628	5.74676e-05	0.00136833	2.2932	gb:AY168014.1 /DB_XREF=gi:27368040 /TID=Xl.16455.1 /CNT=7 /FEA=FLmRNA /TIER=FL /STK=1 /UG=Xl.16455 /DEF=Xenopus laevis kinetochore spindle checkpoint protein Nuf2 mRNA, complete cds. /PROD=kinetochore spindle checkpoint protein Nuf2 /FL=gb:AY168014.1
Xl.15251.1.S1_at	3.93323	6.40605	5.91853	9.38464	9.19188	9.49389	9.66148	5.41927	9.43297	-4.0137	-7.31255	5.82813e-05	0.00138298	2.27876	gb:BC045253.1 /DB_XREF=gi:28175664 /TID=Xl.15251.1 /CNT=27 /FEA=FLmRNA /TIER=FL /STK=2 /UG=Xl.15251 /DEF=Xenopus laevis, clone MGC:53931 IMAGE:5570100, mRNA, complete cds. /PROD=Unknown (protein for MGC:53931) /FL=gb:BC045253.1
Xl.4722.1.S1_at	5.02144	4.75952	6.5524	9.36116	9.70397	8.31614	9.63968	5.44445	9.25524	-3.81079	-7.3068	5.86262e-05	0.00138805	2.2727	gb:X73316.1 /DB_XREF=gi:525296 /TID=Xl.4722.1 /CNT=29 /FEA=mRNA /TIER=Stack /STK=6 /UG=Xl.4722 /DEF=X.laevis mRNA for maternal B9.15 protein. /PROD=p30 B9.15
Xl.19495.1.S1_at	4.08877	5.13908	5.63427	8.40143	7.87383	9.52247	8.41569	4.95404	8.55336	-3.59931	-7.30496	5.8737e-05	0.00138805	2.27076	gb:BC044294.1 /DB_XREF=gi:28422436 /TID=Xl.19495.1 /CNT=14 /FEA=FLmRNA /TIER=FL /STK=3 /UG=Xl.19495 /DEF=Xenopus laevis, similar to Serum paraoxonasearylesterase 2, clone MGC:53915 IMAGE:5569890, mRNA, complete cds. /PROD=similar to Serum paraoxonasearylesterase 2 /FL=gb:BC044294.1
Xl.14882.1.A1_at	6.55174	6.26297	7.34703	4.37359	4.37999	4.46305	4.16563	6.72058	4.34557	2.37501	7.29793	5.91618e-05	0.00139236	2.26336	gb:BM180512 /DB_XREF=gi:17404583 /DB_XREF=daj36b04.x1 /CLONE=IMAGE:5078358 /TID=Xl.14882.1 /CNT=1 /FEA=EST /TIER=ConsEnd /STK=1 /UG=Xl.14882 /UG_TITLE=EST
Xl.8583.1.S1_at	7.76756	7.90288	8.17088	5.42768	5.62293	4.47356	5.6984	7.9471	5.30564	2.64146	7.29911	5.90905e-05	0.00139236	2.2646	gb:CD324781 /DB_XREF=gi:31089332 /DB_XREF=AGENCOURT_14142059 /CLONE=IMAGE:6948321 /TID=Xl.8583.1 /CNT=4 /FEA=EST /TIER=ConsEnd /STK=0 /UG=Xl.8583 /UG_TITLE=ESTs, Moderately similar to I58181 glutamate receptor 2 - human (H.sapiens)
Xl.11588.1.S1_at	4.46305	4.7288	2.77944	7.54506	7.16293	7.34436	7.79213	3.99043	7.46112	-3.47069	-7.28754	5.97967e-05	0.00140443	2.2524	gb:BC041737.1 /DB_XREF=gi:27469869 /TID=Xl.11588.1 /CNT=52 /FEA=FLmRNA /TIER=FL /STK=1 /UG=Xl.11588 /DEF=Xenopus laevis, Similar to eukaryotic initiation factor 5 (eIF-5), clone MGC:52788 IMAGE:4724643, mRNA, complete cds. /PROD=Similar to eukaryotic initiation factor 5(eIF-5) /FL=gb:BC041737.1
Xl.24784.1.S1_at	5.95759	6.26297	5.77982	3.77156	4.05581	4.24072	3.75233	6.00012	3.9551	2.04502	7.26753	6.104e-05	0.0014307	2.23126	gb:CB208549 /DB_XREF=gi:29148737 /DB_XREF=AGENCOURT_11343543 /CLONE=IMAGE:6881383 /TID=Xl.24784.1 /CNT=6 /FEA=EST /TIER=ConsEnd /STK=0 /UG=Xl.24784 /UG_TITLE=ESTs, Weakly similar to tropomodulin 4 (muscle) (Homo sapiens) (H.sapiens)
Xl.24607.2.A1_at	4.59112	4.97583	4.77098	3.04395	2.92283	2.81867	2.80488	4.77931	2.89758	1.88173	7.25526	6.18162e-05	0.00144595	2.21827	gb:CB562606 /DB_XREF=gi:29482136 /DB_XREF=AGENCOURT_13325668 /CLONE=IMAGE:6877485 /TID=Xl.24607.2 /CNT=2 /FEA=EST /TIER=ConsEnd /STK=1 /UG=Xl.24607 /UG_TITLE=ESTs, Weakly similar to C2F1_HUMAN CYTOCHROME P450 2F1 (CYPIIF1) (H.sapiens)
Xl.269.2.S1_at	7.01404	6.70707	6.94048	8.62406	8.73342	8.82156	8.7355	6.88719	8.72863	-1.84144	-7.24806	6.22771e-05	0.00145376	2.21064	gb:BJ056772 /DB_XREF=gi:17479331 /DB_XREF=BJ056772 /CLONE=XL032p15 /TID=Xl.269.2 /CNT=36 /FEA=EST /TIER=Stack /STK=13 /UG=Xl.269 /UG_TITLE=X.laevis mRNA for insulin-like growth factor I receptor
Xl.9610.1.A1_at	7.72893	7.16437	6.99211	5.29662	4.73799	4.13356	4.73114	7.29513	4.72483	2.57031	7.24047	6.27668e-05	0.00146222	2.20259	gb:BG038543 /DB_XREF=gi:12481128 /DB_XREF=dd91a08.x1 /CLONE=IMAGE:3431343 /TID=Xl.9610.1 /CNT=2 /FEA=EST /TIER=ConsEnd /STK=1 /UG=Xl.9610 /UG_TITLE=ESTs
Xl.6721.1.A1_at	4.23589	4.06028	5.72761	7.71922	7.82189	8.93609	8.33488	4.67459	8.20302	-3.52843	-7.23847	6.28965e-05	0.00146228	2.20047	gb:BJ097325 /DB_XREF=gi:17598628 /DB_XREF=BJ097325 /CLONE=XL141c23 /TID=Xl.6721.1 /CNT=9 /FEA=EST /TIER=Stack /STK=7 /UG=Xl.6721 /UG_TITLE=ESTs, Moderately similar to core-binding factor, beta subunit, isoform 1; polyomavirus enhancer binding protein 2, beta subunit; SL3-3 enhancer factor 1 beta subunit; SL3AKV core-binding factor beta subunit (Homo sapiens) (H.sapiens)
Xl.21802.1.A1_at	6.49111	6.33213	6.39866	4.60511	4.58307	3.97496	4.39809	6.4073	4.39031	2.017	7.22197	6.3978e-05	0.00148442	2.18294	gb:X61321.1 /DB_XREF=gi:505479 /TID=Xl.21802.1 /CNT=16 /FEA=mRNA /TIER=ConsEnd /STK=0 /UG=Xl.21802 /UG_TITLE=X.laevis Ig rearranged H-chain mRNA V-region (V3-D4-J7-C), partial cds /DEF=X.laevis immunoglobulin heavy chain variable region (VDJ).
Xl.3609.1.A1_at	6.18595	6.1161	4.77098	8.60714	8.55049	8.304	8.48101	5.69101	8.48566	-2.79465	-7.21896	6.41776e-05	0.00148605	2.17974	gb:CA980957 /DB_XREF=gi:27513611 /DB_XREF=AGENCOURT_11283492 /CLONE=IMAGE:6869664 /TID=Xl.3609.1 /CNT=9 /FEA=EST /TIER=ConsEnd /STK=0 /UG=Xl.3609 /UG_TITLE=ESTs, Moderately similar to RU2B_HUMAN U2 small nuclear ribonucleoprotein B (H.sapiens)
Xl.1014.1.S1_at	4.13774	4.02168	5.35717	8.49958	7.84674	10.2166	8.44898	4.50553	8.75296	-4.24743	-7.21378	6.45229e-05	0.00148969	2.17422	gb:U46131.1 /DB_XREF=gi:1184106 /GEN=X.MCM4 /TID=Xl.1014.1 /CNT=10 /FEA=FLmRNA /TIER=FL /STK=1 /UG=Xl.1014 /DEF=Xenopus laevis DNA replication initiator protein (X.MCM4) mRNA, complete cds. /PROD=DNA replication initiator protein /FL=gb:U29178.1 gb:U46131.1
Xl.4351.1.S1_at	5.48062	4.34742	6.38467	9.02407	8.79393	8.39857	8.78806	5.40424	8.75116	-3.34692	-7.21216	6.4631e-05	0.00148969	2.1725	gb:BQ388287 /DB_XREF=gi:21075974 /DB_XREF=NISC_mn28f09.x1 /CLONE=IMAGE:5074721 /TID=Xl.4351.1 /CNT=12 /FEA=EST /TIER=ConsEnd /STK=5 /UG=Xl.4351 /UG_TITLE=ESTs
Xl.25584.1.A1_at	5.253	4.94759	6.08898	7.75823	7.85133	7.81299	7.76103	5.42986	7.79589	-2.36604	-7.21077	6.47241e-05	0.00148969	2.17102	gb:BF232165 /DB_XREF=gi:11174531 /DB_XREF=de01d09.x1 /CLONE=IMAGE:3436840 /TID=Xl.25584.1 /CNT=14 /FEA=EST /TIER=Stack /STK=9 /UG=Xl.25584 /UG_TITLE=ESTs, Weakly similar to CHMP1.5 protein (Homo sapiens) (H.sapiens)
Xl.15887.1.S1_x_at	4.2728	3.78425	2.74394	8.46585	7.88715	7.18281	6.48338	3.60033	7.5048	-3.90447	-7.20488	6.51205e-05	0.00149582	2.16475	gb:BJ088835 /DB_XREF=gi:17586276 /DB_XREF=BJ088835 /CLONE=XL095e10 /TID=Xl.15887.1 /CNT=3 /FEA=EST /TIER=ConsEnd /STK=2 /UG=Xl.15887 /UG_TITLE=ESTs, Moderately similar to T14797 hypothetical protein DKFZp564B167.1 - human (H.sapiens)
Xl.22388.1.S1_at	7.87326	7.84848	7.53797	9.77152	10.133	9.4854	9.71827	7.75324	9.77705	-2.02382	-7.19491	6.57967e-05	0.0015058	2.15412	gb:BF231607 /DB_XREF=gi:11173411 /DB_XREF=de88h07.x1 /CLONE=IMAGE:3548797 /TID=Xl.22388.1 /CNT=4 /FEA=EST /TIER=ConsEnd /STK=2 /UG=Xl.22388 /UG_TITLE=ESTs, Weakly similar to uncharacterized hematopoietic stemprogenitor cells protein MDS033 (Homo sapiens) (H.sapiens)
Xl.21956.1.S1_at	11.6485	11.5227	11.6621	9.62436	10.018	9.6809	9.63345	11.6111	9.73917	1.87194	7.19461	6.58173e-05	0.0015058	2.1538	gb:BC042271.1 /DB_XREF=gi:27503234 /TID=Xl.21956.1 /CNT=5 /FEA=FLmRNA /TIER=FL /STK=1 /UG=Xl.21956 /DEF=Xenopus laevis, Similar to RIKEN cDNA 9530058B02 gene, clone MGC:53461 IMAGE:5572043, mRNA, complete cds. /PROD=Similar to RIKEN cDNA 9530058B02 gene /FL=gb:BC042271.1
Xl.25362.1.A1_at	5.76359	5.5367	4.72301	7.6975	7.90434	8.00067	8.78689	5.3411	8.09735	-2.75625	-7.19095	6.60679e-05	0.00150853	2.14989	gb:BE026639 /DB_XREF=gi:8320000 /DB_XREF=db29d04.x1 /CLONE=XENOPUS_SOURCE_ID: /TID=Xl.25362.1 /CNT=7 /FEA=EST /TIER=ConsEnd /STK=1 /UG=Xl.25362 /UG_TITLE=ESTs, Weakly similar to tumor suppressing subtransferable candidate 4; tumor-suppressing STF cDNA 4; TSSC4 tumor-suppressing STF cDNA 4 (Homo sapiens) (H.sapiens)
Xl.24301.1.S1_at	5.98819	4.95611	3.23461	8.59264	9.25119	9.93107	9.01402	4.7263	9.19723	-4.47092	-7.18436	6.65216e-05	0.00150988	2.14286	gb:CB560201 /DB_XREF=gi:29479731 /DB_XREF=AGENCOURT_13318438 /CLONE=IMAGE:6878734 /TID=Xl.24301.1 /CNT=122 /FEA=EST /TIER=Stack /STK=9 /UG=Xl.24301 /UG_TITLE=ESTs
Xl.14402.2.A1_x_at	4.88328	3.19681	4.11067	6.82519	8.42688	7.98741	7.48593	4.06359	7.68136	-3.61777	-7.18543	6.64473e-05	0.00150988	2.14401	gb:BJ092913 /DB_XREF=gi:17592252 /DB_XREF=BJ092913 /CLONE=XL057n03 /TID=Xl.14402.2 /CNT=4 /FEA=EST /TIER=ConsEnd /STK=2 /UG=Xl.14402 /UG_TITLE=ESTs, Moderately similar to gamma filamin; filamin C, gamma (actin-binding protein-280); filamin 2; actin-binding protein 280 (Homo sapiens) (H.sapiens)
Xl.18983.1.S1_at	5.24869	6.1161	5.02361	8.28099	8.0258	7.57865	8.38841	5.4628	8.06846	-2.60567	-7.18464	6.65018e-05	0.00150988	2.14316	gb:BG885253 /DB_XREF=gi:14262345 /DB_XREF=dac38d02.x1 /CLONE=IMAGE:4409139 /TID=Xl.18983.1 /CNT=7 /FEA=EST /TIER=ConsEnd /STK=1 /UG=Xl.18983 /UG_TITLE=ESTs, Weakly similar to A Chain A, Alcohol Dehydrogenase (E.C.1.1.1.1) (Beta-1 Isoenzyme, Human) Mutant With Arg 47 Replaced By Gly (R47g) Complexed With Nad+ (H.sapiens)
Xl.7337.1.A1_at	2.68955	4.01166	3.39417	6.71786	6.32444	5.6325	6.70707	3.36513	6.34547	-2.98034	-7.18016	6.68124e-05	0.00151068	2.13837	gb:AW148118 /DB_XREF=gi:6196014 /DB_XREF=da04c11.x1 /CLONE=XENOPUS_SOURCE_ID:xlnoc001n21 /TID=Xl.7337.1 /CNT=5 /FEA=EST /TIER=ConsEnd /STK=2 /UG=Xl.7337 /UG_TITLE=ESTs
Xl.26470.1.S1_at	5.71992	5.59336	6.49255	3.83922	3.78007	3.62705	3.70265	5.93527	3.73725	2.19802	7.18005	6.68198e-05	0.00151068	2.13826	gb:BC041754.1 /DB_XREF=gi:27694889 /TID=Xl.26470.1 /CNT=2 /FEA=FLmRNA /TIER=FL /STK=1 /UG=Xl.26470 /DEF=Xenopus laevis, Similar to Fibrinogen, A alpha polypeptide, clone MGC:53620 IMAGE:4724716, mRNA, complete cds. /PROD=Similar to Fibrinogen, A alpha polypeptide /FL=gb:BC041754.1
Xl.2586.1.S1_at	5.2275	7.38345	6.38246	10.0131	10.3147	9.42182	10.6983	6.33113	10.112	-3.78085	-7.17692	6.70374e-05	0.00151262	2.13491	gb:BG730796 /DB_XREF=gi:14015871 /DB_XREF=dac23a07.x1 /CLONE=IMAGE:4407828 /TID=Xl.2586.1 /CNT=7 /FEA=EST /TIER=ConsEnd /STK=1 /UG=Xl.2586 /UG_TITLE=ESTs, Weakly similar to hypothetical protein MGC4825 (Homo sapiens) (H.sapiens)
Xl.4303.1.S1_at	3.63692	5.15565	5.81225	9.04064	8.55236	8.76534	7.99146	4.86827	8.58745	-3.71918	-7.16217	6.80738e-05	0.00151811	2.11913	gb:BC043794.1 /DB_XREF=gi:27694723 /TID=Xl.4303.1 /CNT=32 /FEA=FLmRNA /TIER=FL+Stack /STK=15 /UG=Xl.4303 /DEF=Xenopus laevis, clone MGC:53050 IMAGE:5537511, mRNA, complete cds. /PROD=Unknown (protein for MGC:53050) /FL=gb:BC043794.1
Xl.5698.1.A1_at	6.33948	6.01679	4.54843	8.62341	9.78199	8.84318	9.59215	5.6349	9.21018	-3.57528	-7.1703	6.75008e-05	0.00151811	2.12783	gb:CD362208 /DB_XREF=gi:31133619 /DB_XREF=AGENCOURT_14236750 /CLONE=IMAGE:6956646 /TID=Xl.5698.1 /CNT=2 /FEA=EST /TIER=ConsEnd /STK=2 /UG=Xl.5698 /UG_TITLE=ESTs
Xl.24770.1.A1_at	3.33125	3.96888	3.13257	6.22434	5.97559	7.46285	7.43701	3.47757	6.77495	-3.29738	-7.16276	6.8032e-05	0.00151811	2.11976	gb:BI313325 /DB_XREF=gi:14987652 /DB_XREF=daf93h09.x1 /CLONE=IMAGE:4757633 /TID=Xl.24770.1 /CNT=4 /FEA=EST /TIER=ConsEnd /STK=2 /UG=Xl.24770 /UG_TITLE=ESTs, Moderately similar to uncharacterized hypothalamus protein HT010 (Homo sapiens) (H.sapiens)
Xl.25717.1.A1_at	8.44267	8.07287	8.72978	10.9008	10.7262	10.1623	10.7671	8.41511	10.6391	-2.22401	-7.16842	6.76324e-05	0.00151811	2.12582	gb:BE026677 /DB_XREF=gi:8320038 /DB_XREF=db29h08.x1 /CLONE=XENOPUS_SOURCE_ID: /TID=Xl.25717.1 /CNT=3 /FEA=EST /TIER=ConsEnd /STK=1 /UG=Xl.25717 /UG_TITLE=ESTs
Xl.14983.1.A1_at	5.69354	6.01449	5.84182	2.98171	2.98483	4.13106	3.06496	5.84995	3.29064	2.55931	7.16329	6.79943e-05	0.00151811	2.12033	gb:BJ079265 /DB_XREF=gi:17524181 /DB_XREF=BJ079265 /CLONE=XL067n16 /TID=Xl.14983.1 /CNT=3 /FEA=EST /TIER=ConsEnd /STK=1 /UG=Xl.14983 /UG_TITLE=ESTs
Xl.22458.1.A1_at	11.5085	10.6968	9.19245	6.42504	5.34952	6.10051	7.04428	10.4659	6.22984	4.23607	7.1661	6.77963e-05	0.00151811	2.12333	gb:BF072333 /DB_XREF=gi:10848972 /DB_XREF=db55e12.x1 /CLONE=IMAGE:3302446 /TID=Xl.22458.1 /CNT=1 /FEA=EST /TIER=ConsEnd /STK=1 /UG=Xl.22458 /UG_TITLE=ESTs
Xl.25563.1.S1_at	6.72753	6.88025	7.49133	9.36533	9.01992	9.04601	9.55229	7.03303	9.24589	-2.21285	-7.16	6.8228e-05	0.0015186	2.1168	gb:BJ099634 /DB_XREF=gi:17602019 /DB_XREF=BJ099634 /CLONE=XL151g21 /TID=Xl.25563.1 /CNT=8 /FEA=EST /TIER=ConsEnd /STK=1 /UG=Xl.25563 /UG_TITLE=ESTs, Weakly similar to polyglutamine binding protein 1; nuclear protein containing WW domain 38 kD (Homo sapiens) (H.sapiens)
Xl.3404.1.S1_at	6.45499	5.57065	7.5601	9.91022	10.7317	10.7365	9.55098	6.52858	10.2324	-3.70379	-7.15485	6.8595e-05	0.00152382	2.11129	gb:BC047256.1 /DB_XREF=gi:28958136 /TID=Xl.3404.1 /CNT=44 /FEA=FLmRNA /TIER=FL+Stack /STK=10 /UG=Xl.3404 /DEF=Xenopus laevis, similar to ubiquitin activating enzyme, clone MGC:52522 IMAGE:5572791, mRNA, complete cds. /PROD=similar to ubiquitin activating enzyme /FL=gb:AB040073.1 gb:BC047256.1
Xl.6186.3.S1_at	5.88367	4.00159	6.09091	10.0897	9.07178	8.91604	8.96892	5.32539	9.26161	-3.93622	-7.14775	6.91043e-05	0.00153107	2.10368	gb:BG016624 /DB_XREF=gi:12470058 /DB_XREF=df63a05.x1 /CLONE=IMAGE:3743889 /TID=Xl.6186.3 /CNT=18 /FEA=EST /TIER=Stack /STK=12 /UG=Xl.6186 /UG_TITLE=Xenopus laevis NO27 mRNA, complete cds
Xl.1250.1.S1_at	5.79423	5.87799	4.33157	7.96144	8.62415	8.35052	8.56599	5.3346	8.37553	-3.04093	-7.14577	6.92466e-05	0.00153107	2.10156	gb:BI448124 /DB_XREF=gi:15272831 /DB_XREF=dac71c06.x1 /CLONE=IMAGE:4435570 /TID=Xl.1250.1 /CNT=38 /FEA=mRNA /TIER=Stack /STK=9 /UG=Xl.1250 /UG_TITLE=X.laevis mRNA for nuclear actin-binding protein chain a
Xl.191.1.S1_at	5.15122	4.70283	4.95251	3.079	3.16889	3.03537	3.04424	4.93552	3.08188	1.85365	7.14289	6.94548e-05	0.00153107	2.09847	gb:L79914.1 /DB_XREF=gi:2231137 /TID=Xl.191.1 /CNT=18 /FEA=FLmRNA /TIER=FL /STK=1 /UG=Xl.191 /UG_TITLE=Xenopus laevis rdsperipherin (rds36) mRNA, complete cds /DEF=Xenopus laevis rdsperipherin (rds36) mRNA, complete cds. /FL=gb:L79914.1
Xl.20649.1.A1_at	7.48731	6.47657	6.96084	4.66689	4.6402	4.95444	4.62488	6.9749	4.7216	2.2533	7.14366	6.9399e-05	0.00153107	2.0993	gb:AW633110 /DB_XREF=gi:7390191 /DB_XREF=bl03h07.x1 /CLONE=PBX0003H07 /TID=Xl.20649.1 /CNT=2 /FEA=EST /TIER=ConsEnd /STK=1 /UG=Xl.20649 /UG_TITLE=ESTs, Highly similar to JQ1058 DNA-binding protein - mouse (fragment) (M.musculus)
Xl.2251.1.S1_at	3.79198	4.87506	6.09489	8.75719	8.14126	8.8576	8.51335	4.92064	8.56735	-3.64671	-7.13502	7.00274e-05	0.00154074	2.09002	gb:AY168926.1 /DB_XREF=gi:29468100 /TID=Xl.2251.1 /CNT=23 /FEA=FLmRNA /TIER=FL+Stack /STK=8 /UG=Xl.2251 /DEF=Xenopus laevis heterochromatin protein 1 gamma mRNA, complete cds. /PROD=heterochromatin protein 1 gamma /FL=gb:AY168926.1
Xl.20609.1.A1_at	3.27681	3.59015	3.24113	5.237	5.28781	5.08504	5.56494	3.36936	5.2937	-1.92433	-7.12578	7.07066e-05	0.00155271	2.08009	gb:BF071920 /DB_XREF=gi:10848559 /DB_XREF=db48d04.x1 /CLONE=IMAGE:3301735 /TID=Xl.20609.1 /CNT=1 /FEA=EST /TIER=ConsEnd /STK=1 /UG=Xl.20609 /UG_TITLE=EST
Xl.22158.1.A1_at	7.3176	7.37668	5.47267	9.76316	10.2777	10.44	10.2664	6.72232	10.1868	-3.46451	-7.11801	7.12833e-05	0.00156238	2.07173	gb:BG022531 /DB_XREF=gi:12478610 /DB_XREF=dab05b06.x1 /CLONE=IMAGE:4173275 /TID=Xl.22158.1 /CNT=15 /FEA=EST /TIER=Stack /STK=7 /UG=Xl.22158 /UG_TITLE=ESTs, Moderately similar to H Chain H, Human Mitochondrial Aldehyde Dehydrogenase Complexed With Nad+ And Mn2+ (H.sapiens)
Xl.6496.1.S1_at	6.80498	5.14324	6.92249	11.1795	9.48971	9.85455	10.3066	6.29023	10.2076	-3.91735	-7.11538	7.14796e-05	0.0015637	2.0689	gb:BG018273 /DB_XREF=gi:12473326 /DB_XREF=de66g03.y1 /CLONE=IMAGE:3516845 /TID=Xl.6496.1 /CNT=8 /FEA=EST /TIER=Stack /STK=6 /UG=Xl.6496 /UG_TITLE=ESTs, Moderately similar to S55054 Sm protein G - human (H.sapiens)
Xl.21992.1.S1_at	7.10773	7.51405	8.48182	10.3785	10.1608	10.9819	10.3952	7.7012	10.4791	-2.77791	-7.10545	7.22266e-05	0.00157405	2.0582	gb:BC042264.1 /DB_XREF=gi:27769164 /TID=Xl.21992.1 /CNT=15 /FEA=mRNA /TIER=ConsEnd /STK=0 /UG=Xl.21992 /UG_TITLE=Xenopus laevis, Similar to activated RNA polymerase II transcription cofactor 4, clone IMAGE:5571585, mRNA /DEF=Xenopus laevis, Similar to activated RNA polymerase II transcription cofactor 4, clone IMAGE:5571585, mRNA.
Xl.19222.2.A1_at	5.20553	5.57065	4.31844	7.44003	7.39959	7.44098	7.60779	5.03154	7.4721	-2.44056	-7.10678	7.2126e-05	0.00157405	2.05963	gb:AW766977 /DB_XREF=gi:7698907 /DB_XREF=da67e07.x1 /CLONE=IMAGE:3200004 /TID=Xl.19222.2 /CNT=18 /FEA=EST /TIER=Stack /STK=13 /UG=Xl.19222 /UG_TITLE=Xenopus laevis, Similar to arsenate resistance protein 2, clone IMAGE:5542042, mRNA, partial cds
Xl.7509.2.A1_at	6.9249	5.8132	7.07792	9.35612	9.37735	8.93432	9.13506	6.60534	9.20071	-2.59537	-7.10357	7.23686e-05	0.00157415	2.05618	gb:CB563615 /DB_XREF=gi:29483145 /DB_XREF=AGENCOURT_13318131 /CLONE=IMAGE:6874082 /TID=Xl.7509.2 /CNT=42 /FEA=EST /TIER=Stack /STK=19 /UG=Xl.7509 /UG_TITLE=Xenopus laevis, clone MGC:53454 IMAGE:5572019, mRNA, complete cds
Xl.24823.1.A1_at	8.00067	7.57401	8.27482	6.13435	5.92905	5.6818	5.81837	7.94983	5.89089	2.05894	7.09706	7.28634e-05	0.0015819	2.04916	gb:BG555677 /DB_XREF=gi:13567457 /DB_XREF=df19c07.x1 /CLONE=IMAGE:3557749 /TID=Xl.24823.1 /CNT=1 /FEA=EST /TIER=ConsEnd /STK=1 /UG=Xl.24823 /UG_TITLE=EST, Weakly similar to NUOM_HUMAN NADH-ubiquinone oxidoreductase 9 kDa subunit, mitochondrial precursor (Complex I-9KD) (CI-9KD) (H.sapiens)
Xl.12290.1.A1_at	6.5994	7.05809	6.72079	4.19104	4.80269	4.59112	4.99451	6.79276	4.64484	2.14792	7.09528	7.30001e-05	0.0015819	2.04723	gb:BJ084296 /DB_XREF=gi:17579775 /DB_XREF=BJ084296 /CLONE=XL088m06 /TID=Xl.12290.1 /CNT=2 /FEA=EST /TIER=ConsEnd /STK=2 /UG=Xl.12290 /UG_TITLE=ESTs
Xl.26462.1.A1_at	4.14262	5.10313	4.73206	8.2539	6.90487	7.46416	7.27622	4.65927	7.47479	-2.81552	-7.0877	7.35825e-05	0.00159152	2.03905	gb:BJ089563 /DB_XREF=gi:17587336 /DB_XREF=BJ089563 /CLONE=XL098p04 /TID=Xl.26462.1 /CNT=8 /FEA=EST /TIER=Stack /STK=6 /UG=Xl.26462 /UG_TITLE=ESTs, Moderately similar to POR1_HUMAN Voltage-dependent anion-selective channel protein 1 (VDAC-1) (hVDAC1) (Outer mitochondrial membrane protein porin 1) (Plasmalemmal porin) (Porin 31HL) (Porin 31HM) (H.sapiens)
Xl.25994.2.S1_x_at	2.35804	2.86316	4.19752	6.74473	5.90861	6.35111	6.42264	3.13958	6.35677	-3.2172	-7.07238	7.47749e-05	0.00161427	2.0225	gb:CB563524 /DB_XREF=gi:29483054 /DB_XREF=AGENCOURT_13332931 /CLONE=IMAGE:6874644 /TID=Xl.25994.2 /CNT=2 /FEA=EST /TIER=ConsEnd /STK=1 /UG=Xl.25994 /UG_TITLE=ESTs, Weakly similar to RIKEN cDNA 1700034I23 (Mus musculus) (M.musculus)
Xl.5792.1.A1_at	5.42984	4.30606	7.10476	10.018	9.25119	10.3049	10.3547	5.61355	9.98219	-4.36864	-7.06066	7.5702e-05	0.00162414	2.00981	gb:BJ053583 /DB_XREF=gi:17420924 /DB_XREF=BJ053583 /CLONE=XL039g17 /TID=Xl.5792.1 /CNT=3 /FEA=EST /TIER=ConsEnd /STK=2 /UG=Xl.5792 /UG_TITLE=ESTs
Xl.151.1.S1_at	5.07155	5.85188	6.30677	8.33101	8.07343	8.4424	7.99169	5.7434	8.20963	-2.46623	-7.05946	7.57981e-05	0.00162414	2.0085	gb:BG038467 /DB_XREF=gi:12481052 /DB_XREF=dd95g10.x1 /CLONE=IMAGE:3432019 /TID=Xl.151.1 /CNT=41 /FEA=mRNA /TIER=ConsEnd /STK=1 /UG=Xl.151 /UG_TITLE=X.laevis mRNA for fascin
Xl.21286.1.S1_at	6.68862	6.88025	6.59728	8.73792	9.05599	8.38286	8.62432	6.72205	8.70027	-1.97822	-7.05985	7.57667e-05	0.00162414	2.00893	gb:AW199640 /DB_XREF=gi:6480138 /DB_XREF=da09d11.y1 /CLONE=XENOPUS_SOURCE_ID:xlnoc003b22 /TID=Xl.21286.1 /CNT=4 /FEA=EST /TIER=ConsEnd /STK=0 /UG=Xl.21286 /UG_TITLE=ESTs, Moderately similar to N6M1_HUMAN Putative N6-DNA-methyltransferase (Protein PRED28) (M.HsaHemK2P) (H.sapiens)
Xl.16406.1.A1_at	6.48714	6.76074	7.10634	4.74993	4.68849	5.04023	4.78722	6.78474	4.81647	1.96827	7.06083	7.56886e-05	0.00162414	2.00999	gb:BJ047728 /DB_XREF=gi:17374558 /DB_XREF=BJ047728 /CLONE=XL017h19 /TID=Xl.16406.1 /CNT=2 /FEA=EST /TIER=ConsEnd /STK=2 /UG=Xl.16406 /UG_TITLE=ESTs
Xl.21457.1.S1_at	7.42944	8.02594	7.98653	5.64009	5.58733	5.23924	6.04192	7.81397	5.62715	2.18682	7.0235	7.8726e-05	0.00168302	1.96947	gb:U31826.1 /DB_XREF=gi:1000107 /TID=Xl.21457.1 /CNT=1 /FEA=mRNA /TIER=ConsEnd /STK=0 /UG=Xl.21457 /UG_TITLE=Xenopus laevis clone X2.0 melatonin receptor mRNA, partial cds /DEF=Xenopus laevis clone X2.0 melatonin receptor mRNA, partial cds.
Xl.2701.1.A1_x_at	5.6818	6.60682	5.91853	3.97141	3.74154	3.27326	3.9097	6.06905	3.72398	2.34507	7.02214	7.88391e-05	0.00168302	1.96799	gb:BG161517 /DB_XREF=gi:12695436 /DB_XREF=dab71b09.x1 /CLONE=IMAGE:4202441 /TID=Xl.2701.1 /CNT=1 /FEA=EST /TIER=ConsEnd /STK=1 /UG=Xl.2701 /UG_TITLE=ESTs
Xl.7190.1.A1_at	6.94686	6.63054	6.5387	8.52852	9.14989	9.75015	9.76306	6.70537	9.2979	-2.59253	-7.01944	7.90639e-05	0.00168469	1.96505	gb:BJ076027 /DB_XREF=gi:17520943 /DB_XREF=BJ076027 /CLONE=XL104g15 /TID=Xl.7190.1 /CNT=8 /FEA=EST /TIER=ConsEnd /STK=2 /UG=Xl.7190 /UG_TITLE=ESTs
Xl.19707.1.S1_at	4.68091	4.79392	5.66299	7.34136	7.2321	7.29706	7.85023	5.04594	7.43019	-2.38425	-7.01671	7.92926e-05	0.00168585	1.96208	gb:BQ398432 /DB_XREF=gi:21086119 /DB_XREF=NISC_mo07e06.x1 /CLONE=IMAGE:5162602 /TID=Xl.19707.1 /CNT=2 /FEA=EST /TIER=ConsEnd /STK=1 /UG=Xl.19707 /UG_TITLE=ESTs, Highly similar to A56959 nuclear protein import factor - human (H.sapiens)
Xl.10309.1.A1_at	4.27814	4.65234	4.0146	6.38767	6.10172	6.35767	6.21456	4.31503	6.26541	-1.95038	-7.01529	7.94118e-05	0.00168585	1.96053	gb:BF071774 /DB_XREF=gi:10848413 /DB_XREF=db57h01.x1 /CLONE=IMAGE:3302641 /TID=Xl.10309.1 /CNT=1 /FEA=EST /TIER=ConsEnd /STK=1 /UG=Xl.10309 /UG_TITLE=EST, Weakly similar to T46340 hypothetical protein DKFZp434B0814.1 - human (fragment) (H.sapiens)
Xl.12189.1.A1_at	5.28144	6.0272	5.29693	7.4149	7.63724	7.77249	7.68952	5.53519	7.62854	-2.09335	-7.00827	8.00031e-05	0.00169527	1.95288	gb:BG160941 /DB_XREF=gi:12694860 /DB_XREF=de39b07.x1 /CLONE=IMAGE:3474012 /TID=Xl.12189.1 /CNT=3 /FEA=EST /TIER=ConsEnd /STK=1 /UG=Xl.12189 /UG_TITLE=ESTs
Xl.10526.1.S1_a_at	5.04445	5.22862	5.29124	7.48593	6.74566	7.59458	7.46392	5.1881	7.32252	-2.13442	-7.00549	8.0239e-05	0.00169714	1.94985	gb:BM262146 /DB_XREF=gi:17925186 /DB_XREF=dag41d04.x3 /CLONE=IMAGE:4783926 /TID=Xl.10526.1 /CNT=4 /FEA=EST /TIER=ConsEnd /STK=0 /UG=Xl.10526 /UG_TITLE=ESTs, Moderately similar to egl nine homolog 1 (C. elegans); EGL nine (C.elegans) homolog 1; similar to rat smooth muscle protein SM-20; chromosome 1 open reading frame 12 (Homo sapiens) (H.sapiens)
Xl.11683.1.A1_at	3.94984	4.35506	2.32163	6.88104	6.55986	7.24322	7.46641	3.54218	7.03763	-3.49546	-6.99008	8.15586e-05	0.00172188	1.93304	gb:BJ056253 /DB_XREF=gi:17423764 /DB_XREF=BJ056253 /CLONE=XL035d22 /TID=Xl.11683.1 /CNT=2 /FEA=EST /TIER=ConsEnd /STK=2 /UG=Xl.11683 /UG_TITLE=ESTs, Moderately similar to 2115400A transcription factor IID:SUBUNIT=32kD (Homo sapiens) (H.sapiens)
Xl.2232.1.A1_at	5.57459	5.95969	5.45464	7.5207	8.20124	8.77542	7.99824	5.66297	8.1239	-2.46093	-6.97867	8.25515e-05	0.00173645	1.92057	gb:BE575477 /DB_XREF=gi:9825276 /DB_XREF=dc56c01.x1 /CLONE=IMAGE:3401088 /TID=Xl.2232.1 /CNT=8 /FEA=EST /TIER=ConsEnd /STK=0 /UG=Xl.2232 /UG_TITLE=ESTs, Weakly similar to autocrine motility factor receptor (Mus musculus) (M.musculus)
Xl.7663.1.A1_at	5.02931	5.0958	4.81393	6.7773	6.7496	7.44965	7.04316	4.97968	7.00493	-2.02524	-6.97945	8.24829e-05	0.00173645	1.92143	gb:CD325436 /DB_XREF=gi:31089767 /DB_XREF=AGENCOURT_14142745 /CLONE=IMAGE:6948871 /TID=Xl.7663.1 /CNT=28 /FEA=EST /TIER=Stack /STK=12 /UG=Xl.7663 /UG_TITLE=ESTs, Weakly similar to MAT3_HUMAN Matrin 3 (H.sapiens)
Xl.1506.1.S2_at	5.56458	3.31784	3.31235	7.99171	9.00375	7.70493	8.11377	4.06492	8.20354	-4.13862	-6.96045	8.41646e-05	0.00176715	1.90062	gb:BQ400130 /DB_XREF=gi:21087817 /DB_XREF=NISC_mp07e02.x1 /CLONE=IMAGE:4968674 /TID=Xl.1506.1 /CNT=15 /FEA=FLmRNA /TIER=ConsEnd /STK=0 /UG=Xl.1506 /UG_TITLE=Xenopus laevis, clone MGC:52765 IMAGE:4684167, mRNA, complete cds /FL=gb:BC041237.1
Xl.1352.1.S1_at	4.90077	6.13259	7.31821	9.43139	9.94142	9.87624	9.65553	6.11719	9.72614	-3.60895	-6.95015	8.50917e-05	0.00177687	1.88932	gb:M63705.1 /DB_XREF=gi:214914 /GEN=xnf7 /TID=Xl.1352.1 /CNT=35 /FEA=FLmRNA /TIER=FL+Stack /STK=11 /UG=Xl.1352 /UG_TITLE=X.laeivs xnf7 protein mRNA, complete cds /DEF=X.laeivs xnf7 protein mRNA, complete cds. /FL=gb:M63705.1
Xl.16687.1.A1_at	3.93323	4.52085	3.06942	6.21044	7.13215	7.67579	7.67226	3.84117	7.17266	-3.33149	-6.95149	8.49704e-05	0.00177687	1.89079	gb:BG552170 /DB_XREF=gi:13563950 /DB_XREF=df47h07.x1 /CLONE=IMAGE:3581797 /TID=Xl.16687.1 /CNT=4 /FEA=EST /TIER=ConsEnd /STK=2 /UG=Xl.16687 /UG_TITLE=ESTs
Xl.25746.1.A1_at	7.5612	6.60756	6.5349	8.90663	9.60166	9.737	9.90932	6.90122	9.53865	-2.63743	-6.95316	8.48188e-05	0.00177687	1.89264	gb:AW782770 /DB_XREF=gi:7797376 /DB_XREF=db23c03.x1 /CLONE=XENOPUS_SOURCE_ID: /TID=Xl.25746.1 /CNT=5 /FEA=EST /TIER=ConsEnd /STK=2 /UG=Xl.25746 /UG_TITLE=ESTs, Moderately similar to hypothetical protein FLJ20142; likely ortholog of mouse ganglioside-induced differentiation-associated-protein 2 (Homo sapiens) (H.sapiens)
Xl.10612.1.A1_at	8.79619	8.80765	8.58579	6.87042	7.16293	6.8996	6.78259	8.72988	6.92889	1.80099	6.94158	8.5871e-05	0.00178665	1.87992	gb:BE491090 /DB_XREF=gi:9610623 /DB_XREF=db42h02.x1 /CLONE=IMAGE:3301203 /TID=Xl.10612.1 /CNT=1 /FEA=EST /TIER=ConsEnd /STK=1 /UG=Xl.10612 /UG_TITLE=ESTs, Weakly similar to S26667 G protein-coupled receptor BLR1 - human (H.sapiens)
Xl.19671.1.S1_at	7.19701	7.16713	7.49895	5.35936	5.39899	5.39788	5.6917	7.2877	5.46198	1.82571	6.94236	8.57997e-05	0.00178665	1.88078	gb:BQ398023 /DB_XREF=gi:21085710 /DB_XREF=NISC_mo04b08.x1 /CLONE=IMAGE:5162079 /TID=Xl.19671.1 /CNT=2 /FEA=EST /TIER=ConsEnd /STK=1 /UG=Xl.19671 /UG_TITLE=ESTs
Xl.12327.1.S1_at	6.78259	6.54515	7.20444	5.10458	4.00805	3.97141	4.16563	6.84406	4.31242	2.53164	6.93369	8.65965e-05	0.00179848	1.87125	gb:BQ386830 /DB_XREF=gi:21074517 /DB_XREF=NISC_mn20d09.y1 /CLONE=IMAGE:5073857 /TID=Xl.12327.1 /CNT=2 /FEA=EST /TIER=ConsEnd /STK=0 /UG=Xl.12327 /UG_TITLE=ESTs, Moderately similar to PAS1_HUMAN Endothelial PAS domain protein 1 (EPAS-1) (Member of PAS protein 2) (MOP2) (H.sapiens)
Xl.23608.1.A1_x_at	8.63524	8.73994	8.38126	6.45669	6.8277	6.24583	6.85741	8.58548	6.59691	1.98857	6.93079	8.68647e-05	0.0018008	1.86806	gb:L15581.1 /DB_XREF=gi:388088 /TID=Xl.23608.1 /CNT=1 /FEA=mRNA /TIER=ConsEnd /STK=0 /UG=Xl.23608 /UG_TITLE=Xenopus laevis immunoglobulin light chain variable region /DEF=Xenopus laevis immunoglobulin light chain variable region.
Xl.24613.1.S1_at	6.45499	7.16437	7.07878	5.10458	4.87365	4.77541	4.73114	6.89938	4.87119	2.02819	6.92415	8.74822e-05	0.00181033	1.86075	gb:CB560713 /DB_XREF=gi:29480243 /DB_XREF=AGENCOURT_13322319 /CLONE=IMAGE:6879447 /TID=Xl.24613.1 /CNT=19 /FEA=EST /TIER=ConsEnd /STK=1 /UG=Xl.24613 /UG_TITLE=ESTs, Weakly similar to A43932 mucin 2 precursor, intestinal - human (fragments) (H.sapiens)
Xl.5800.1.A1_at	3.09133	2.45496	4.93855	8.34241	7.15442	7.14488	7.84067	3.49495	7.6206	-4.12565	-6.92121	8.77568e-05	0.00181275	1.85752	gb:AW764667 /DB_XREF=gi:7696622 /DB_XREF=da89d10.x1 /TID=Xl.5800.1 /CNT=1 /FEA=EST /TIER=ConsEnd /STK=1 /UG=Xl.5800 /UG_TITLE=ESTs, Weakly similar to OXA1_HUMAN Cytochrome oxidase biogenesis protein OXA1, mitochondrial precursor (OXA1-like protein) (OXA1Hs) (H.sapiens)
Xl.8222.2.S1_at	7.99974	7.07316	8.18777	9.92856	9.97879	10.1711	10.1808	7.75355	10.0648	-2.31126	-6.91704	8.81478e-05	0.00181755	1.85294	gb:CB562088 /DB_XREF=gi:29481618 /DB_XREF=AGENCOURT_13321080 /CLONE=IMAGE:6879510 /TID=Xl.8222.2 /CNT=45 /FEA=EST /TIER=Stack /STK=16 /UG=Xl.8222 /UG_TITLE=X.laevis mRNA for 42Sp50 protein
Xl.6539.1.S1_at	4.80993	4.52085	3.61909	6.64299	7.72513	6.78259	7.19209	4.31663	7.0857	-2.76908	-6.91278	8.85507e-05	0.00182259	1.84823	gb:BJ099681 /DB_XREF=gi:17602090 /DB_XREF=BJ099681 /CLONE=XL151j07 /TID=Xl.6539.1 /CNT=5 /FEA=EST /TIER=ConsEnd /STK=1 /UG=Xl.6539 /UG_TITLE=ESTs, Highly similar to A41570 ADP-ribosylation factor 3 - human (H.sapiens)
Xl.18833.1.A1_at	5.57065	5.0393	5.24489	3.50924	2.45658	3.09133	2.55058	5.28495	2.90193	2.38301	6.90943	8.88679e-05	0.00182585	1.84454	gb:BI446716 /DB_XREF=gi:15271423 /DB_XREF=dac82g02.x4 /CLONE=IMAGE:4436547 /TID=Xl.18833.1 /CNT=2 /FEA=EST /TIER=ConsEnd /STK=2 /UG=Xl.18833 /UG_TITLE=ESTs
Xl.6740.1.A1_at	2.77122	4.79392	2.33795	7.17239	7.22068	7.59143	8.73922	3.30103	7.68093	-4.3799	-6.90316	8.94656e-05	0.00183157	1.83763	gb:BG020704 /DB_XREF=gi:12476783 /DB_XREF=dc76e01.x1 /CLONE=IMAGE:3403081 /TID=Xl.6740.1 /CNT=3 /FEA=EST /TIER=ConsEnd /STK=2 /UG=Xl.6740 /UG_TITLE=ESTs
Xl.7892.1.A1_at	6.882	7.21487	7.51743	9.47632	9.15642	9.04034	9.05095	7.20477	9.18101	-1.97624	-6.90362	8.94214e-05	0.00183157	1.83814	gb:BJ055112 /DB_XREF=gi:17421364 /DB_XREF=BJ055112 /CLONE=XL047h16 /TID=Xl.7892.1 /CNT=5 /FEA=EST /TIER=ConsEnd /STK=3 /UG=Xl.7892 /UG_TITLE=ESTs, Weakly similar to ARS1_HUMAN Arsenical pump-driving ATPase (Arsenite-translocating ATPase) (Arsenical resistance ATPase) (Arsenite-transporting ATPase) (ARSA) (ASNA-I) (H.sapiens)
Xl.19503.1.A1_at	3.91719	3.12896	4.24632	6.87725	5.94848	6.09717	6.4406	3.76415	6.34088	-2.57672	-6.90138	8.96358e-05	0.00183179	1.83567	gb:BJ077975 /DB_XREF=gi:17522891 /DB_XREF=BJ077975 /CLONE=XL062l04 /TID=Xl.19503.1 /CNT=2 /FEA=EST /TIER=ConsEnd /STK=1 /UG=Xl.19503 /UG_TITLE=ESTs, Moderately similar to CN03_HUMAN Protein C14orf3 (Protein HSPC322) (H.sapiens)
Xl.25598.1.S1_at	5.24869	4.22834	2.89893	7.75234	7.44761	8.72978	8.83809	4.12532	8.19196	-4.06664	-6.89587	9.0166e-05	0.00183935	1.82958	gb:BQ388259 /DB_XREF=gi:21075946 /DB_XREF=NISC_mn28e07.x1 /CLONE=IMAGE:5074669 /TID=Xl.25598.1 /CNT=26 /FEA=EST /TIER=Stack /STK=7 /UG=Xl.25598 /UG_TITLE=ESTs, Moderately similar to MRG1_HUMAN Cbpp300-interacting transactivator 2 (MSG-related protein 1) (MRG1 protein) (H.sapiens)
Xl.7820.1.S1_x_at	5.91853	2.30221	3.19424	8.69584	9.16951	8.91154	8.8519	3.80499	8.9072	-5.1022	-6.87378	9.23258e-05	0.00187675	1.80516	gb:BC045260.1 /DB_XREF=gi:28374303 /TID=Xl.7820.1 /CNT=75 /FEA=FLmRNA /TIER=FL+Stack /STK=9 /UG=Xl.7820 /DEF=Xenopus laevis, similar to heterogeneous ribonuclear particle protein, clone MGC:52620 IMAGE:4681284, mRNA, complete cds. /PROD=similar to heterogeneous ribonuclear particleprotein /FL=gb:BC045260.1
Xl.7645.2.S1_x_at	8.18006	7.45861	7.35037	10.4849	9.75883	9.79523	9.81996	7.66301	9.96474	-2.30173	-6.8744	9.22644e-05	0.00187675	1.80585	gb:CB565856 /DB_XREF=gi:29485386 /DB_XREF=AGENCOURT_13321128 /CLONE=IMAGE:6872218 /TID=Xl.7645.2 /CNT=36 /FEA=EST /TIER=Stack /STK=11 /UG=Xl.7645 /UG_TITLE=Xenopus laevis, Similar to chaperonin subunit 2 (beta), clone MGC:52772 IMAGE:4684199, mRNA, complete cds
Xl.564.1.S1_at	6.92996	6.40406	6.73383	4.7349	4.9914	4.6349	4.2608	6.68928	4.6555	2.03378	6.85288	9.44215e-05	0.00191596	1.782	gb:AF192752.1 /DB_XREF=gi:6449076 /GEN=SYN II /TID=Xl.564.1 /CNT=1 /FEA=FLmRNA /TIER=FL /STK=1 /UG=Xl.564 /DEF=Xenopus laevis synapsin IIa (SYN II) mRNA, complete cds. /PROD=synapsin IIa /FL=gb:AF192752.1
Xl.10718.1.A1_at	8.38427	8.7153	8.41415	6.92399	6.43047	6.69576	6.45337	8.50457	6.6259	1.87868	6.84689	9.50315e-05	0.00192493	1.77535	gb:BJ091174 /DB_XREF=gi:17589708 /DB_XREF=BJ091174 /CLONE=XL094f16 /TID=Xl.10718.1 /CNT=4 /FEA=EST /TIER=ConsEnd /STK=3 /UG=Xl.10718 /UG_TITLE=ESTs
Xl.25174.1.S1_at	6.50503	6.19374	6.13347	4.52085	3.42158	3.93323	4.19415	6.27741	4.01745	2.25996	6.84005	9.5734e-05	0.00193575	1.76775	gb:CB944940 /DB_XREF=gi:30193691 /DB_XREF=AGENCOURT_13862697 /CLONE=IMAGE:6933025 /TID=Xl.25174.1 /CNT=6 /FEA=mRNA /TIER=ConsEnd /STK=0 /UG=Xl.25174 /UG_TITLE=Xenopus laevis, Similar to ribosomal protein L34, clone IMAGE:5570019, mRNA
Xl.6186.1.A1_x_at	3.79198	4.69082	3.46902	8.28984	7.51628	6.39348	7.15575	3.98394	7.33884	-3.3549	-6.83176	9.65922e-05	0.00194967	1.75854	gb:AB018189.1 /DB_XREF=gi:3721939 /GEN=NO27 /TID=Xl.6186.1 /CNT=16 /FEA=FLmRNA /TIER=FL /STK=2 /UG=Xl.6186 /UG_TITLE=Xenopus laevis NO27 mRNA, complete cds /DEF=Xenopus laevis NO27 mRNA, complete cds. /FL=gb:AB018189.1
Xl.8235.1.A1_a_at	5.64983	7.09363	4.27253	9.88045	9.45288	9.46258	9.90114	5.67199	9.67426	-4.00227	-6.82883	9.68975e-05	0.0019524	1.75528	gb:BJ052114 /DB_XREF=gi:17496184 /DB_XREF=BJ052114 /CLONE=XL040h13 /TID=Xl.8235.1 /CNT=6 /FEA=EST /TIER=ConsEnd /STK=5 /UG=Xl.8235 /UG_TITLE=ESTs, Weakly similar to eukaryotic translation elongation factor 1 beta 2; eukaryotic translation elongation factor 1 beta 1 (Homo sapiens) (H.sapiens)
Xl.25179.1.S1_at	6.33782	4.44444	5.61748	8.43256	8.68316	9.92259	9.03226	5.46658	9.01764	-3.55106	-6.82416	9.73866e-05	0.00195647	1.75008	gb:BI313791 /DB_XREF=gi:14988118 /DB_XREF=dai32h08.x1 /CLONE=IMAGE:4963455 /TID=Xl.25179.1 /CNT=43 /FEA=EST /TIER=Stack /STK=8 /UG=Xl.25179 /UG_TITLE=ESTs, Weakly similar to HG2A_HUMAN HLA class II histocompatibility antigen, gamma chain (HLA-DR antigens associated invariant chain) (P33) (CD74 antigen) (H.sapiens)
Xl.16220.1.S1_at	3.63899	3.31784	4.31844	6.10051	5.87066	7.00862	6.73954	3.75842	6.42983	-2.67141	-6.82365	9.74403e-05	0.00195647	1.74951	gb:BC042276.1 /DB_XREF=gi:27503886 /TID=Xl.16220.1 /CNT=19 /FEA=FLmRNA /TIER=FL /STK=1 /UG=Xl.16220 /DEF=Xenopus laevis, Similar to serine hydroxymethyltransferase 1 (soluble), clone MGC:53442 IMAGE:5571917, mRNA, complete cds. /PROD=Similar to serine hydroxymethyltransferase 1(soluble) /FL=gb:BC042276.1
Xl.2149.1.A1_at	6.60681	7.09862	6.40644	4.71983	4.42362	4.76889	3.9097	6.70396	4.45551	2.24845	6.81712	9.81293e-05	0.00196687	1.74224	gb:BG233889 /DB_XREF=gi:12747736 /DB_XREF=daa29h11.x1 /CLONE=IMAGE:4057964 /TID=Xl.2149.1 /CNT=4 /FEA=EST /TIER=ConsEnd /STK=4 /UG=Xl.2149 /UG_TITLE=ESTs
Xl.14576.1.A1_at	6.5994	6.1161	7.29969	8.90991	9.08952	8.77541	9.32432	6.67173	9.02479	-2.35306	-6.80791	9.91099e-05	0.00198306	1.73197	gb:BJ092291 /DB_XREF=gi:17591320 /DB_XREF=BJ092291 /CLONE=XL064m03 /TID=Xl.14576.1 /CNT=3 /FEA=EST /TIER=ConsEnd /STK=1 /UG=Xl.14576 /UG_TITLE=ESTs, Moderately similar to general transcription factor IIIC, polypeptide 4 (90kD) (Homo sapiens) (H.sapiens)
Xl.24268.1.A1_at	4.08597	5.26304	5.45066	7.49769	7.33687	7.64678	8.17524	4.93323	7.66414	-2.73092	-6.80163	9.9785e-05	0.0019931	1.72496	gb:BJ045804 /DB_XREF=gi:17372501 /DB_XREF=BJ045804 /CLONE=XL005f06 /TID=Xl.24268.1 /CNT=3 /FEA=EST /TIER=ConsEnd /STK=1 /UG=Xl.24268 /UG_TITLE=ESTs, Weakly similar to KIP1_HUMAN DNA-PKcs interacting protein (Kinase interacting protein) (KIP) (Calcium and integrin-binding protein) (CIB) (SNK interacting protein 2-28) (SIP2-28) (H.sapiens)
Xl.255.1.S1_at	7.19128	7.23768	6.97072	5.62302	4.86696	5.06752	5.12877	7.13323	5.17157	1.96166	6.78704	0.000101372	0.00202127	1.70867	gb:BQ726389 /DB_XREF=gi:21865286 /DB_XREF=AGENCOURT_8100203 /CLONE=IMAGE:4888688 /TID=Xl.255.1 /CNT=4 /FEA=mRNA /TIER=ConsEnd /STK=0 /UG=Xl.255 /UG_TITLE=Xenopus laevis mRNA for p21 activated kinase 2 (PAK2 gene)
Xl.4416.1.A1_at	6.45499	7.43944	6.33204	8.82466	9.09902	9.28277	9.0393	6.74216	9.06144	-2.31928	-6.7757	0.000102625	0.00204271	1.69598	gb:BG554662 /DB_XREF=gi:13566442 /DB_XREF=de98a09.x3 /CLONE=IMAGE:3549593 /TID=Xl.4416.1 /CNT=9 /FEA=EST /TIER=ConsEnd /STK=1 /UG=Xl.4416 /UG_TITLE=ESTs, Moderately similar to S18207 adducin alpha chain, splice form 1 - human (H.sapiens)
Xl.24070.1.S1_at	4.24117	4.59405	5.0136	7.01493	6.58573	7.96714	7.39587	4.61627	7.24092	-2.62464	-6.76948	0.00010332	0.00204986	1.68901	gb:AW782625 /DB_XREF=gi:7797231 /DB_XREF=da96d01.x1 /TID=Xl.24070.1 /CNT=20 /FEA=EST /TIER=ConsEnd /STK=2 /UG=Xl.24070 /UG_TITLE=ESTs, Highly similar to cornichon-like (Homo sapiens) (H.sapiens)
Xl.186.1.S1_at	7.77745	7.63956	8.45564	6.21498	5.5367	5.34002	5.50631	7.95755	5.6495	2.30805	6.76929	0.000103341	0.00204986	1.68879	gb:AF017273.1 /DB_XREF=gi:2394303 /GEN=Xrx1 /TID=Xl.186.1 /CNT=3 /FEA=FLmRNA /TIER=FL /STK=1 /UG=Xl.186 /DEF=Xenopus laevis retinal homeobox 1 (Xrx1) mRNA, complete cds. /PROD=retinal homeobox 1 /FL=gb:AF001048.1 gb:AF017273.1
Xl.19352.1.S1_at	3.51108	2.50096	3.86613	6.55131	5.74201	7.57218	6.62768	3.29272	6.62329	-3.33057	-6.76239	0.000104117	0.00206169	1.68107	gb:BJ082740 /DB_XREF=gi:17577489 /DB_XREF=BJ082740 /CLONE=XL082i01 /TID=Xl.19352.1 /CNT=9 /FEA=EST /TIER=ConsEnd /STK=1 /UG=Xl.19352 /UG_TITLE=ESTs
Xl.8670.1.A1_at	8.12842	7.68052	8.95005	5.72948	5.47595	5.91033	4.73114	8.253	5.46172	2.79127	6.74794	0.000105765	0.00209072	1.66484	gb:AW159159 /DB_XREF=gi:6271188 /DB_XREF=za62b02.x3 /CLONE=za62b02 /TID=Xl.8670.1 /CNT=3 /FEA=EST /TIER=ConsEnd /STK=3 /UG=Xl.8670 /UG_TITLE=ESTs
Xl.21910.1.S1_at	4.23867	4.73799	5.27218	2.4225	2.78389	2.4225	2.70163	4.74962	2.58263	2.16698	6.74218	0.000106429	0.00210024	1.65837	gb:BC043988.1 /DB_XREF=gi:27694993 /TID=Xl.21910.1 /CNT=2 /FEA=FLmRNA /TIER=FL /STK=1 /UG=Xl.21910 /DEF=Xenopus laevis, Similar to glial cells missing homolog 1 (Drosophila), clone MGC:53973 IMAGE:5570938, mRNA, complete cds. /PROD=Similar to glial cells missing homolog 1(Drosophila) /FL=gb:BC043988.1
Xl.21915.1.S1_at	2.71116	2.78389	3.31235	7.34576	6.04594	5.22685	6.06959	2.9358	6.17204	-3.23624	-6.73634	0.000107107	0.00210999	1.65181	gb:BC043845.1 /DB_XREF=gi:27694898 /TID=Xl.21915.1 /CNT=8 /FEA=FLmRNA /TIER=FL /STK=1 /UG=Xl.21915 /DEF=Xenopus laevis, Similar to hypothetical protein FLJ13912, clone MGC:53660 IMAGE:4887946, mRNA, complete cds. /PROD=Similar to hypothetical protein FLJ13912 /FL=gb:BC043845.1
Xl.6045.1.S1_at	3.35832	4.79392	4.51007	7.82394	6.69659	7.80674	6.90201	4.22077	7.30732	-3.08655	-6.73285	0.000107515	0.00211441	1.64788	gb:M37788.1 /DB_XREF=gi:213955 /GEN=atpb-3 /TID=Xl.6045.1 /CNT=65 /FEA=FLmRNA /TIER=FL /STK=3 /UG=Xl.6045 /DEF=Xenopus laevis Na+K+-transporting ATPase beta subunit (atpb-3) mRNA, complete cds. /PROD=Na+K+-transporting ATPase beta subunit /FL=gb:M37788.1
Xl.3351.1.S1_at	4.9251	2.37902	3.54796	8.10765	7.95713	6.75905	8.40589	3.61736	7.80743	-4.19007	-6.72866	0.000108007	0.00211683	1.64317	gb:AF067969.1 /DB_XREF=gi:3764086 /TID=Xl.3351.1 /CNT=32 /FEA=FLmRNA /TIER=FL+Stack /STK=10 /UG=Xl.3351 /DEF=Xenopus laevis 13S condensin XCAP-D2 subunit mRNA, complete cds. /PROD=13S condensin XCAP-D2 subunit /FL=gb:AF067969.1 gb:AF072717.1
Xl.8421.1.S1_at	5.43818	5.77751	6.94052	8.3639	8.80299	8.75953	8.95695	6.05207	8.72084	-2.66877	-6.72934	0.000107927	0.00211683	1.64394	gb:BM172638 /DB_XREF=gi:17312201 /DB_XREF=imageqc_3_2001smm438bdff41.x1 /CLONE=IMAGE:4684386 /TID=Xl.8421.1 /CNT=21 /FEA=EST /TIER=ConsEnd /STK=4 /UG=Xl.8421 /UG_TITLE=ESTs, Highly similar to A Chain A, Structure Of The Human PinLC8 DIMER WITH A BOUND PEPTIDE (H.sapiens)
Xl.8043.1.A1_at	7.96449	7.25602	7.10647	11.3378	9.73262	10.3096	10.0359	7.44233	10.354	-2.91165	-6.72367	0.000108595	0.00212473	1.63755	gb:CB591902 /DB_XREF=gi:29509758 /DB_XREF=AGENCOURT_13045448 /CLONE=IMAGE:6897714 /TID=Xl.8043.1 /CNT=11 /FEA=EST /TIER=Stack /STK=6 /UG=Xl.8043 /UG_TITLE=ESTs, Weakly similar to neuronal protein 17.3; similar to mouse neuronal protein 15.6 (Homo sapiens) (H.sapiens)
Xl.11551.1.A1_at	6.28497	5.08546	6.29537	9.70077	8.48881	9.28922	10.6799	5.8886	9.53968	-3.65108	-6.71817	0.000109248	0.00212805	1.63136	gb:BJ099628 /DB_XREF=gi:17602010 /DB_XREF=BJ099628 /CLONE=XL151g04 /TID=Xl.11551.1 /CNT=3 /FEA=EST /TIER=ConsEnd /STK=2 /UG=Xl.11551 /UG_TITLE=ESTs, Moderately similar to golgi phosphoprotein 3 (coat-protein); Golgi protein; golgi phosphoprotein 3 (Homo sapiens) (H.sapiens)
Xl.15308.1.S1_at	5.2091	4.41655	5.10158	7.01344	7.79547	8.58879	7.47506	4.90908	7.71819	-2.80911	-6.72011	0.000109018	0.00212805	1.63354	gb:BJ045190 /DB_XREF=gi:17419943 /DB_XREF=BJ045190 /CLONE=XL003f16 /TID=Xl.15308.1 /CNT=2 /FEA=EST /TIER=ConsEnd /STK=1 /UG=Xl.15308 /UG_TITLE=ESTs, Weakly similar to sec13-like protein (Homo sapiens) (H.sapiens)
Xl.17432.1.S1_at	11.8832	11.5917	11.8297	13.4767	13.3598	13.5245	13.5195	11.7682	13.4701	-1.70195	-6.71757	0.000109321	0.00212805	1.63067	gb:BC043843.1 /DB_XREF=gi:27882619 /TID=Xl.17432.1 /CNT=331 /FEA=FLmRNA /TIER=FL+Stack /STK=158 /UG=Xl.17432 /DEF=Xenopus laevis, similar to elongation factor-1 alpha-chain protein, clone MGC:53288 IMAGE:5570176, mRNA, complete cds. /PROD=similar to elongation factor-1 alpha-chainprotein /FL=gb:BC043843.1 gb:BC041196.1 gb:M25504.1
Xl.13420.1.S1_at	5.14399	5.47595	6.53698	7.95048	9.13499	8.72302	9.33795	5.71897	8.78661	-3.06764	-6.7159	0.000109519	0.00212831	1.6288	gb:BC043780.1 /DB_XREF=gi:27694690 /TID=Xl.13420.1 /CNT=11 /FEA=mRNA /TIER=ConsEnd /STK=3 /UG=Xl.13420 /UG_TITLE=Xenopus laevis, Similar to RIKEN cDNA 1110014L17 gene, clone IMAGE:5536885, mRNA, partial cds /DEF=Xenopus laevis, Similar to RIKEN cDNA 1110014L17 gene, clone IMAGE:5536885, mRNA, partial cds.
Xl.11127.1.A1_at	4.18448	5.51429	5.71043	7.58672	7.9662	8.60338	8.08088	5.1364	8.05929	-2.92289	-6.7135	0.000109807	0.0021303	1.62608	gb:CB561578 /DB_XREF=gi:29481108 /DB_XREF=AGENCOURT_13329791 /CLONE=IMAGE:6879951 /TID=Xl.11127.1 /CNT=14 /FEA=EST /TIER=Stack /STK=13 /UG=Xl.11127 /UG_TITLE=ESTs
Xl.25415.1.A1_at	6.882	7.09197	5.03068	9.34539	9.84835	9.60786	9.95642	6.33489	9.68951	-3.35462	-6.70899	0.000110349	0.0021372	1.621	gb:BJ083604 /DB_XREF=gi:17578752 /DB_XREF=BJ083604 /CLONE=XL085k15 /TID=Xl.25415.1 /CNT=7 /FEA=EST /TIER=ConsEnd /STK=3 /UG=Xl.25415 /UG_TITLE=ESTs, Weakly similar to T46420 hypothetical protein DKFZp434M1123.1 - human (fragment) (H.sapiens)
Xl.8354.1.S1_at	7.34926	5.95092	6.26561	8.68032	9.59319	9.57432	9.30197	6.52193	9.28745	-2.76552	-6.70601	0.000110708	0.00214055	1.61764	gb:AW767906 /DB_XREF=gi:7699919 /DB_XREF=da82a01.x1 /CLONE=IMAGE:3201384 /TID=Xl.8354.1 /CNT=42 /FEA=EST /TIER=Stack /STK=11 /UG=Xl.8354 /UG_TITLE=ESTs, Highly similar to SMD1_HUMAN Small nuclear ribonucleoprotein Sm D1 (snRNP core protein D1) (Sm-D1) (Sm-D autoantigen) (H.sapiens)
Xl.22461.1.A1_at	2.93221	2.45851	3.32924	5.05457	5.22723	4.72242	4.89164	2.90666	4.97396	-2.06731	-6.70127	0.000111283	0.00214803	1.61229	gb:BE678171 /DB_XREF=gi:10059577 /DB_XREF=df83d04.x1 /CLONE=IMAGE:3745927 /TID=Xl.22461.1 /CNT=4 /FEA=EST /TIER=ConsEnd /STK=3 /UG=Xl.22461 /UG_TITLE=ESTs, Weakly similar to cat eye syndrome chromosome region, candidate 5; hypothetical protein FLJ20454 (Homo sapiens) (H.sapiens)
Xl.2819.1.A1_at	4.23867	6.22888	5.45066	7.95048	9.28412	8.75781	9.17451	5.30607	8.79173	-3.48566	-6.69032	0.000112623	0.0021558	1.59991	gb:BI449434 /DB_XREF=gi:15274141 /DB_XREF=de28d05.x3 /CLONE=IMAGE:3472953 /TID=Xl.2819.1 /CNT=4 /FEA=EST /TIER=ConsEnd /STK=3 /UG=Xl.2819 /UG_TITLE=ESTs
Xl.10468.1.S1_at	3.86456	5.57065	5.45066	8.55915	8.07531	8.72978	7.56805	4.96196	8.23307	-3.27112	-6.69049	0.000112601	0.0021558	1.60011	gb:BG579447 /DB_XREF=gi:13594511 /DB_XREF=dab75a12.x1 /CLONE=IMAGE:4202783 /TID=Xl.10468.1 /CNT=9 /FEA=EST /TIER=ConsEnd /STK=2 /UG=Xl.10468 /UG_TITLE=ESTs, Moderately similar to prefoldin 1; prefoldin subunit 1 (Homo sapiens) (H.sapiens)
Xl.23780.1.S1_at	6.35853	5.26304	6.34855	9.23913	9.69133	9.53267	8.08711	5.99004	9.13756	-3.14752	-6.69476	0.000112077	0.0021558	1.60493	gb:BJ052356 /DB_XREF=gi:17496426 /DB_XREF=BJ052356 /CLONE=XL041d17 /TID=Xl.23780.1 /CNT=25 /FEA=EST /TIER=Stack /STK=9 /UG=Xl.23780 /UG_TITLE=ESTs, Moderately similar to GBG5_HUMAN Guanine nucleotide-binding protein G(I)G(S)G(O) gamma-5 subunit (H.sapiens)
Xl.3679.1.S1_at	4.41644	3.482	3.94673	7.20143	6.17287	7.0826	6.0732	3.94839	6.63252	-2.68413	-6.69041	0.000112612	0.0021558	1.60001	gb:BQ386702 /DB_XREF=gi:21074389 /DB_XREF=NISC_mn19g02.x1 /CLONE=IMAGE:5073986 /TID=Xl.3679.1 /CNT=6 /FEA=EST /TIER=ConsEnd /STK=0 /UG=Xl.3679 /UG_TITLE=ESTs, Moderately similar to T08802 hypothetical protein DKFZp586D0623.1 - human (fragment) (H.sapiens)
Xl.7705.1.S1_at	3.35832	3.63055	3.90071	5.42768	5.77982	5.92465	5.29819	3.62986	5.60758	-1.97772	-6.69311	0.00011228	0.0021558	1.60306	gb:BJ055892 /DB_XREF=gi:17469131 /DB_XREF=BJ055892 /CLONE=XL008a20 /TID=Xl.7705.1 /CNT=41 /FEA=mRNA /TIER=Stack /STK=6 /UG=Xl.7705 /UG_TITLE=Xenopus laevis, Similar to Ewing sarcoma breakpoint region 1, clone IMAGE:5543106, mRNA
Xl.5747.1.S1_at	4.33674	2.50096	6.09489	9.24448	8.87583	8.8803	9.48385	4.31086	9.12112	-4.81025	-6.68642	0.000113105	0.00216141	1.5955	gb:CB564393 /DB_XREF=gi:29483923 /DB_XREF=AGENCOURT_13327105 /CLONE=IMAGE:6872931 /TID=Xl.5747.1 /CNT=59 /FEA=FLmRNA /TIER=Stack /STK=9 /UG=Xl.5747 /UG_TITLE=Xenopus laevis, clone MGC:53076 IMAGE:5542078, mRNA, complete cds /FL=gb:BC047969.1
Xl.9422.1.S1_at	5.98798	7.0185	6.62463	4.34256	4.15438	4.00587	4.67086	6.5437	4.29342	2.25029	6.68403	0.000113401	0.00216348	1.59279	gb:CA788981 /DB_XREF=gi:26033573 /DB_XREF=AGENCOURT_10316194 /CLONE=IMAGE:5083973 /TID=Xl.9422.1 /CNT=4 /FEA=EST /TIER=ConsEnd /STK=0 /UG=Xl.9422 /UG_TITLE=ESTs, Moderately similar to FMN2_HUMAN_2 (Segment 2 of 2) Formin 2 (H.sapiens)
Xl.7675.1.A1_at	6.45499	7.20024	7.39275	10.1394	9.42301	10.5404	9.1597	7.01599	9.81564	-2.79965	-6.67693	0.000114286	0.00217674	1.58476	gb:AW198695 /DB_XREF=gi:6479315 /DB_XREF=da05c04.x1 /CLONE=XENOPUS_SOURCE_ID:xlnoc002b07 /TID=Xl.7675.1 /CNT=4 /FEA=EST /TIER=ConsEnd /STK=2 /UG=Xl.7675 /UG_TITLE=ESTs, Weakly similar to hypothetical protein MGC2840 similar to a putative glucosyltransferase (Homo sapiens) (H.sapiens)
Xl.20107.1.S1_at	5.77803	4.98298	3.10437	8.45025	9.11435	8.13207	8.58084	4.62179	8.56938	-3.94758	-6.66676	0.000115566	0.00219748	1.57324	gb:BQ399472 /DB_XREF=gi:21087159 /DB_XREF=NISC_mp03g05.x1 /CLONE=IMAGE:4965704 /TID=Xl.20107.1 /CNT=3 /FEA=EST /TIER=ConsEnd /STK=1 /UG=Xl.20107 /UG_TITLE=ESTs
Xl.11477.1.S1_at	8.57583	7.8341	9.96024	5.81837	5.12611	5.70951	5.52174	8.79005	5.54393	3.24612	6.66499	0.000115791	0.00219812	1.57123	gb:CB561158 /DB_XREF=gi:29480688 /DB_XREF=AGENCOURT_13332779 /CLONE=IMAGE:6879051 /TID=Xl.11477.1 /CNT=7 /FEA=EST /TIER=ConsEnd /STK=1 /UG=Xl.11477 /UG_TITLE=ESTs
Xl.4715.1.S1_s_at	5.0393	5.70134	5.38253	8.49422	7.19209	7.88189	7.68413	5.37439	7.81308	-2.43869	-6.66348	0.000115983	0.00219812	1.56952	gb:BI443245 /DB_XREF=gi:15267952 /DB_XREF=dae56f06.x3 /CLONE=IMAGE:4678043 /TID=Xl.4715.1 /CNT=10 /FEA=mRNA /TIER=ConsEnd /STK=1 /UG=Xl.4715 /UG_TITLE=Xenopus laevis mRNA for BAMBI protein (bambi gene)
Xl.6790.2.A1_x_at	3.30787	2.58208	4.77098	6.74473	6.67147	6.6754	7.09167	3.55364	6.79581	-3.24217	-6.65737	0.000116763	0.00220562	1.56259	gb:BJ056419 /DB_XREF=gi:17469397 /DB_XREF=BJ056419 /CLONE=XL035m14 /TID=Xl.6790.2 /CNT=7 /FEA=EST /TIER=Stack /STK=6 /UG=Xl.6790 /UG_TITLE=Xenopus laevis, clone IMAGE:4889053, mRNA, partial cds
Xl.8955.1.A1_at	5.97192	6.40543	6.27829	9.29487	8.01822	8.95678	8.35871	6.21855	8.65714	-2.4386	-6.65833	0.00011664	0.00220562	1.56368	gb:BJ055861 /DB_XREF=gi:17469078 /DB_XREF=BJ055861 /CLONE=XL050o19 /TID=Xl.8955.1 /CNT=3 /FEA=EST /TIER=ConsEnd /STK=3 /UG=Xl.8955 /UG_TITLE=ESTs, Moderately similar to PDX3_HUMAN Thioredoxin-dependent peroxide reductase, mitochondrial precursor (Peroxiredoxin 3) (Antioxidant protein 1) (AOP-1) (MER5 protein homolog) (HBC189) (PRX III) (H.sapiens)
Xl.15234.1.A1_at	5.03667	5.21828	4.70736	6.82036	7.55762	8.38137	8.20449	4.98744	7.74096	-2.75352	-6.65105	0.000117576	0.00221009	1.55541	gb:BJ090303 /DB_XREF=gi:17588454 /DB_XREF=BJ090303 /CLONE=XL107h11 /TID=Xl.15234.1 /CNT=4 /FEA=EST /TIER=ConsEnd /STK=1 /UG=Xl.15234 /UG_TITLE=ESTs, Weakly similar to synaptic nuclei expressed gene 2 (Homo sapiens) (H.sapiens)
Xl.23969.1.A1_at	5.89418	6.27051	5.7964	7.79748	8.7282	8.12675	7.88507	5.98703	8.13437	-2.14734	-6.65166	0.000117498	0.00221009	1.5561	gb:BJ052568 /DB_XREF=gi:17498616 /DB_XREF=BJ052568 /CLONE=XL041o10 /TID=Xl.23969.1 /CNT=12 /FEA=EST /TIER=Stack /STK=8 /UG=Xl.23969 /UG_TITLE=ESTs, Moderately similar to hypothetical protein FLJ11806 (Homo sapiens) (H.sapiens)
Xl.3536.1.S1_x_at	9.67157	9.45881	10.3318	11.7787	11.715	11.9272	11.8241	9.82074	11.8112	-1.99051	-6.65134	0.000117539	0.00221009	1.55573	gb:BJ051780 /DB_XREF=gi:17498248 /DB_XREF=BJ051780 /CLONE=XL036m09 /TID=Xl.3536.1 /CNT=32 /FEA=EST /TIER=Stack /STK=12 /UG=Xl.3536 /UG_TITLE=ESTs, Highly similar to JC1235 transcription factor BTF3a - human (H.sapiens)
Xl.15254.1.A1_at	5.78542	6.87223	6.50783	8.78095	8.59594	8.48978	9.36549	6.38849	8.80804	-2.41955	-6.64588	0.000118247	0.00221906	1.54953	gb:BJ044076 /DB_XREF=gi:17392952 /DB_XREF=BJ044076 /CLONE=XL012c13 /TID=Xl.15254.1 /CNT=2 /FEA=EST /TIER=ConsEnd /STK=1 /UG=Xl.15254 /UG_TITLE=ESTs, Moderately similar to component of oligomeric golgi complex 5; golgi transport complex 1 (90 kDa subunit); conserved oligomeric Golgi complex protein 5 (Homo sapiens) (H.sapiens)
Xl.10805.1.A1_at	3.15936	2.78389	3.4001	5.97659	4.78313	5.43865	5.74433	3.11445	5.48567	-2.37122	-6.63906	0.000119136	0.0022321	1.54178	gb:BE508680 /DB_XREF=gi:9728508 /DB_XREF=da50h01.x1 /CLONE=IMAGE:3198385 /TID=Xl.10805.1 /CNT=1 /FEA=EST /TIER=ConsEnd /STK=1 /UG=Xl.10805 /UG_TITLE=EST
Xl.918.1.S1_at	4.80993	5.26304	5.06769	3.46392	3.31235	3.19424	3.07638	5.04689	3.26172	1.78517	6.63673	0.000119442	0.00223418	1.53913	gb:AB009072.1 /DB_XREF=gi:6407530 /TID=Xl.918.1 /CNT=2 /FEA=FLmRNA /TIER=FL /STK=1 /UG=Xl.918 /DEF=Xenopus laevis mRNA for mannose-binding protein-associated serine protease 2, complete cds. /PROD=mannose-binding protein-associated serineprotease 2 /FL=gb:AB009072.1
Xl.11413.1.S1_at	5.91853	6.6754	4.77098	8.63244	9.01439	8.93438	8.43035	5.7883	8.75289	-2.96459	-6.63094	0.000120205	0.00224481	1.53254	gb:AF394958.1 /DB_XREF=gi:16303785 /TID=Xl.11413.1 /CNT=17 /FEA=FLmRNA /TIER=FL /STK=4 /UG=Xl.11413 /DEF=Xenopus laevis SP22 mRNA, complete cds. /PROD=SP22 /FL=gb:AF394958.1
Xl.13853.1.A1_at	3.03203	3.07201	3.31235	6.13435	4.87852	5.27944	5.40555	3.1388	5.42446	-2.28567	-6.62849	0.00012053	0.00224722	1.52975	gb:BJ076782 /DB_XREF=gi:17521698 /DB_XREF=BJ076782 /CLONE=XL058l22 /TID=Xl.13853.1 /CNT=5 /FEA=EST /TIER=ConsEnd /STK=4 /UG=Xl.13853 /UG_TITLE=ESTs
Xl.251.1.S1_at	7.58501	6.98115	7.3916	5.1859	5.71706	5.42201	5.13811	7.31925	5.36577	1.95348	6.62258	0.000121316	0.00225821	1.52302	gb:AF030434.1 /DB_XREF=gi:2736293 /GEN=Xdkk-1 /TID=Xl.251.1 /CNT=2 /FEA=FLmRNA /TIER=FL /STK=1 /UG=Xl.251 /DEF=Xenopus laevis Dickkopf-1 (Xdkk-1) mRNA, complete cds. /PROD=Xdkk-1 /FL=gb:AF030434.1
Xl.3901.1.A1_at	6.5994	3.07201	5.97033	10.2338	10.4317	9.67478	10.5649	5.21391	10.2263	-5.01239	-6.62087	0.000121546	0.00225882	1.52107	gb:BF232515 /DB_XREF=gi:11175236 /DB_XREF=de30d02.x1 /CLONE=IMAGE:3473307 /TID=Xl.3901.1 /CNT=1 /FEA=EST /TIER=ConsEnd /STK=1 /UG=Xl.3901 /UG_TITLE=ESTs, Weakly similar to T03G11.3.p (Caenorhabditis elegans) (C.elegans)
Xl.7688.1.S1_at	6.40876	5.0393	5.97033	8.9658	9.79094	9.77275	8.10803	5.80613	9.15938	-3.35325	-6.61583	0.000122223	0.00226741	1.51532	gb:CA974667 /DB_XREF=gi:27507321 /DB_XREF=AGENCOURT_10747869 /CLONE=IMAGE:6327338 /TID=Xl.7688.1 /CNT=31 /FEA=EST /TIER=Stack /STK=9 /UG=Xl.7688 /UG_TITLE=ESTs, Weakly similar to P2X7_MOUSE P2X PURINOCEPTOR 7 (ATP RECEPTOR) (P2X7) (PURINERGIC RECEPTOR) (P2Z RECEPTOR) (M.musculus)
Xl.6849.1.A1_at	7.63333	8.06436	7.58586	5.7283	5.84252	6.22754	5.674	7.76119	5.86809	1.8931	6.6145	0.000122402	0.00226741	1.5138	gb:BG579393 /DB_XREF=gi:13594457 /DB_XREF=dab74d03.x1 /CLONE=IMAGE:4202908 /TID=Xl.6849.1 /CNT=4 /FEA=EST /TIER=ConsEnd /STK=3 /UG=Xl.6849 /UG_TITLE=ESTs, Weakly similar to hypothetical protein FLJ20371 (Homo sapiens) (H.sapiens)
Xl.25724.1.S1_at	7.34918	5.75732	6.33782	4.24961	3.59812	3.30088	3.42158	6.48144	3.64255	2.83889	6.60768	0.000123326	0.00228084	1.50602	gb:AB000736.1 /DB_XREF=gi:1816436 /TID=Xl.25724.1 /CNT=64 /FEA=FLmRNA /TIER=FL /STK=1 /UG=Xl.25724 /DEF=Xenopus laevis mRNA for myelin basic protein, complete cds. /PROD=myelin basic protein /FL=gb:AB000736.1
Xl.20900.1.S1_at	6.25416	5.9565	6.13454	8.6552	8.30662	10.0727	8.76104	6.11507	8.9489	-2.83383	-6.58624	0.000126283	0.00232477	1.48151	gb:CD326212 /DB_XREF=gi:31090543 /DB_XREF=AGENCOURT_14142328 /CLONE=IMAGE:6948473 /TID=Xl.20900.1 /CNT=111 /FEA=mRNA /TIER=Stack /STK=42 /UG=Xl.20900 /UG_TITLE=Xenopus laevis, Similar to CD63 antigen, clone IMAGE:5571764, mRNA, partial cds
Xl.3881.1.S1_at	2.62197	3.03372	3.48414	5.30984	5.05891	4.89647	5.72554	3.04661	5.24769	-2.20108	-6.58668	0.00012622	0.00232477	1.48202	gb:BC042304.1 /DB_XREF=gi:27503185 /TID=Xl.3881.1 /CNT=35 /FEA=FLmRNA /TIER=FL /STK=5 /UG=Xl.3881 /DEF=Xenopus laevis, Similar to elongation of very long chain fatty acids (FEN1Elo2, SUR4Elo3, yeast)-like 1, clone MGC:52731 IMAGE:4683861, mRNA, complete cds. /PROD=Similar to elongation of very long chain fattyacids (FEN1Elo2, SUR4Elo3, yeast)-like 1 /FL=gb:BC042304.1
Xl.529.1.S1_at	6.77939	6.91862	7.5491	4.7955	5.2475	4.49494	5.16272	7.08237	4.92517	2.1572	6.58605	0.000126309	0.00232477	1.4813	gb:AF133036.1 /DB_XREF=gi:4567108 /GEN=Tbx5 /TID=Xl.529.1 /CNT=1 /FEA=FLmRNA /TIER=FL /STK=1 /UG=Xl.529 /DEF=Xenopus laevis T-box transcription factor Tbx5 (Tbx5) mRNA, complete cds. /PROD=T-box transcription factor Tbx5 /FL=gb:AF133036.1
Xl.14161.1.A1_at	3.09133	4.30446	2.9528	7.6672	6.73515	6.0109	6.3103	3.44953	6.68089	-3.23136	-6.57732	0.000127536	0.0023324	1.4713	gb:BJ075760 /DB_XREF=gi:17520676 /DB_XREF=BJ075760 /CLONE=XL103j04 /TID=Xl.14161.1 /CNT=2 /FEA=EST /TIER=ConsEnd /STK=2 /UG=Xl.14161 /UG_TITLE=ESTs
Xl.24850.1.A1_s_at	3.26446	3.19681	4.64477	7.05392	7.14097	7.52403	5.98114	3.70201	6.92501	-3.223	-6.57836	0.000127388	0.0023324	1.4725	gb:AF185579.1 /DB_XREF=gi:6090940 /TID=Xl.24850.1 /CNT=7 /FEA=FLmRNA /TIER=FL /STK=5 /UG=Xl.24850 /DEF=Xenopus laevis haplotype g MHC class I antigen mRNA, complete cds. /PROD=MHC class I antigen /FL=gb:AF185579.1
Xl.16483.1.A1_at	5.72403	4.78915	4.83466	6.94963	7.85718	7.58817	8.02512	5.11595	7.60503	-2.48908	-6.57855	0.000127361	0.0023324	1.47271	gb:BJ097577 /DB_XREF=gi:17598995 /DB_XREF=BJ097577 /CLONE=XL142d15 /TID=Xl.16483.1 /CNT=9 /FEA=EST /TIER=ConsEnd /STK=1 /UG=Xl.16483 /UG_TITLE=ESTs, Moderately similar to hypothetical protein MGC12945 (Homo sapiens) (H.sapiens)
Xl.4781.1.S1_at	5.36589	5.79717	6.15029	7.50286	7.83418	7.63393	7.84378	5.77112	7.70369	-1.93257	-6.57855	0.000127361	0.0023324	1.47271	gb:BC044085.1 /DB_XREF=gi:28278123 /TID=Xl.4781.1 /CNT=7 /FEA=FLmRNA /TIER=FL /STK=2 /UG=Xl.4781 /DEF=Xenopus laevis, Similar to splicing factor, arginineserine-rich 5 (SRp40, HRS), clone MGC:52712 IMAGE:4683672, mRNA, complete cds. /PROD=Similar to splicing factor, arginineserine-rich5 (SRp40, HRS) /FL=gb:BC044085.1
Xl.20904.1.S1_at	5.24869	5.6628	2.62471	8.82538	8.72881	8.91269	8.83494	4.51207	8.82546	-4.31339	-6.5739	0.000128018	0.00233729	1.46739	gb:AW148017 /DB_XREF=gi:6195913 /DB_XREF=da01h09.x1 /CLONE=XENOPUS_SOURCE_ID:xlnoc001d18 /TID=Xl.20904.1 /CNT=87 /FEA=EST /TIER=Stack /STK=23 /UG=Xl.20904 /UG_TITLE=ESTs, Moderately similar to transcriptional coactivator; bZIP enhancing factor (Homo sapiens) (H.sapiens)
Xl.21662.1.A1_at	7.42377	6.54962	6.53698	4.72942	4.87291	4.81879	4.3442	6.83679	4.69133	2.14546	6.57237	0.000128236	0.00233729	1.46563	gb:AY121372.1 /DB_XREF=gi:21634427 /TID=Xl.21662.1 /CNT=2 /FEA=mRNA /TIER=ConsEnd /STK=0 /UG=Xl.21662 /UG_TITLE=Xenopus laevis adaptor protein p150 mRNA, partial cds /DEF=Xenopus laevis adaptor protein p150 mRNA, partial cds.
Xl.21545.1.S1_at	8.5802	8.23802	8.95778	6.88619	6.32444	5.93947	6.52812	8.592	6.41956	2.17244	6.57112	0.000128414	0.00233729	1.4642	gb:AF118817.1 /DB_XREF=gi:6979159 /TID=Xl.21545.1 /CNT=1 /FEA=mRNA /TIER=ConsEnd /STK=0 /UG=Xl.21545 /UG_TITLE=Xenopus laevis receptor-associated protein of the synapse mRNA, partial cds /DEF=Xenopus laevis receptor-associated protein of the synapse mRNA, partial cds.
Xl.12128.1.S1_at	5.43313	6.00451	5.38206	7.42128	7.45655	7.40196	7.89015	5.60657	7.54249	-1.93592	-6.56144	0.000129799	0.00235877	1.45309	gb:BC043621.1 /DB_XREF=gi:27696699 /TID=Xl.12128.1 /CNT=7 /FEA=FLmRNA /TIER=FL /STK=1 /UG=Xl.12128 /DEF=Xenopus laevis, Similar to protein tyrosine phosphatase, non-receptor type 9, clone MGC:52584 IMAGE:4887916, mRNA, complete cds. /PROD=Similar to protein tyrosine phosphatase,non-receptor type 9 /FL=gb:L33098.1 gb:BC043621.1
Xl.24758.1.S1_at	6.1939	6.74176	4.92731	8.56726	9.30692	8.95719	9.89033	5.95432	9.18043	-3.2261	-6.55729	0.000130397	0.0023659	1.44833	gb:BF071993 /DB_XREF=gi:10848632 /DB_XREF=db49e11.x1 /CLONE=IMAGE:3301868 /TID=Xl.24758.1 /CNT=9 /FEA=EST /TIER=ConsEnd /STK=1 /UG=Xl.24758 /UG_TITLE=ESTs, Weakly similar to R01H10.6.p (Caenorhabditis elegans) (C.elegans)
Xl.6893.1.S1_at	6.12108	5.93686	7.87576	10.0003	10.3936	9.63274	11.2568	6.64457	10.3209	-3.6763	-6.55098	0.000131313	0.00237709	1.44108	gb:BE678026 /DB_XREF=gi:10059147 /DB_XREF=df80a10.x1 /CLONE=IMAGE:3745626 /TID=Xl.6893.1 /CNT=7 /FEA=EST /TIER=ConsEnd /STK=1 /UG=Xl.6893 /UG_TITLE=ESTs, Weakly similar to ActA binding protein 3 (Mus musculus) (M.musculus)
Xl.7178.1.A1_at	6.24583	5.71126	5.65146	7.57347	8.36797	8.84976	8.17837	5.86951	8.24239	-2.37288	-6.5502	0.000131428	0.00237709	1.44018	gb:CD362808 /DB_XREF=gi:31134219 /DB_XREF=AGENCOURT_14234938 /CLONE=IMAGE:6956252 /TID=Xl.7178.1 /CNT=7 /FEA=EST /TIER=Stack /STK=6 /UG=Xl.7178 /UG_TITLE=ESTs
Xl.8728.1.S1_at	5.56154	3.51718	5.75351	8.30938	8.22711	8.51313	8.36715	4.94408	8.35419	-3.41011	-6.54004	0.00013292	0.0024003	1.4285	gb:BC045232.1 /DB_XREF=gi:28175658 /TID=Xl.8728.1 /CNT=22 /FEA=FLmRNA /TIER=FL+Stack /STK=6 /UG=Xl.8728 /DEF=Xenopus laevis, Similar to RIKEN cDNA 0710008A13 gene, clone MGC:53214 IMAGE:5543299, mRNA, complete cds. /PROD=Similar to RIKEN cDNA 0710008A13 gene /FL=gb:BC045232.1
Xl.24591.1.A1_at	4.38446	5.0393	4.86125	3.08305	2.89893	2.94781	2.70163	4.76167	2.90786	1.85382	6.537	0.000133369	0.00240463	1.425	gb:CB756034 /DB_XREF=gi:29835539 /DB_XREF=AGENCOURT_12983614 /CLONE=IMAGE:6877341 /TID=Xl.24591.1 /CNT=5 /FEA=EST /TIER=ConsEnd /STK=4 /UG=Xl.24591 /UG_TITLE=ESTs, Weakly similar to A Chain A, Structure Of The Catalytic Domain Of Human Bile Salt Activated Lipase (H.sapiens)
Xl.4061.1.A1_at	4.83786	4.35354	6.10548	8.98068	7.46326	8.78253	8.69771	5.09896	8.48104	-3.38208	-6.5321	0.000134099	0.00241399	1.41935	gb:BF024900 /DB_XREF=gi:10755319 /DB_XREF=dc80g06.x1 /CLONE=IMAGE:3403450 /TID=Xl.4061.1 /CNT=2 /FEA=EST /TIER=ConsEnd /STK=2 /UG=Xl.4061 /UG_TITLE=ESTs, Weakly similar to ST31_HUMAN Serinethreonine protein kinase 31 (Serinethreonine-protein kinase NYD-SPK) (H.sapiens)
Xl.25540.2.S1_at	2.73538	4.51011	3.29006	7.55138	6.20861	8.59133	8.35261	3.51185	7.67598	-4.16413	-6.52042	0.000135853	0.00243257	1.4059	gb:BG016889 /DB_XREF=gi:12470578 /DB_XREF=df66h08.x1 /CLONE=IMAGE:3744614 /TID=Xl.25540.2 /CNT=11 /FEA=EST /TIER=Stack /STK=7 /UG=Xl.25540 /UG_TITLE=ESTs, Moderately similar to A38219 GAP-associated tyrosine phosphoprotein p62 - human (H.sapiens)
Xl.24384.2.S1_at	4.08597	6.19374	4.54255	8.0476	8.47535	8.12452	7.88877	4.94075	8.13406	-3.19331	-6.52244	0.000135549	0.00243257	1.40822	gb:BI314483 /DB_XREF=gi:14988810 /DB_XREF=dae13a03.x1 /CLONE=IMAGE:4673932 /TID=Xl.24384.2 /CNT=19 /FEA=EST /TIER=ConsEnd /STK=1 /UG=Xl.24384 /UG_TITLE=ESTs, Moderately similar to MO2L_HUMAN MO25-like protein (H.sapiens)
Xl.24356.1.S1_at	2.6958	3.48679	4.39056	5.95074	6.54906	6.0574	6.53576	3.52439	6.27324	-2.74885	-6.51974	0.000135957	0.00243257	1.40511	gb:CA973348 /DB_XREF=gi:27506002 /DB_XREF=AGENCOURT_10764307 /CLONE=IMAGE:6325524 /TID=Xl.24356.1 /CNT=27 /FEA=EST /TIER=ConsEnd /STK=4 /UG=Xl.24356 /UG_TITLE=ESTs, Weakly similar to nucleoporin 88kD (Homo sapiens) (H.sapiens)
Xl.24109.1.A1_at	5.94835	6.38082	6.87042	3.31134	4.6026	3.93323	3.63899	6.39987	3.87154	2.52832	6.51959	0.000135978	0.00243257	1.40495	gb:BQ387756 /DB_XREF=gi:21075443 /DB_XREF=NISC_mn25f04.x1 /CLONE=IMAGE:5074686 /TID=Xl.24109.1 /CNT=2 /FEA=EST /TIER=ConsEnd /STK=1 /UG=Xl.24109 /UG_TITLE=ESTs, Moderately similar to VAV2_HUMAN VAV-2 protein (H.sapiens)
Xl.11031.1.A1_at	5.05438	7.02063	5.27218	8.86646	8.83796	8.68015	9.28993	5.7824	8.91862	-3.13623	-6.51397	0.000136834	0.00244341	1.39845	gb:BE026973 /DB_XREF=gi:8320334 /DB_XREF=db34e07.x1 /CLONE=IMAGE:3300420 /TID=Xl.11031.1 /CNT=2 /FEA=EST /TIER=ConsEnd /STK=1 /UG=Xl.11031 /UG_TITLE=ESTs
Xl.11921.1.A1_at	8.29486	9.52775	7.72968	11.145	11.208	11.5256	11.2609	8.51743	11.2849	-2.76744	-6.51281	0.00013701	0.00244341	1.39712	gb:BG893342 /DB_XREF=gi:14287952 /DB_XREF=dae19c11.x1 /CLONE=IMAGE:4674452 /TID=Xl.11921.1 /CNT=4 /FEA=EST /TIER=ConsEnd /STK=1 /UG=Xl.11921 /UG_TITLE=ESTs, Weakly similar to DJA1_HUMAN DnaJ homolog subfamily A member 1 (Heat shock 40 kDa protein 4) (DnaJ protein homolog 2) (HSJ-2) (HSDJ) (H.sapiens)
Xl.25822.1.S1_at	4.67863	3.38843	3.06942	8.0329	6.26793	6.89153	7.13039	3.71216	7.08069	-3.36853	-6.50819	0.000137718	0.00245223	1.39179	gb:BG159942 /DB_XREF=gi:12693861 /DB_XREF=df72a03.x1 /CLONE=IMAGE:3744676 /TID=Xl.25822.1 /CNT=44 /FEA=EST /TIER=Stack /STK=12 /UG=Xl.25822 /UG_TITLE=ESTs, Weakly similar to heterogeneous nuclear ribonucleoprotein D-like; A+U-rich element RNA binding factor (Homo sapiens) (H.sapiens)
Xl.25731.1.S1_at	5.52264	5.83651	5.02361	8.87152	7.8341	7.5974	7.70818	5.46092	8.0028	-2.54188	-6.49801	0.000139291	0.00247258	1.38002	gb:BM262253 /DB_XREF=gi:17925293 /DB_XREF=dag42h11.x3 /CLONE=IMAGE:4784133 /TID=Xl.25731.1 /CNT=16 /FEA=EST /TIER=ConsEnd /STK=2 /UG=Xl.25731 /UG_TITLE=ESTs, Highly similar to PSA1_HUMAN Proteasome subunit alpha type 1 (Proteasome component C2) (Macropain subunit C2) (Multicatalytic endopeptidase complex subunit C2) (Proteasome nu chain) (30 kDa prosomal protein) (PROS-30) (H.sapiens)
Xl.23492.1.S1_s_at	11.0508	10.5159	9.90428	12.443	12.6738	12.6503	12.7242	10.4903	12.6228	-2.13251	-6.49933	0.000139087	0.00247258	1.38154	gb:CA973265 /DB_XREF=gi:27505919 /DB_XREF=AGENCOURT_10769486 /CLONE=IMAGE:6325385 /TID=Xl.23492.1 /CNT=9 /FEA=EST /TIER=ConsEnd /STK=0 /UG=Xl.23492 /UG_TITLE=ESTs, Moderately similar to GSHH_HUMAN Phospholipid hydroperoxide glutathione peroxidase, mitochondrial precursor (PHGPx) (GPX-4) (H.sapiens)
Xl.26465.1.A1_at	2.30221	2.14544	2.9528	7.19082	4.84813	6.64498	5.61018	2.46682	6.07353	-3.60671	-6.49081	0.000140416	0.00248869	1.3717	gb:BJ089263 /DB_XREF=gi:17586913 /DB_XREF=BJ089263 /CLONE=XL096p03 /TID=Xl.26465.1 /CNT=6 /FEA=EST /TIER=ConsEnd /STK=1 /UG=Xl.26465 /UG_TITLE=ESTs
Xl.12363.1.A1_at	6.12108	4.0755	5.16995	8.24136	9.60681	8.11563	8.60714	5.12218	8.64273	-3.52056	-6.47467	0.000142974	0.00252623	1.353	gb:BJ085598 /DB_XREF=gi:17581650 /DB_XREF=BJ085598 /CLONE=XL106h02 /TID=Xl.12363.1 /CNT=3 /FEA=EST /TIER=ConsEnd /STK=2 /UG=Xl.12363 /UG_TITLE=ESTs
Xl.23983.1.A1_at	7.36717	5.63821	6.04105	8.97472	9.43989	8.87091	9.60526	6.34881	9.2227	-2.87389	-6.47587	0.000142782	0.00252623	1.35439	gb:BJ083902 /DB_XREF=gi:17579177 /DB_XREF=BJ083902 /CLONE=XL086i24 /TID=Xl.23983.1 /CNT=11 /FEA=EST /TIER=Stack /STK=7 /UG=Xl.23983 /UG_TITLE=ESTs
Xl.9816.1.A1_at	5.14399	5.26304	6.97292	9.15085	8.6046	8.80027	8.61992	5.79332	8.79391	-3.00059	-6.46393	0.000144704	0.00255287	1.34054	gb:BG018014 /DB_XREF=gi:12472811 /DB_XREF=df96b10.x1 /CLONE=IMAGE:3747042 /TID=Xl.9816.1 /CNT=2 /FEA=EST /TIER=ConsEnd /STK=2 /UG=Xl.9816 /UG_TITLE=ESTs, Weakly similar to fatty acid hydroxylase (Homo sapiens) (H.sapiens)
Xl.6530.1.S1_at	4.23867	3.78453	6.01423	8.62406	8.0351	7.6271	8.16787	4.67914	8.11353	-3.43439	-6.45299	0.00014649	0.00257063	1.32783	gb:BF072239 /DB_XREF=gi:10848878 /DB_XREF=db53g06.x1 /CLONE=IMAGE:3302266 /TID=Xl.6530.1 /CNT=3 /FEA=EST /TIER=ConsEnd /STK=1 /UG=Xl.6530 /UG_TITLE=ESTs, Weakly similar to T13576 hypothetical protein 52C10.5 - fruit fly (Drosophila melanogaster) (D.melanogaster)
Xl.13115.1.S1_at	9.09895	8.79167	7.56377	10.8372	10.9673	11.0703	11.2638	8.48479	11.0346	-2.54983	-6.45185	0.000146678	0.00257063	1.3265	gb:AF525020.1 /DB_XREF=gi:21952441 /TID=Xl.13115.1 /CNT=20 /FEA=FLmRNA /TIER=FL+Stack /STK=6 /UG=Xl.13115 /DEF=Xenopus laevis glutathione s-transferase mRNA, complete cds. /PROD=glutathione s-transferase /FL=gb:AF525020.1
Xl.11474.1.S1_at	4.80993	3.84909	4.6659	6.44107	7.11813	6.64498	7.60345	4.44164	6.95191	-2.51027	-6.45474	0.000146202	0.00257063	1.32987	gb:BG017110 /DB_XREF=gi:12470870 /DB_XREF=df68h10.x1 /CLONE=IMAGE:3744642 /TID=Xl.11474.1 /CNT=2 /FEA=EST /TIER=ConsEnd /STK=0 /UG=Xl.11474 /UG_TITLE=ESTs, Weakly similar to RIKEN cDNA 4921513E08 (Mus musculus) (M.musculus)
Xl.12114.1.S1_s_at	6.29977	6.56709	6.34778	8.59764	8.1414	8.49943	9.42825	6.40488	8.66668	-2.2618	-6.44957	0.000147053	0.00257063	1.32385	gb:AY039214.1 /DB_XREF=gi:16943634 /TID=Xl.12114.1 /CNT=1 /FEA=FLmRNA /TIER=FL /STK=1 /UG=Xl.12114 /DEF=Xenopus laevis low molecular weight protein tyrosine phosphatase 1a mRNA, complete cds. /PROD=low molecular weight protein tyrosinephosphatase 1a /FL=gb:AY039214.1
Xl.12067.1.S1_at	5.18197	5.10626	4.49718	3.0313	3.15995	3.0816	3.15449	4.92847	3.10684	1.82164	6.45327	0.000146444	0.00257063	1.32816	gb:AF383158.1 /DB_XREF=gi:14488037 /GEN=ESR2 /TID=Xl.12067.1 /CNT=5 /FEA=FLmRNA /TIER=FL /STK=1 /UG=Xl.12067 /DEF=Xenopus laevis enhancer of split related 2 (ESR2) mRNA, complete cds. /PROD=enhancer of split related 2 /FL=gb:AF383158.1
Xl.18663.1.S1_at	9.66997	9.66276	9.7962	8.26168	7.23609	7.67502	7.33699	9.70964	7.62744	2.0822	6.45062	0.000146879	0.00257063	1.32508	gb:BC047987.1 /DB_XREF=gi:28839733 /TID=Xl.18663.1 /CNT=11 /FEA=FLmRNA /TIER=FL /STK=3 /UG=Xl.18663 /DEF=Xenopus laevis, Similar to hypothetical protein dJ462O23.2, clone MGC:53912 IMAGE:5569825, mRNA, complete cds. /PROD=Similar to hypothetical protein dJ462O23.2 /FL=gb:BC047987.1
Xl.11628.1.A1_at	7.55802	7.76661	7.83364	6.07388	6.20122	5.70951	5.56848	7.71943	5.88827	1.83116	6.44685	0.000147502	0.00257456	1.3207	gb:AW198764 /DB_XREF=gi:6479333 /DB_XREF=da06a10.x1 /CLONE=XENOPUS_SOURCE_ID:xlnoc002e19 /TID=Xl.11628.1 /CNT=1 /FEA=EST /TIER=ConsEnd /STK=1 /UG=Xl.11628 /UG_TITLE=ESTs
Xl.1276.2.S1_at	4.9251	2.9528	3.77156	6.68982	9.28237	9.50344	9.08475	3.88316	8.64009	-4.75694	-6.44542	0.000147739	0.00257479	1.31903	gb:BJ056359 /DB_XREF=gi:17469324 /DB_XREF=BJ056359 /CLONE=XL035j07 /TID=Xl.1276.2 /CNT=52 /FEA=EST /TIER=Stack /STK=15 /UG=Xl.1276 /UG_TITLE=X.laevis mRNA for protein phosphatase 2A alfa
Xl.6176.1.S1_at	6.882	4.52085	6.1513	9.3607	8.95005	9.07427	9.33	5.85138	9.17875	-3.32737	-6.44167	0.000148363	0.00257956	1.31467	gb:BJ085948 /DB_XREF=gi:17582156 /DB_XREF=BJ085948 /CLONE=XL051i18 /TID=Xl.6176.1 /CNT=77 /FEA=FLmRNA /TIER=Stack /STK=6 /UG=Xl.6176 /UG_TITLE=Xenopus laevis, Similar to epithelial membrane protein 2, clone MGC:52916 IMAGE:4889583, mRNA, complete cds /FL=gb:BC044968.1
Xl.3652.1.S1_at	7.16063	7.70008	6.71512	9.29283	10.326	9.31383	9.51557	7.19194	9.61206	-2.42012	-6.44108	0.000148462	0.00257956	1.31397	gb:BC043755.1 /DB_XREF=gi:27696241 /TID=Xl.3652.1 /CNT=45 /FEA=FLmRNA /TIER=FL+Stack /STK=13 /UG=Xl.3652 /DEF=Xenopus laevis, Similar to RIKEN cDNA 1110003H02 gene, clone MGC:52900 IMAGE:4889307, mRNA, complete cds. /PROD=Similar to RIKEN cDNA 1110003H02 gene /FL=gb:BC043755.1
Xl.4212.1.S1_at	6.45918	6.84734	5.16516	10.1257	8.6885	9.4425	9.0551	6.15723	9.32794	-3.17071	-6.43886	0.000148832	0.00258207	1.3114	gb:BC042273.1 /DB_XREF=gi:27769142 /TID=Xl.4212.1 /CNT=45 /FEA=FLmRNA /TIER=FL /STK=5 /UG=Xl.4212 /DEF=Xenopus laevis, Similar to chromosome 15 open reading frame 15, clone MGC:53444 IMAGE:5571948, mRNA, complete cds. /PROD=Similar to chromosome 15 open reading frame 15 /FL=gb:BC042273.1
Xl.25357.1.A1_at	5.9308	5.60785	4.49734	7.54014	8.74557	8.45881	7.98274	5.34533	8.18181	-2.83648	-6.43488	0.000149499	0.00258974	1.30676	gb:AW782877 /DB_XREF=gi:7797483 /DB_XREF=db24g09.x1 /CLONE=XENOPUS_SOURCE_ID: /TID=Xl.25357.1 /CNT=5 /FEA=EST /TIER=ConsEnd /STK=2 /UG=Xl.25357 /UG_TITLE=ESTs, Weakly similar to A55274 3-oxo-5alpha-steroid 4-dehydrogenase (EC 1.3.99.5) - human (H.sapiens)
Xl.5269.1.S1_at	6.68862	7.20024	5.61748	10.7408	9.31981	9.18754	9.60424	6.50212	9.7131	-3.21099	-6.41418	0.000153023	0.0026468	1.28262	gb:BC044685.1 /DB_XREF=gi:27882414 /TID=Xl.5269.1 /CNT=106 /FEA=FLmRNA /TIER=FL+Stack /STK=44 /UG=Xl.5269 /DEF=Xenopus laevis, clone MGC:53349 IMAGE:5571031, mRNA, complete cds. /PROD=Unknown (protein for MGC:53349) /FL=gb:BC044685.1
Xl.18662.1.A1_at	7.36356	7.26497	7.17896	5.7904	5.69653	5.33336	5.51492	7.26917	5.5838	1.68537	6.40504	0.000154607	0.00267017	1.27195	gb:BG408239 /DB_XREF=gi:13314588 /DB_XREF=dd27e07.x1 /CLONE=IMAGE:3421549 /TID=Xl.18662.1 /CNT=2 /FEA=EST /TIER=ConsEnd /STK=1 /UG=Xl.18662 /UG_TITLE=ESTs
Xl.8903.1.S1_a_at	8.54824	8.6729	9.6284	10.9119	11.3463	11.8695	11.2233	8.94985	11.3377	-2.38789	-6.38741	0.000157715	0.00271975	1.25132	gb:CD326035 /DB_XREF=gi:31090366 /DB_XREF=AGENCOURT_14145500 /CLONE=IMAGE:6949347 /TID=Xl.8903.1 /CNT=126 /FEA=FLmRNA /TIER=Stack /STK=10 /UG=Xl.8903 /UG_TITLE=Xenopus laevis, Similar to tubulin, beta, 2, clone MGC:53205 IMAGE:5543255, mRNA, complete cds /FL=gb:BC046853.1
Xl.23750.1.S1_at	4.86361	4.79392	5.8991	7.07193	7.72513	8.11146	7.71624	5.18554	7.65619	-2.47065	-6.38338	0.000158436	0.00272809	1.24659	gb:BJ051279 /DB_XREF=gi:17495649 /DB_XREF=BJ051279 /CLONE=XL031e20 /TID=Xl.23750.1 /CNT=11 /FEA=EST /TIER=Stack /STK=7 /UG=Xl.23750 /UG_TITLE=ESTs, Moderately similar to ubiquitin-like, containing PHD and RING finger domains, 1; transcription factor ICBP90 (Homo sapiens) (H.sapiens)
Xl.3834.2.A1_at	2.87809	3.78453	4.39452	6.54753	5.74731	6.81914	6.50661	3.68571	6.40515	-2.71943	-6.37074	0.000160717	0.00275331	1.23177	gb:BJ048846 /DB_XREF=gi:17409262 /DB_XREF=BJ048846 /CLONE=XL022d12 /TID=Xl.3834.2 /CNT=3 /FEA=EST /TIER=ConsEnd /STK=2 /UG=Xl.3834 /UG_TITLE=ESTs, Moderately similar to bromodomain containing protein 3; bromodomain-containing 3; RING3-like gene; open reading frame X (Homo sapiens) (H.sapiens)
Xl.4358.1.A1_at	7.29172	7.11147	7.45339	9.12308	9.0278	8.75458	9.43579	7.28553	9.08531	-1.79979	-6.37003	0.000160845	0.00275331	1.23095	gb:BE677993 /DB_XREF=gi:10059367 /DB_XREF=df81g04.x1 /CLONE=IMAGE:3745782 /TID=Xl.4358.1 /CNT=4 /FEA=EST /TIER=ConsEnd /STK=4 /UG=Xl.4358 /UG_TITLE=ESTs
Xl.8348.1.A1_at	4.60621	5.05844	4.73199	6.37179	6.38938	6.79348	6.79512	4.79888	6.58744	-1.78856	-6.3717	0.000160542	0.00275331	1.2329	gb:AW148133 /DB_XREF=gi:6196029 /DB_XREF=da04e05.x1 /CLONE=XENOPUS_SOURCE_ID:xlnoc001o09 /TID=Xl.8348.1 /CNT=5 /FEA=EST /TIER=ConsEnd /STK=4 /UG=Xl.8348 /UG_TITLE=ESTs
Xl.18493.1.A1_at	8.10198	8.15535	9.1814	6.31319	6.52895	6.26824	6.02783	8.47958	6.28455	2.19502	6.36996	0.00016086	0.00275331	1.23085	gb:BI347915 /DB_XREF=gi:15041192 /DB_XREF=dac87f12.x3 /CLONE=IMAGE:4437262 /TID=Xl.18493.1 /CNT=1 /FEA=EST /TIER=ConsEnd /STK=1 /UG=Xl.18493 /UG_TITLE=ESTs
Xl.284.1.S1_a_at	4.67863	5.91033	4.77098	7.4522	7.31943	7.88468	8.40589	5.11998	7.76555	-2.64557	-6.36204	0.000162308	0.00276247	1.22156	gb:BC046650.1 /DB_XREF=gi:28302164 /TID=Xl.284.1 /CNT=8 /FEA=FLmRNA /TIER=FL /STK=3 /UG=Xl.284 /DEF=Xenopus laevis, clone MGC:52570 IMAGE:4888616, mRNA, complete cds. /PROD=Unknown (protein for MGC:52570) /FL=gb:BC046650.1
Xl.13684.1.A1_at	4.62523	5.5367	5.9947	7.65733	8.27315	8.10481	7.48593	5.38555	7.88031	-2.49476	-6.36122	0.00016246	0.00276247	1.22059	gb:BJ082919 /DB_XREF=gi:17577763 /DB_XREF=BJ082919 /CLONE=XL083h23 /TID=Xl.13684.1 /CNT=2 /FEA=EST /TIER=ConsEnd /STK=1 /UG=Xl.13684 /UG_TITLE=ESTs
Xl.3601.1.A1_at	8.04043	7.97796	7.37733	9.85004	10.0312	9.36761	9.74376	7.79858	9.74815	-1.94957	-6.35917	0.000162838	0.00276247	1.21818	gb:BG552293 /DB_XREF=gi:13564073 /DB_XREF=df38c09.x1 /CLONE=IMAGE:3580792 /TID=Xl.3601.1 /CNT=12 /FEA=EST /TIER=ConsEnd /STK=4 /UG=Xl.3601 /UG_TITLE=ESTs, Moderately similar to PSD8_HUMAN 26S proteasome non-ATPase regulatory subunit 8 (26S proteasome regulatory subunit S14) (p31) (H.sapiens)
Xl.7829.1.A1_at	6.35853	5.87423	6.03554	4.47112	4.46666	3.86946	4.06199	6.08943	4.21731	1.87213	6.36565	0.000161645	0.00276247	1.2258	gb:BJ098856 /DB_XREF=gi:17600867 /DB_XREF=BJ098856 /CLONE=XL148d20 /TID=Xl.7829.1 /CNT=4 /FEA=EST /TIER=ConsEnd /STK=1 /UG=Xl.7829 /UG_TITLE=ESTs
Xl.8916.1.S1_at	8.99671	8.57085	9.44393	6.5248	7.21238	7.08667	6.38177	9.00383	6.80141	2.20242	6.36031	0.000162627	0.00276247	1.21952	gb:AW766707 /DB_XREF=gi:7698700 /DB_XREF=da68d09.x1 /CLONE=IMAGE:3200081 /TID=Xl.8916.1 /CNT=10 /FEA=EST /TIER=ConsEnd /STK=3 /UG=Xl.8916 /UG_TITLE=ESTs
Xl.4854.1.S1_at	5.8394	6.1161	4.90614	3.66749	2.97609	3.20365	3.38843	5.62054	3.30892	2.31163	6.36433	0.000161888	0.00276247	1.22425	gb:AY046070.1 /DB_XREF=gi:15636792 /TID=Xl.4854.1 /CNT=10 /FEA=FLmRNA /TIER=FL /STK=1 /UG=Xl.4854 /DEF=Xenopus laevis Slit mRNA, complete cds. /PROD=Slit /FL=gb:AY046070.1
Xl.5573.1.S1_at	6.60552	6.20313	6.91219	8.83638	8.15835	8.4476	8.76504	6.57361	8.55184	-1.97823	-6.35758	0.000163131	0.00276335	1.21632	gb:BC043772.1 /DB_XREF=gi:27694662 /TID=Xl.5573.1 /CNT=26 /FEA=FLmRNA /TIER=FL+Stack /STK=9 /UG=Xl.5573 /DEF=Xenopus laevis, Similar to katanin p80 (WD40-containing) subunit B 1, clone MGC:52971 IMAGE:4930613, mRNA, complete cds. /PROD=Similar to katanin p80 (WD40-containing) subunitB 1 /FL=gb:BC043772.1
Xl.3464.1.A1_at	7.1691	7.41344	6.45076	4.87506	4.9251	4.95582	5.25733	7.0111	5.00333	2.00777	6.35246	0.000164081	0.00277536	1.2103	gb:BJ081306 /DB_XREF=gi:17575418 /DB_XREF=BJ081306 /CLONE=XL071d19 /TID=Xl.3464.1 /CNT=19 /FEA=EST /TIER=Stack /STK=10 /UG=Xl.3464 /UG_TITLE=ESTs, Weakly similar to T13996 pol protein - fruit fly (Drosophila melanogaster) ZAM retrovirus-like element (fragment) (D.melanogaster)
Xl.3740.1.A1_at	2.55058	4.22834	3.31235	6.13435	5.86434	6.55415	5.74433	3.36376	6.07429	-2.71054	-6.35099	0.000164354	0.0027759	1.20857	gb:BI446365 /DB_XREF=gi:15271072 /DB_XREF=dai87e07.x1 /CLONE=IMAGE:5047404 /TID=Xl.3740.1 /CNT=4 /FEA=EST /TIER=ConsEnd /STK=3 /UG=Xl.3740 /UG_TITLE=ESTs, Moderately similar to TSC1 gene (hamartin); hamartin; tuberous sclerosis 1 (Homo sapiens) (H.sapiens)
Xl.22860.1.A1_at	3.0004	4.62553	2.92581	6.38921	6.44229	5.98385	6.52565	3.51725	6.33525	-2.818	-6.34576	0.000165332	0.00278658	1.20242	gb:BJ088831 /DB_XREF=gi:17586271 /DB_XREF=BJ088831 /CLONE=XL095e03 /TID=Xl.22860.1 /CNT=2 /FEA=EST /TIER=ConsEnd /STK=1 /UG=Xl.22860 /UG_TITLE=ESTs, Highly similar to A41311 transcription factor ITF-2 - human (H.sapiens)
Xl.6143.1.S1_at	8.92246	8.69167	8.65223	10.2081	10.744	11.01	10.5159	8.75545	10.6195	-1.86404	-6.34502	0.000165472	0.00278658	1.20154	gb:AF015303.1 /DB_XREF=gi:2582136 /TID=Xl.6143.1 /CNT=80 /FEA=FLmRNA /TIER=FL /STK=1 /UG=Xl.6143 /DEF=Xenopus laevis small GTPase Ran binding protein 1 mRNA, complete cds. /PROD=small GTPase Ran binding protein 1 /FL=gb:AF015303.1
Xl.23320.1.S1_at	7.56772	7.76661	7.28417	9.53267	9.78249	9.84825	8.98496	7.5395	9.53709	-1.99759	-6.34343	0.000165771	0.00278752	1.19968	gb:BC043624.1 /DB_XREF=gi:28175270 /TID=Xl.23320.1 /CNT=75 /FEA=FLmRNA /TIER=FL+Stack /STK=24 /UG=Xl.23320 /DEF=Xenopus laevis, similar to phosphorylase phosphatase, clone MGC:52998 IMAGE:5536913, mRNA, complete cds. /PROD=similar to phosphorylase phosphatase /FL=gb:BC043624.1
Xl.8076.1.A1_at	5.79622	5.47595	5.82964	10.0298	8.02041	8.4085	8.43256	5.7006	8.72282	-3.02222	-6.33949	0.000166513	0.00279591	1.19504	gb:BF428354 /DB_XREF=gi:11440090 /DB_XREF=daa08b07.x1 /CLONE=IMAGE:4055389 /TID=Xl.8076.1 /CNT=5 /FEA=EST /TIER=ConsEnd /STK=3 /UG=Xl.8076 /UG_TITLE=ESTs, Moderately similar to hypothetical protein MGC3067 (Homo sapiens) (H.sapiens)
Xl.17548.1.A1_at	7.38869	6.19374	6.79636	8.62703	9.49914	9.90238	9.54017	6.79293	9.39218	-2.59925	-6.3381	0.000166776	0.00279624	1.1934	gb:BG810770 /DB_XREF=gi:14181750 /DB_XREF=daf31a03.x1 /CLONE=IMAGE:4739981 /TID=Xl.17548.1 /CNT=6 /FEA=EST /TIER=ConsEnd /STK=1 /UG=Xl.17548 /UG_TITLE=ESTs, Moderately similar to phytanoyl-CoA hydroxylase precursor; phytanoyl-CoA alpha-hydroxylase; phytanoyl-CoA dioxygenase, peroxisomal precursor; phytanic acid oxidase; phytanoyl-CoA 2 oxoglutarate dioxygenase.; phytanoyl-CoA 2-hydroxylase (Homo …
Xl.23673.1.S1_at	7.8303	7.8689	6.34855	10.255	9.58062	10.3899	10.1608	7.34925	10.0966	-2.74733	-6.33607	0.000167162	0.00279862	1.19101	gb:BM180296 /DB_XREF=gi:17404367 /DB_XREF=daj88b02.x1 /CLONE=IMAGE:5129810 /TID=Xl.23673.1 /CNT=20 /FEA=EST /TIER=Stack /STK=6 /UG=Xl.23673 /UG_TITLE=ESTs, Highly similar to EF2_HUMAN Elongation factor 2 (EF-2) (H.sapiens)
Xl.1825.1.A1_at	7.4167	6.38082	5.97033	4.07089	4.18878	3.22871	4.16563	6.58928	3.9135	2.67578	6.33379	0.000167595	0.00280179	1.18833	gb:BG414180 /DB_XREF=gi:13319733 /DB_XREF=dd26h09.x1 /CLONE=IMAGE:3421696 /TID=Xl.1825.1 /CNT=2 /FEA=EST /TIER=ConsEnd /STK=1 /UG=Xl.1825 /UG_TITLE=ESTs
Xl.17622.1.A1_at	4.46989	5.58731	3.01097	7.58238	8.03401	7.66786	8.45908	4.35605	7.93583	-3.57978	-6.3312	0.000168089	0.00280597	1.18527	gb:BG811028 /DB_XREF=gi:14181996 /DB_XREF=daf38f12.x1 /CLONE=IMAGE:4741006 /TID=Xl.17622.1 /CNT=1 /FEA=EST /TIER=ConsEnd /STK=1 /UG=Xl.17622 /UG_TITLE=EST
Xl.24636.1.S1_at	5.0393	4.96336	6.13347	3.0156	3.42158	3.10136	2.97609	5.37871	3.12866	2.25005	6.32785	0.00016873	0.00281258	1.18132	gb:CB564911 /DB_XREF=gi:29484441 /DB_XREF=AGENCOURT_13318651 /CLONE=IMAGE:6873464 /TID=Xl.24636.1 /CNT=6 /FEA=EST /TIER=ConsEnd /STK=1 /UG=Xl.24636 /UG_TITLE=ESTs
Xl.14050.1.A1_at	2.77122	5.6628	4.05581	7.41187	8.54388	8.36215	8.28925	4.16328	8.15179	-3.98851	-6.32549	0.000169184	0.00281605	1.17854	gb:BG513514 /DB_XREF=gi:13484171 /DB_XREF=dae11h12.x1 /CLONE=IMAGE:4633990 /TID=Xl.14050.1 /CNT=6 /FEA=EST /TIER=ConsEnd /STK=1 /UG=Xl.14050 /UG_TITLE=ESTs, Moderately similar to CPG2_HUMAN Coatomer gamma-2 subunit (Gamma-2 coat protein) (Gamma-2 COP) (H.sapiens)
Xl.418.1.S2_at	2.91561	5.0393	3.06942	6.88025	6.5524	7.25763	7.35397	3.67478	7.01106	-3.33628	-6.32405	0.000169462	0.0028166	1.17684	gb:BQ383980 /DB_XREF=gi:21071667 /DB_XREF=NISC_mn04c04.x1 /CLONE=IMAGE:5048839 /TID=Xl.418.1 /CNT=26 /FEA=FLmRNA /TIER=ConsEnd /STK=0 /UG=Xl.418 /UG_TITLE=Xenopus laevis nuclear YCCAAT-box binding factor A subunit NF-YA mRNA, complete cds /FL=gb:AF041203.1
Xl.6498.1.A1_at	6.3578	6.06578	5.19835	7.67799	8.48773	8.2695	8.40256	5.87398	8.20945	-2.33547	-6.32077	0.000170096	0.00282165	1.17296	gb:BG556021 /DB_XREF=gi:13567801 /DB_XREF=df25d07.x1 /CLONE=IMAGE:3558205 /TID=Xl.6498.1 /CNT=11 /FEA=EST /TIER=Stack /STK=7 /UG=Xl.6498 /UG_TITLE=ESTs, Weakly similar to A kinase (PRKA) anchor protein 8; A kinase anchor protein 95 (Homo sapiens) (H.sapiens)
Xl.14672.1.S1_at	7.1878	7.3981	6.70521	8.88164	9.59636	9.15821	8.82888	7.09704	9.11627	-2.01924	-6.31994	0.000170257	0.00282165	1.17198	gb:CB561677 /DB_XREF=gi:29481207 /DB_XREF=AGENCOURT_13319465 /CLONE=IMAGE:6880999 /TID=Xl.14672.1 /CNT=40 /FEA=FLmRNA /TIER=Stack /STK=8 /UG=Xl.14672 /UG_TITLE=Xenopus laevis, Similar to splicing factor, arginineserine-rich 6, clone MGC:52985 IMAGE:4930804, mRNA, complete cds /FL=gb:BC046668.1
Xl.2590.1.S1_at	7.22137	6.48794	7.68604	10.4953	10.7105	9.64085	9.22962	7.13178	10.0191	-2.88729	-6.30706	0.000172772	0.00284587	1.15677	gb:BG160046 /DB_XREF=gi:12693956 /DB_XREF=df30c04.y1 /CLONE=IMAGE:3580014 /TID=Xl.2590.1 /CNT=18 /FEA=EST /TIER=ConsEnd /STK=0 /UG=Xl.2590 /UG_TITLE=ESTs, Moderately similar to MUM2 protein (Homo sapiens) (H.sapiens)
Xl.19101.1.S1_at	3.58796	4.97583	4.42443	6.72903	6.38177	7.08667	6.66804	4.32941	6.71638	-2.38697	-6.30473	0.000173231	0.00284587	1.15402	gb:AW637678 /DB_XREF=gi:7394801 /DB_XREF=bl61c09.w1 /CLONE=PBX0061C09 /TID=Xl.19101.1 /CNT=8 /FEA=EST /TIER=ConsEnd /STK=2 /UG=Xl.19101 /UG_TITLE=ESTs
Xl.9944.1.A1_at	2.97922	4.37601	3.77156	5.77982	6.14208	6.07774	5.98732	3.70893	5.99674	-2.28781	-6.3059	0.000173001	0.00284587	1.1554	gb:BQ384765 /DB_XREF=gi:21072452 /DB_XREF=NISC_mn08e11.x1 /CLONE=IMAGE:5049333 /TID=Xl.9944.1 /CNT=2 /FEA=EST /TIER=ConsEnd /STK=2 /UG=Xl.9944 /UG_TITLE=ESTs, Weakly similar to peroxisome biogenesis factor 1 (Homo sapiens) (H.sapiens)
Xl.24361.1.S1_at	7.52694	7.41946	8.48045	9.6915	9.87194	10.1093	10.0638	7.80895	9.93414	-2.12519	-6.30361	0.000173453	0.00284587	1.15269	gb:CB563454 /DB_XREF=gi:29482984 /DB_XREF=AGENCOURT_13322930 /CLONE=IMAGE:6875096 /TID=Xl.24361.1 /CNT=40 /FEA=EST /TIER=Stack /STK=10 /UG=Xl.24361 /UG_TITLE=ESTs, Highly similar to AR20_HUMAN ARP23 complex 20 kDa subunit (P20-ARC) (Actin-related protein 23 complex subunit 4) (H.sapiens)
Xl.15710.1.A1_at	2.7435	2.62736	2.62471	4.24961	4.46305	4.40307	5.11117	2.66519	4.55672	-1.89153	-6.30877	0.000172437	0.00284587	1.15879	gb:BJ059837 /DB_XREF=gi:17493177 /DB_XREF=BJ059837 /CLONE=XL064a17 /TID=Xl.15710.1 /CNT=3 /FEA=EST /TIER=ConsEnd /STK=0 /UG=Xl.15710 /UG_TITLE=ESTs, Moderately similar to hypothetical protein DKFZp434E2318 (Homo sapiens) (H.sapiens)
Xl.759.1.S1_at	8.78866	9.22969	9.08034	7.44003	6.95032	6.17686	6.42977	9.0329	6.74924	2.28365	6.30796	0.000172595	0.00284587	1.15784	gb:AF302765.1 /DB_XREF=gi:13194563 /GEN=Ptc1 /TID=Xl.759.1 /CNT=5 /FEA=FLmRNA /TIER=FL /STK=1 /UG=Xl.759 /DEF=Xenopus laevis patched-1 (Ptc1) mRNA, complete cds. /PROD=patched-1 /FL=gb:AF302765.1
Xl.4311.1.A1_at	4.73953	5.42984	5.99194	2.85913	2.62736	3.52681	2.41523	5.3871	2.85713	2.52997	6.31069	0.000172058	0.00284587	1.16107	gb:BM261211 /DB_XREF=gi:17924251 /DB_XREF=dai45c07.y1 /CLONE=IMAGE:4964724 /TID=Xl.4311.1 /CNT=3 /FEA=EST /TIER=ConsEnd /STK=1 /UG=Xl.4311 /UG_TITLE=ESTs
Xl.14148.3.A1_at	5.83496	6.72612	6.63509	4.64941	4.40697	3.91631	4.17093	6.39872	4.28591	2.11282	6.29501	0.000175164	0.00286983	1.14251	gb:BE491154 /DB_XREF=gi:9610769 /DB_XREF=db45c12.x1 /CLONE=IMAGE:3301462 /TID=Xl.14148.3 /CNT=1 /FEA=EST /TIER=ConsEnd /STK=1 /UG=Xl.14148 /UG_TITLE=ESTs
Xl.17634.1.A1_at	5.72434	5.86	6.40207	8.90243	7.70758	8.51625	8.04512	5.99547	8.29285	-2.29738	-6.28952	0.000176265	0.00288377	1.13601	gb:BQ386663 /DB_XREF=gi:21074350 /DB_XREF=NISC_mn19e03.x1 /CLONE=IMAGE:5073892 /TID=Xl.17634.1 /CNT=4 /FEA=EST /TIER=ConsEnd /STK=3 /UG=Xl.17634 /UG_TITLE=ESTs, Moderately similar to leucylcystinyl aminopeptidase; leucylcystinyl aminopeptidase (oxytocinase) (Homo sapiens) (H.sapiens)
Xl.10868.1.S1_at	7.56598	7.29143	7.10476	5.79017	5.74087	5.36518	5.38253	7.32072	5.56969	1.75104	6.28672	0.00017683	0.00288889	1.13269	gb:AB080019.1 /DB_XREF=gi:27884296 /GEN=xgalectin-VIa /TID=Xl.10868.1 /CNT=23 /FEA=FLmRNA /TIER=FL+Stack /STK=10 /UG=Xl.10868 /DEF=Xenopus laevis mRNA for galectin family xgalectin-VIa, complete cds. /PROD=galectin family xgalectin-VIa /FL=gb:AB080019.1
Xl.4589.1.S1_at	4.61442	4.19152	5.41108	7.0624	6.81739	6.75155	7.43029	4.739	7.01541	-2.2764	-6.28439	0.000177301	0.00289247	1.12994	gb:BC043769.1 /DB_XREF=gi:27696865 /TID=Xl.4589.1 /CNT=35 /FEA=FLmRNA /TIER=FL+Stack /STK=6 /UG=Xl.4589 /DEF=Xenopus laevis, Similar to hypoxia-inducible factor 1, alpha subunit (basic helix-loop-helix transcription factor), clone MGC:52952 IMAGE:4930371, mRNA, complete cds. /PROD=Similar to hypoxia-inducible factor 1, alphasubunit (basic helix-loop-helix transcription factor) /FL=gb:BC043769.1
Xl.19478.1.S1_at	2.58447	3.96967	3.64918	6.00566	6.76655	6.26169	5.49121	3.40111	6.13128	-2.73017	-6.28122	0.000177944	0.00289885	1.12618	gb:AF393212.1 /DB_XREF=gi:21666367 /TID=Xl.19478.1 /CNT=2 /FEA=FLmRNA /TIER=FL /STK=1 /UG=Xl.19478 /DEF=Xenopus laevis leucine-rich protein mRNA, complete cds. /PROD=leucine-rich protein /FL=gb:AF393212.1
Xl.21984.1.S1_at	4.42226	3.76258	3.68945	6.04392	6.14387	5.63537	5.72099	3.9581	5.88604	-1.92794	-6.27978	0.000178237	0.00289951	1.12447	gb:BC045088.1 /DB_XREF=gi:27924362 /TID=Xl.21984.1 /CNT=6 /FEA=FLmRNA /TIER=FL /STK=1 /UG=Xl.21984 /DEF=Xenopus laevis, Similar to kraken-like, clone MGC:53864 IMAGE:5542951, mRNA, complete cds. /PROD=Similar to kraken-like /FL=gb:BC045088.1
Xl.3359.1.A1_at	6.94975	6.60727	7.3551	8.63856	9.1747	8.77856	9.41182	6.9707	9.00091	-2.03021	-6.2757	0.00017907	0.00290483	1.11963	gb:BQ388313 /DB_XREF=gi:21076000 /DB_XREF=NISC_mn28g10.x1 /CLONE=IMAGE:5074771 /TID=Xl.3359.1 /CNT=11 /FEA=EST /TIER=Stack /STK=8 /UG=Xl.3359 /UG_TITLE=ESTs, Moderately similar to RPA5_HUMAN DNA-directed RNA polymerase I 40 kDa polypeptide (RPA40) (RPA39) (H.sapiens)
Xl.24522.1.A1_at	5.29662	5.60595	4.93855	3.15261	3.67862	3.55689	3.39337	5.28037	3.44537	1.835	6.27655	0.000178896	0.00290483	1.12064	gb:CB984270 /DB_XREF=gi:30278794 /DB_XREF=AGENCOURT_13322435 /CLONE=IMAGE:6875350 /TID=Xl.24522.1 /CNT=16 /FEA=EST /TIER=Stack /STK=7 /UG=Xl.24522 /UG_TITLE=ESTs, Weakly similar to IPK1_HUMAN Pancreatic secretory trypsin inhibitor precursor (Tumor-associated trypsin inhibitor) (TATI) (Serine protease inhibitor Kazal-type 1) (H.sapiens)
XlAffx.1.7.S1_at	5.32839	5.76971	5.83803	4.17851	3.81984	3.60754	3.82341	5.64538	3.85733	1.78805	6.26026	0.000182263	0.00295246	1.10129	gb:L20221.1 /DB_XREF=gi:311076 /TID=XlAffx.1.7 /CNT=1 /FEA=FLmRNA /TIER=FL /STK=1 /NOTE=sequence(s) not in UniGene /DEF=Xenopus laevis Xoo1 protein mRNA, complete cds. /FL=gb:L20221.1
Xl.10244.1.A1_at	5.94908	5.54092	4.36651	9.08493	7.63569	8.1134	8.20924	5.2855	8.26081	-2.97531	-6.25653	0.000183045	0.00296094	1.09686	gb:BJ098385 /DB_XREF=gi:17600176 /DB_XREF=BJ098385 /CLONE=XL146f20 /TID=Xl.10244.1 /CNT=4 /FEA=EST /TIER=ConsEnd /STK=2 /UG=Xl.10244 /UG_TITLE=ESTs, Moderately similar to TD52_HUMAN Tumor protein D52 (N8 protein) (H.sapiens)
Xl.3651.1.S1_at	7.59963	7.48674	7.74275	11.0034	9.58559	11.1961	9.80805	7.60971	10.3983	-2.78857	-6.25248	0.000183896	0.00296635	1.09204	gb:CB756206 /DB_XREF=gi:29835711 /DB_XREF=AGENCOURT_13003296 /CLONE=IMAGE:6873682 /TID=Xl.3651.1 /CNT=43 /FEA=mRNA /TIER=Stack /STK=6 /UG=Xl.3651 /UG_TITLE=Xenopus laevis peptidyl-prolyl cis-trans isomerase B mRNA, partial cds
Xl.18003.1.A1_at	6.40876	7.29143	6.99211	5.14399	5.02361	4.8998	5.05175	6.89743	5.02979	1.86765	6.2525	0.000183891	0.00296635	1.09207	gb:BG816846 /DB_XREF=gi:14187826 /DB_XREF=daf71c11.x1 /CLONE=IMAGE:4755453 /TID=Xl.18003.1 /CNT=4 /FEA=EST /TIER=ConsEnd /STK=1 /UG=Xl.18003 /UG_TITLE=ESTs
Xl.15846.1.A1_at	2.55058	2.35081	3.19424	4.63302	5.29924	6.06546	4.93187	2.69854	5.2324	-2.53385	-6.25056	0.000184301	0.00296753	1.08976	gb:BJ054758 /DB_XREF=gi:17423082 /DB_XREF=BJ054758 /CLONE=XL046e17 /TID=Xl.15846.1 /CNT=3 /FEA=EST /TIER=ConsEnd /STK=3 /UG=Xl.15846 /UG_TITLE=ESTs
Xl.16501.1.S1_at	5.8394	5.377	6.11758	7.79714	7.28628	7.93625	7.98489	5.77799	7.75114	-1.97315	-6.24969	0.000184486	0.00296753	1.08872	gb:BC045101.1 /DB_XREF=gi:27882014 /TID=Xl.16501.1 /CNT=16 /FEA=mRNA /TIER=ConsEnd /STK=0 /UG=Xl.16501 /UG_TITLE=Xenopus laevis, clone IMAGE:5542424, mRNA /DEF=Xenopus laevis, clone IMAGE:5542424, mRNA.
Xl.9731.1.A1_at	6.08199	5.47595	5.57423	3.76668	4.05581	4.05581	3.98689	5.71072	3.9663	1.74443	6.24802	0.000184838	0.00296779	1.08674	gb:CB983184 /DB_XREF=gi:30277708 /DB_XREF=AGENCOURT_13907010 /CLONE=IMAGE:4030681 /TID=Xl.9731.1 /CNT=7 /FEA=EST /TIER=ConsEnd /STK=0 /UG=Xl.9731 /UG_TITLE=ESTs, Highly similar to FRAP_HUMAN FKBP-rapamycin associated protein (FRAP) (Rapamycin target protein) (H.sapiens)
Xl.21542.1.A1_at	7.24736	6.4451	6.81859	4.77541	5.17395	4.47299	5.00477	6.83702	4.85678	1.98024	6.24717	0.000185018	0.00296779	1.08573	gb:AB032944.1 /DB_XREF=gi:7384860 /TID=Xl.21542.1 /CNT=1 /FEA=mRNA /TIER=ConsEnd /STK=0 /UG=Xl.21542 /UG_TITLE=Xenopus laevis mRNA for transcription factor Tbx5, partial cds /DEF=Xenopus laevis mRNA for transcription factor Tbx5, partial cds.
Xl.592.1.S1_at	7.55802	8.05298	7.52798	6.17543	5.88133	5.724	6.03694	7.713	5.95443	1.75857	6.24424	0.000185642	0.00296949	1.08224	gb:AF193801.1 /DB_XREF=gi:6180078 /TID=Xl.592.1 /CNT=1 /FEA=FLmRNA /TIER=FL /STK=1 /UG=Xl.592 /DEF=Xenopus laevis prolactin receptor B mRNA, complete cds. /PROD=prolactin receptor B /FL=gb:AF193801.1
Xl.10905.1.S1_at	6.50503	6.1161	7.12405	4.72942	4.37999	4.66746	4.01166	6.58173	4.44713	2.13459	6.24457	0.000185573	0.00296949	1.08262	gb:BE027085 /DB_XREF=gi:8320369 /DB_XREF=db35b05.x1 /CLONE=IMAGE:3300465 /TID=Xl.10905.1 /CNT=2 /FEA=EST /TIER=ConsEnd /STK=1 /UG=Xl.10905 /UG_TITLE=ESTs
Xl.12204.1.S1_at	8.98093	9.2119	8.92783	7.40738	7.59559	7.39066	7.4167	9.04022	7.45258	1.58764	6.24177	0.000186169	0.00297379	1.07929	gb:BJ082939 /DB_XREF=gi:17577797 /DB_XREF=BJ082939 /CLONE=XL083i23 /TID=Xl.12204.1 /CNT=9 /FEA=EST /TIER=ConsEnd /STK=1 /UG=Xl.12204 /UG_TITLE=ESTs, Weakly similar to A55451 aryl sulfotransferase (EC 2.8.2.1) HAST3 estrogen sulfotransferase EST - human (H.sapiens)
Xl.1573.1.A1_at	2.77122	2.62736	4.6659	6.89101	6.3876	6.74089	6.12552	3.35483	6.53626	-3.18143	-6.23468	0.00018769	0.00299392	1.07085	gb:BC046661.1 /DB_XREF=gi:28302172 /TID=Xl.1573.1 /CNT=29 /FEA=FLmRNA /TIER=FL+Stack /STK=14 /UG=Xl.1573 /DEF=Xenopus laevis, clone MGC:52931 IMAGE:4930117, mRNA, complete cds. /PROD=Unknown (protein for MGC:52931) /FL=gb:BC046661.1
Xl.4048.1.S1_at	5.17985	5.0812	5.67488	7.72441	7.16671	8.40312	7.25148	5.31198	7.63643	-2.32445	-6.23119	0.000188446	0.00300181	1.06668	gb:U66710.1 /DB_XREF=gi:2231292 /GEN=CDC47-2 /TID=Xl.4048.1 /CNT=111 /FEA=FLmRNA /TIER=FL+Stack /STK=34 /UG=Xl.4048 /DEF=Xenopus CDC47-2p (CDC47-2) mRNA, complete cds. /PROD=CDC47-2p /FL=gb:U66710.1 gb:BC045072.1
Xl.13372.1.A1_at	8.15651	7.71389	6.5524	9.58062	10.8884	10.8206	10.4746	7.47426	10.441	-2.96678	-6.22558	0.000189663	0.00301284	1.06	gb:BJ051530 /DB_XREF=gi:17495900 /DB_XREF=BJ051530 /CLONE=XL035b23 /TID=Xl.13372.1 /CNT=2 /FEA=EST /TIER=ConsEnd /STK=2 /UG=Xl.13372 /UG_TITLE=ESTs, Moderately similar to leucine zipper-EF-hand containing transmembrane protein 1 (Homo sapiens) (H.sapiens)
Xl.22456.1.S1_at	4.53855	5.0393	5.91853	2.34721	2.70551	3.19424	2.7435	5.16546	2.74762	2.41784	6.22651	0.000189462	0.00301284	1.0611	gb:BM261574 /DB_XREF=gi:17924614 /DB_XREF=dai46c03.x1 /CLONE=IMAGE:4964717 /TID=Xl.22456.1 /CNT=3 /FEA=EST /TIER=ConsEnd /STK=2 /UG=Xl.22456 /UG_TITLE=ESTs
Xl.18902.1.A1_at	8.41685	7.93198	8.42061	6.54629	6.72371	6.49216	6.56127	8.25648	6.58086	1.67562	6.22316	0.000190192	0.0030129	1.05711	gb:BI447707 /DB_XREF=gi:15272414 /DB_XREF=dah91a03.x1 /CLONE=IMAGE:4956965 /TID=Xl.18902.1 /CNT=1 /FEA=EST /TIER=ConsEnd /STK=1 /UG=Xl.18902 /UG_TITLE=EST
Xl.6731.1.S1_at	6.89221	7.27537	7.58257	5.57386	5.48316	4.73487	5.07917	7.25005	5.21776	2.03229	6.22405	0.000189998	0.0030129	1.05816	gb:BG020875 /DB_XREF=gi:12476954 /DB_XREF=df16e03.x1 /CLONE=IMAGE:3557476 /TID=Xl.6731.1 /CNT=20 /FEA=EST /TIER=Stack /STK=7 /UG=Xl.6731 /UG_TITLE=ESTs, Moderately similar to peroxisomal biogenesis factor 11B; peroxisomal biogenesis factor 11B; PEX11-beta (Homo sapiens) (H.sapiens)
Xl.16729.1.S1_at	6.88133	5.94783	7.4635	8.88892	9.14851	9.19467	9.32986	6.76422	9.14049	-2.37627	-6.21312	0.000192403	0.00303536	1.04511	gb:BQ384372 /DB_XREF=gi:21072059 /DB_XREF=NISC_mn06c12.x1 /CLONE=IMAGE:5049215 /TID=Xl.16729.1 /CNT=20 /FEA=EST /TIER=ConsEnd /STK=1 /UG=Xl.16729 /UG_TITLE=ESTs, Moderately similar to B55558 thyrotroph embryonic factor - human (H.sapiens)
Xl.9104.2.A1_at	4.09958	4.70917	5.0524	6.40823	7.13523	7.37647	6.61311	4.62038	6.88326	-2.26287	-6.21324	0.000192377	0.00303536	1.04525	gb:CD328123 /DB_XREF=gi:31092454 /DB_XREF=AGENCOURT_14182687 /CLONE=IMAGE:6950792 /TID=Xl.9104.2 /CNT=8 /FEA=EST /TIER=ConsEnd /STK=0 /UG=Xl.9104 /UG_TITLE=ESTs, Moderately similar to SYTC_HUMAN Threonyl-tRNA synthetase, cytoplasmic (Threonine--tRNA ligase) (ThrRS) (H.sapiens)
Xl.24596.1.A1_at	4.80993	4.60838	6.13347	2.75515	2.95079	2.29735	2.46198	5.18393	2.61632	2.56761	6.21534	0.000191912	0.00303536	1.04776	gb:CB560282 /DB_XREF=gi:29479812 /DB_XREF=AGENCOURT_13322433 /CLONE=IMAGE:6880246 /TID=Xl.24596.1 /CNT=2 /FEA=EST /TIER=ConsEnd /STK=1 /UG=Xl.24596 /UG_TITLE=ESTs
Xl.6614.1.S1_at	5.77374	5.16448	7.53121	9.73233	9.17772	9.23255	9.71495	6.15648	9.46439	-3.30791	-6.20953	0.000193201	0.00304377	1.04082	gb:BC041548.1 /DB_XREF=gi:27370941 /TID=Xl.6614.1 /CNT=7 /FEA=mRNA /TIER=ConsEnd /STK=3 /UG=Xl.6614 /UG_TITLE=Xenopus laevis, Similar to zinc finger protein, clone IMAGE:5542927, mRNA, partial cds /DEF=Xenopus laevis, Similar to zinc finger protein, clone IMAGE:5542927, mRNA, partial cds.
Xl.4336.1.A1_at	3.15105	3.63055	3.31235	5.29662	5.22685	5.13932	4.77164	3.36465	5.10861	-1.74396	-6.20581	0.00019403	0.00305266	1.03637	gb:BJ076619 /DB_XREF=gi:17521535 /DB_XREF=BJ076619 /CLONE=XL058d16 /TID=Xl.4336.1 /CNT=3 /FEA=EST /TIER=ConsEnd /STK=2 /UG=Xl.4336 /UG_TITLE=ESTs
Xl.765.1.A1_at	7.14211	7.35548	6.76437	5.39227	4.98483	4.3007	5.17281	7.08732	4.96265	2.12467	6.20211	0.00019486	0.00305775	1.03194	gb:AF213685.1 /DB_XREF=gi:11869971 /TID=Xl.765.1 /CNT=1 /FEA=mRNA /TIER=ConsEnd /STK=0 /UG=Xl.765 /UG_TITLE=Xenopus laevis TGF-beta type II receptor mRNA, partial cds /DEF=Xenopus laevis TGF-beta type II receptor mRNA, partial cds.
Xl.15784.1.A1_at	6.74473	6.54515	7.7069	4.9251	4.42362	4.46305	5.08319	6.99893	4.72374	2.27519	6.20199	0.000194887	0.00305775	1.0318	gb:BJ078880 /DB_XREF=gi:17523796 /DB_XREF=BJ078880 /CLONE=XL066h11 /TID=Xl.15784.1 /CNT=8 /FEA=EST /TIER=ConsEnd /STK=4 /UG=Xl.15784 /UG_TITLE=ESTs, Weakly similar to CCG1_HUMAN Voltage-dependent calcium channel gamma-1 subunit (Dihydropyridine-sensitive L-type, skeletal muscle calcium channel gamma subunit) (H.sapiens)
Xl.13756.1.A1_at	9.9781	9.82089	10.0445	8.42798	8.05461	8.52498	8.10694	9.94783	8.27863	1.6692	6.19577	0.000196288	0.00307554	1.02436	gb:BI443051 /DB_XREF=gi:15267758 /DB_XREF=dae53g10.x3 /CLONE=IMAGE:4678074 /TID=Xl.13756.1 /CNT=4 /FEA=EST /TIER=ConsEnd /STK=2 /UG=Xl.13756 /UG_TITLE=ESTs
Xl.10452.1.A1_at	6.47879	6.86542	6.41831	5.14399	4.9251	4.7336	4.7829	6.58751	4.8964	1.69111	6.19012	0.000197573	0.00309146	1.01759	gb:BF025407 /DB_XREF=gi:10755826 /DB_XREF=dg02h01.x1 /CLONE=IMAGE:3747697 /TID=Xl.10452.1 /CNT=1 /FEA=EST /TIER=ConsEnd /STK=1 /UG=Xl.10452 /UG_TITLE=EST
Xl.25505.1.A1_at	6.56405	6.4254	4.78438	8.53051	8.8519	8.53051	9.12846	5.92461	8.76035	-2.83573	-6.186	0.000198515	0.00310196	1.01265	gb:BJ092384 /DB_XREF=gi:17591465 /DB_XREF=BJ092384 /CLONE=XL087b12 /TID=Xl.25505.1 /CNT=5 /FEA=EST /TIER=ConsEnd /STK=5 /UG=Xl.25505 /UG_TITLE=ESTs, Moderately similar to RB2A_HUMAN Rab-like protein 2A (H.sapiens)
Xl.18192.1.A1_at	5.24869	4.60838	4.31844	2.40167	2.80488	3.03203	2.65749	4.72517	2.72402	2.00115	6.18022	0.000199845	0.0031185	1.00572	gb:BI312781 /DB_XREF=gi:14987108 /DB_XREF=dai26h10.x1 /CLONE=IMAGE:4963051 /TID=Xl.18192.1 /CNT=1 /FEA=EST /TIER=ConsEnd /STK=1 /UG=Xl.18192 /UG_TITLE=ESTs
Xl.4203.1.S1_at	8.43007	8.74907	8.26657	10.2197	10.3015	9.98732	10.0566	8.48191	10.1413	-1.65938	-6.17648	0.000200711	0.00312777	1.00123	gb:BF232032 /DB_XREF=gi:11174260 /DB_XREF=de14e10.x1 /CLONE=IMAGE:3438043 /TID=Xl.4203.1 /CNT=49 /FEA=FLmRNA /TIER=Stack /STK=10 /UG=Xl.4203 /UG_TITLE=Xenopus laevis, Similar to ATP-binding cassette, sub-family F (GCN20), member 2, clone MGC:53054 IMAGE:5541854, mRNA, complete cds /FL=gb:BC046677.1
Xl.1235.1.S1_at	7.58715	7.98668	7.07103	5.66484	5.73142	5.80058	5.40555	7.54828	5.6506	1.89769	6.17358	0.000201385	0.00313401	0.99775	gb:AF085280.1 /DB_XREF=gi:3599486 /GEN=ras /TID=Xl.1235.1 /CNT=1 /FEA=FLmRNA /TIER=FL /STK=1 /UG=Xl.1235 /DEF=Xenopus laevis Ras protein (ras) mRNA, complete cds. /PROD=Ras protein /FL=gb:AF085280.1
Xl.21590.1.A1_at	8.21926	8.19299	7.97076	6.72118	6.36351	6.01792	6.45502	8.12767	6.38941	1.73826	6.16581	0.000203204	0.00315805	0.988411	gb:BE680477 /DB_XREF=gi:10064369 /DB_XREF=df80h08.y1 /CLONE=IMAGE:3745695 /TID=Xl.21590.1 /CNT=2 /FEA=mRNA /TIER=ConsEnd /STK=0 /UG=Xl.21590 /UG_TITLE=Xenopus laevis MHC class II antigen alpha chain DBAg2 mRNA, partial cds
Xl.16090.1.S1_at	5.62357	5.71503	6.80249	7.92924	8.38485	8.30895	8.61122	6.04703	8.30856	-2.26153	-6.16161	0.000204194	0.00316914	0.983366	gb:BC048773.1 /DB_XREF=gi:28981302 /TID=Xl.16090.1 /CNT=13 /FEA=FLmRNA /TIER=FL /STK=1 /UG=Xl.16090 /DEF=Xenopus laevis, Similar to RIKEN cDNA 2310075G12 gene, clone MGC:53513 IMAGE:5572577, mRNA, complete cds. /PROD=Similar to RIKEN cDNA 2310075G12 gene /FL=gb:BC048773.1
Xl.24022.1.S1_at	3.34533	4.30589	6.45995	8.57743	8.45498	9.20947	8.70221	4.70372	8.73603	-4.0323	-6.1595	0.000204693	0.0031726	0.980831	gb:BJ048017 /DB_XREF=gi:17406074 /DB_XREF=BJ048017 /CLONE=XL018g23 /TID=Xl.24022.1 /CNT=4 /FEA=EST /TIER=ConsEnd /STK=2 /UG=Xl.24022 /UG_TITLE=ESTs, Highly similar to S28976 DNA-directed RNA polymerase (EC 2.7.7.6) II largest chain - human (H.sapiens)
Xl.13730.3.A1_at	5.8394	6.70707	5.97033	3.93659	4.37999	4.44196	4.11067	6.17226	4.2173	1.95496	6.15498	0.000205769	0.00318498	0.975389	gb:BJ075632 /DB_XREF=gi:17520548 /DB_XREF=BJ075632 /CLONE=XL103c19 /TID=Xl.13730.3 /CNT=2 /FEA=EST /TIER=ConsEnd /STK=1 /UG=Xl.13730 /UG_TITLE=ESTs
Xl.24778.1.S1_at	6.17375	7.04627	5.45066	9.00904	8.29353	8.85999	8.75737	6.22356	8.72998	-2.50642	-6.14965	0.000207043	0.00319609	0.968976	gb:BJ083545 /DB_XREF=gi:17578659 /DB_XREF=BJ083545 /CLONE=XL085h24 /TID=Xl.24778.1 /CNT=77 /FEA=EST /TIER=Stack /STK=7 /UG=Xl.24778 /UG_TITLE=ESTs, Weakly similar to integral membrane protein 2A (Homo sapiens) (H.sapiens)
Xl.3398.1.A1_at	6.92828	7.29143	7.28417	5.29662	5.14399	4.52085	5.61018	7.16796	5.14291	2.02505	6.15058	0.00020682	0.00319609	0.970097	gb:BF231836 /DB_XREF=gi:11173865 /DB_XREF=df07f07.x1 /CLONE=IMAGE:3556741 /TID=Xl.3398.1 /CNT=3 /FEA=EST /TIER=ConsEnd /STK=2 /UG=Xl.3398 /UG_TITLE=ESTs
Xl.21885.1.S1_at	3.51108	2.50096	2.77944	4.77541	6.27975	6.808	6.14208	2.93049	6.00131	-3.07082	-6.14114	0.000209097	0.00322347	0.958724	gb:BC043911.1 /DB_XREF=gi:27881796 /TID=Xl.21885.1 /CNT=4 /FEA=FLmRNA /TIER=FL /STK=1 /UG=Xl.21885 /DEF=Xenopus laevis, Similar to RIKEN cDNA 5730466C23 gene, clone MGC:53910 IMAGE:5543650, mRNA, complete cds. /PROD=Similar to RIKEN cDNA 5730466C23 gene /FL=gb:BC043911.1
Xl.4992.2.A1_at	5.29726	5.39533	6.32571	7.69692	8.08542	7.49502	8.30803	5.67277	7.89635	-2.22358	-6.13815	0.000209824	0.00323034	0.95512	gb:BG022263 /DB_XREF=gi:12478342 /DB_XREF=daa73f09.x1 /CLONE=IMAGE:4061704 /TID=Xl.4992.2 /CNT=14 /FEA=EST /TIER=Stack /STK=7 /UG=Xl.4992 /UG_TITLE=Xenopus laevis, Similar to Fms interacting protein, clone MGC:53814 IMAGE:5542147, mRNA, complete cds
Xl.10500.1.A1_at	5.17988	5.99191	5.69646	3.51653	4.00562	3.81781	3.31989	5.62275	3.66496	1.95779	6.13565	0.000210434	0.00323106	0.952109	gb:BF049055 /DB_XREF=gi:10767558 /DB_XREF=dc03c04.x1 /CLONE=IMAGE:3381414 /TID=Xl.10500.1 /CNT=2 /FEA=EST /TIER=ConsEnd /STK=2 /UG=Xl.10500 /UG_TITLE=ESTs
Xl.23754.1.S1_at	7.61925	6.95983	6.5011	5.32719	4.74998	4.7919	4.80788	7.02673	4.91923	2.10749	6.13612	0.000210319	0.00323106	0.952677	gb:AW147985 /DB_XREF=gi:6195891 /DB_XREF=da01f07.x1 /CLONE=XENOPUS_SOURCE_ID:xlnoc001c14 /TID=Xl.23754.1 /CNT=13 /FEA=EST /TIER=ConsEnd /STK=2 /UG=Xl.23754 /UG_TITLE=ESTs, Weakly similar to hypothetical protein FLJ13171 (Homo sapiens) (H.sapiens)
Xl.23196.1.S2_at	9.3798	9.56284	8.69622	11.0767	11.1089	10.9083	11.1257	9.21295	11.0549	-1.84194	-6.13445	0.000210727	0.00323124	0.950662	gb:BJ055209 /DB_XREF=gi:17423193 /DB_XREF=BJ055209 /CLONE=XL047n06 /TID=Xl.23196.1 /CNT=120 /FEA=FLmRNA /TIER=Stack /STK=20 /UG=Xl.23196 /UG_TITLE=Xenopus laevis mRNA for high mobility group HMG-14 (hmg-14 gene) /FL=gb:AF170320.1
Xl.16288.1.A1_at	2.48816	2.58737	3.61909	5.16594	4.8121	5.13932	4.93187	2.89821	5.01231	-2.1141	-6.12853	0.000212181	0.0032492	0.943521	gb:BQ398834 /DB_XREF=gi:21086521 /DB_XREF=NISC_mo11e02.x1 /CLONE=IMAGE:5278946 /TID=Xl.16288.1 /CNT=4 /FEA=EST /TIER=ConsEnd /STK=2 /UG=Xl.16288 /UG_TITLE=ESTs, Weakly similar to zinc finger protein 93 homolog; zinc finger protein homologous to Zfp93 in mouse; zinc finger protein homologous to mouse Zfp93 (Homo sapiens) (H.sapiens)
Xl.2620.1.S1_at	5.07646	5.47083	5.77463	7.63169	7.14558	7.00333	7.4623	5.44064	7.31072	-1.87008	-6.12342	0.000213447	0.00326423	0.937342	gb:BG161520 /DB_XREF=gi:12695439 /DB_XREF=dab71b12.x1 /CLONE=IMAGE:4202447 /TID=Xl.2620.1 /CNT=4 /FEA=EST /TIER=ConsEnd /STK=2 /UG=Xl.2620 /UG_TITLE=ESTs, Moderately similar to brain protein 44-like; HSPC040 protein (Homo sapiens) (H.sapiens)
Xl.18054.1.A1_at	5.98992	3.31784	5.38253	10.2295	8.77259	9.22481	8.22361	4.89676	9.11263	-4.21587	-6.12111	0.00021402	0.00326865	0.934557	gb:CB197689 /DB_XREF=gi:29145640 /DB_XREF=AGENCOURT_11244619 /CLONE=IMAGE:6872587 /TID=Xl.18054.1 /CNT=6 /FEA=EST /TIER=ConsEnd /STK=0 /UG=Xl.18054 /UG_TITLE=ESTs, Weakly similar to synaptotagmin-like 4 (granuphilin-a) (Homo sapiens) (H.sapiens)
Xl.3706.1.A1_at	5.24869	5.97591	6.59728	10.2968	9.63596	9.25369	8.05298	5.94062	9.30986	-3.36924	-6.11988	0.000214327	0.00326899	0.933067	gb:BF428127 /DB_XREF=gi:11439819 /DB_XREF=daa02h03.x1 /CLONE=IMAGE:4055261 /TID=Xl.3706.1 /CNT=2 /FEA=EST /TIER=ConsEnd /STK=1 /UG=Xl.3706 /UG_TITLE=ESTs, Weakly similar to hypothetical protein PP591 (Homo sapiens) (H.sapiens)
Xl.12041.1.A1_at	3.51262	5.05452	4.42443	6.72903	6.69957	7.90178	7.08561	4.33053	7.104	-2.77347	-6.11635	0.00021521	0.00327375	0.928801	gb:BG370976 /DB_XREF=gi:13267513 /DB_XREF=dac47b10.x1 /CLONE=IMAGE:4433226 /TID=Xl.12041.1 /CNT=2 /FEA=EST /TIER=ConsEnd /STK=2 /UG=Xl.12041 /UG_TITLE=ESTs
Xl.25369.1.A1_at	8.87095	9.3638	8.39962	7.29576	6.63338	6.36723	6.35036	8.87812	6.66168	2.21644	6.11684	0.000215085	0.00327375	0.929402	gb:BE575528 /DB_XREF=gi:9825327 /DB_XREF=dc58a03.x1 /CLONE=IMAGE:3401260 /TID=Xl.25369.1 /CNT=2 /FEA=EST /TIER=ConsEnd /STK=2 /UG=Xl.25369 /UG_TITLE=ESTs, Moderately similar to S68855 lanosterol 14alpha-demethylase (EC 1.14.14.-) cytochrome P450 51 - human (H.sapiens)
Xl.6266.1.S1_at	8.36284	8.41002	7.93675	6.38443	6.47201	6.83458	6.21498	8.23654	6.4765	1.76004	6.11172	0.000216372	0.00328274	0.923206	gb:AB105372.1 /DB_XREF=gi:28971731 /GEN=XEEL /TID=Xl.6266.1 /CNT=97 /FEA=FLmRNA /TIER=FL+Stack /STK=36 /UG=Xl.6266 /DEF=Xenopus laevis XEEL mRNA for embryonic epidermal lectin, complete cds. /PROD=embryonic epidermal lectin /FL=gb:AB105372.1
Xl.909.1.S1_at	7.04568	7.10699	7.64575	5.66484	5.08567	4.30606	4.51853	7.26614	4.89377	2.37236	6.11217	0.000216257	0.00328274	0.923757	gb:AB018694.1 /DB_XREF=gi:6009514 /GEN=Xepsin /TID=Xl.909.1 /CNT=6 /FEA=FLmRNA /TIER=FL /STK=2 /UG=Xl.909 /DEF=Xenopus laevis Xepsin mRNA for epidermis specific serine protease, complete cds. /PROD=epidermis specific serine protease /FL=gb:AB018694.1
Xl.5907.1.A1_at	2.7435	4.0755	5.24489	7.93026	7.12921	7.56185	7.03115	4.0213	7.41312	-3.39182	-6.11004	0.000216796	0.00328483	0.921174	gb:BJ090062 /DB_XREF=gi:17588104 /DB_XREF=BJ090062 /CLONE=XL101e08 /TID=Xl.5907.1 /CNT=14 /FEA=EST /TIER=Stack /STK=10 /UG=Xl.5907 /UG_TITLE=ESTs, Weakly similar to A38219 GAP-associated tyrosine phosphoprotein p62 - human (H.sapiens)
Xl.535.1.S1_at	6.79532	7.19779	8.07067	5.35199	5.10575	4.58985	5.22514	7.35459	5.06818	2.28641	6.10127	0.000219021	0.00331417	0.910566	gb:AF172399.1 /DB_XREF=gi:5759215 /GEN=p75NTRa /TID=Xl.535.1 /CNT=4 /FEA=FLmRNA /TIER=FL /STK=2 /UG=Xl.535 /DEF=Xenopus laevis p75 neurotrophin receptor a-1 (p75NTRa) mRNA, complete cds. /PROD=p75 neurotrophin receptor a-1 /FL=gb:AF172399.1
Xl.23773.1.A1_at	6.91584	5.54923	6.26	9.03891	8.38225	8.23388	8.87656	6.24169	8.6329	-2.39121	-6.09907	0.000219583	0.00331831	0.907902	gb:CD360920 /DB_XREF=gi:31132331 /DB_XREF=AGENCOURT_14239399 /CLONE=IMAGE:6957451 /TID=Xl.23773.1 /CNT=13 /FEA=EST /TIER=Stack /STK=6 /UG=Xl.23773 /UG_TITLE=ESTs, Moderately similar to T4S8_HUMAN Transmembrane 4 superfamily, member 8 (Tetraspanin 3) (Tspan-3) (Tetraspanin TM4-A) (H.sapiens)
Xl.5852.1.A1_at	2.41755	2.78389	3.19424	6.80653	5.72031	8.65097	6.04133	2.79856	6.80478	-4.00622	-6.09453	0.00022075	0.00332718	0.9024	gb:BJ055389 /DB_XREF=gi:17423373 /DB_XREF=BJ055389 /CLONE=XL009g17 /TID=Xl.5852.1 /CNT=16 /FEA=EST /TIER=Stack /STK=14 /UG=Xl.5852 /UG_TITLE=ESTs, Weakly similar to hypothetical protein FLJ13390 similar to PAF53 (Homo sapiens) (H.sapiens)
Xl.18712.1.A1_s_at	9.67858	9.75817	10.2124	8.04603	7.09123	8.21213	7.69281	9.88305	7.76055	2.1225	6.09535	0.000220538	0.00332718	0.903395	gb:BI444259 /DB_XREF=gi:15268966 /DB_XREF=dai96g12.x1 /CLONE=IMAGE:5048279 /TID=Xl.18712.1 /CNT=1 /FEA=EST /TIER=ConsEnd /STK=1 /UG=Xl.18712 /UG_TITLE=ESTs, Moderately similar to T46482 hypothetical protein DKFZp434A045.1 - human (fragment) (H.sapiens)
Xl.22905.2.A1_at	6.45499	6.04188	6.64299	7.85881	8.35178	8.65522	8.17302	6.37995	8.25971	-1.87975	-6.09007	0.000221902	0.00334016	0.896991	gb:BJ076711 /DB_XREF=gi:17521627 /DB_XREF=BJ076711 /CLONE=XL058i07 /TID=Xl.22905.2 /CNT=6 /FEA=EST /TIER=ConsEnd /STK=1 /UG=Xl.22905 /UG_TITLE=ESTs, Moderately similar to STAU_HUMAN Double-stranded RNA-binding protein Staufen homolog (H.sapiens)
Xl.24365.1.S1_at	4.17197	4.55381	4.64648	6.23777	8.31792	8.61177	8.34424	4.45742	7.87792	-3.4205	-6.08339	0.000223638	0.00336189	0.888896	gb:CB558944 /DB_XREF=gi:29478474 /DB_XREF=AGENCOURT_12922225 /CLONE=IMAGE:4031388 /TID=Xl.24365.1 /CNT=3 /FEA=EST /TIER=ConsEnd /STK=0 /UG=Xl.24365 /UG_TITLE=ESTs, Moderately similar to VATH_HUMAN Vacuolar ATP synthase subunit H (V-ATPase H subunit) (Vacuolar proton pump H subunit) (V-ATPase 5057 kDa subunits) (Vacuolar proton pump subunit SFD) (CGI-11) (H.sapiens)
Xl.8232.3.A1_at	4.83426	4.46212	3.03094	6.34387	7.11415	7.33054	7.55598	4.10911	7.08613	-2.97703	-6.07919	0.000224739	0.00337402	0.883793	gb:CB560325 /DB_XREF=gi:29479855 /DB_XREF=AGENCOURT_13347029 /CLONE=IMAGE:6880793 /TID=Xl.8232.3 /CNT=32 /FEA=EST /TIER=Stack /STK=8 /UG=Xl.8232 /UG_TITLE=Xenopus laevis, clone IMAGE:5543034, mRNA, partial cds
Xl.5784.1.S1_at	5.82241	6.44474	5.23144	7.57863	8.16794	8.17996	8.03734	5.83286	7.99097	-2.15811	-6.07675	0.000225379	0.00337922	0.880838	gb:BM191757 /DB_XREF=gi:17527720 /DB_XREF=dag35h05.x3 /CLONE=IMAGE:4783712 /TID=Xl.5784.1 /CNT=9 /FEA=EST /TIER=ConsEnd /STK=2 /UG=Xl.5784 /UG_TITLE=ESTs, Weakly similar to hypothetical protein FLJ22638 (Homo sapiens) (H.sapiens)
Xl.16751.1.A1_at	4.87852	2.86316	5.12787	7.16738	7.91787	7.8303	8.77551	4.28985	7.92277	-3.63291	-6.06617	0.000228187	0.00338644	0.867975	gb:BJ076909 /DB_XREF=gi:17521825 /DB_XREF=BJ076909 /CLONE=XL059d14 /TID=Xl.16751.1 /CNT=4 /FEA=EST /TIER=ConsEnd /STK=1 /UG=Xl.16751 /UG_TITLE=ESTs
Xl.10934.1.A1_a_at	6.1008	5.29387	3.3032	8.59742	8.23028	8.82116	8.41819	4.89929	8.51676	-3.61747	-6.07088	0.000226931	0.00338644	0.873709	gb:BE491127 /DB_XREF=gi:9610742 /DB_XREF=db44h08.x1 /CLONE=IMAGE:3301407 /TID=Xl.10934.1 /CNT=2 /FEA=EST /TIER=ConsEnd /STK=1 /UG=Xl.10934 /UG_TITLE=ESTs, Weakly similar to HS6B_DROME Heat shock protein 67B2 (D.melanogaster)
Xl.4898.1.S1_at	8.44442	8.39036	7.41995	10.905	11.7313	11.6661	9.97642	8.08491	11.0697	-2.98479	-6.06471	0.000228576	0.00338644	0.866206	gb:BC045263.1 /DB_XREF=gi:28278107 /TID=Xl.4898.1 /CNT=9 /FEA=FLmRNA /TIER=FL /STK=2 /UG=Xl.4898 /DEF=Xenopus laevis, Similar to inhibitor of growth family, member 3, clone MGC:52705 IMAGE:4682759, mRNA, complete cds. /PROD=Similar to inhibitor of growth family, member 3 /FL=gb:BC045263.1
Xl.5351.1.A1_at	2.77122	4.42443	4.86125	6.86233	6.77997	6.92828	7.16618	4.01897	6.93419	-2.91522	-6.06743	0.00022785	0.00338644	0.869511	gb:BJ089437 /DB_XREF=gi:17587158 /DB_XREF=BJ089437 /CLONE=XL098i12 /TID=Xl.5351.1 /CNT=7 /FEA=EST /TIER=Stack /STK=6 /UG=Xl.5351 /UG_TITLE=ESTs, Highly similar to LIM domain containing preferred translocation partner in lipoma; LIM domain-containing preferred translocation partner in lipoma; Lipoma-preferred-partner gene (Homo sapiens) (H.sapiens)
Xl.5340.1.A1_at	5.77968	5.85788	5.29877	7.31891	7.73444	8.28569	8.76527	5.64544	8.02608	-2.38064	-6.06983	0.000227211	0.00338644	0.872426	gb:BJ079398 /DB_XREF=gi:17524314 /DB_XREF=BJ079398 /CLONE=XL072e12 /TID=Xl.5340.1 /CNT=4 /FEA=EST /TIER=ConsEnd /STK=4 /UG=Xl.5340 /UG_TITLE=ESTs, Weakly similar to nucleotide binding protein (Homo sapiens) (H.sapiens)
Xl.25611.1.A1_at	6.33296	5.87908	6.60853	8.88644	8.12601	8.22165	7.96697	6.27352	8.30027	-2.02674	-6.06599	0.000228234	0.00338644	0.867761	gb:BQ398713 /DB_XREF=gi:21086400 /DB_XREF=NISC_mo10b09.x1 /CLONE=IMAGE:5278793 /TID=Xl.25611.1 /CNT=2 /FEA=EST /TIER=ConsEnd /STK=2 /UG=Xl.25611 /UG_TITLE=ESTs
Xl.4943.1.A1_at	6.72753	6.95614	7.23415	8.57583	9.09692	8.47581	8.76394	6.97261	8.72812	-1.75552	-6.06655	0.000228085	0.00338644	0.868438	gb:BG513860 /DB_XREF=gi:13484517 /DB_XREF=dae03f05.x1 /CLONE=IMAGE:4633112 /TID=Xl.4943.1 /CNT=2 /FEA=EST /TIER=ConsEnd /STK=1 /UG=Xl.4943 /UG_TITLE=ESTs
Xl.3309.1.A1_at	7.23296	7.47326	7.13401	8.73995	8.77049	9.28061	9.13324	7.28008	8.98107	-1.70099	-6.07034	0.000227074	0.00338644	0.873054	gb:CB755791 /DB_XREF=gi:29835296 /DB_XREF=AGENCOURT_12979032 /CLONE=IMAGE:6877072 /TID=Xl.3309.1 /CNT=2 /FEA=EST /TIER=ConsEnd /STK=1 /UG=Xl.3309 /UG_TITLE=ESTs, Weakly similar to A30605 acyl-CoA dehydrogenase (EC 1.3.99.3) precursor, short-chain-specific - human (H.sapiens)
Xl.1210.2.S1_at	5.37215	4.97613	5.43706	3.4143	3.77166	3.6124	3.68976	5.26178	3.62203	1.63975	6.07026	0.000227096	0.00338644	0.872953	gb:X06593.1 /DB_XREF=gi:64749 /TID=Xl.1210.2 /CNT=1 /FEA=mRNA /TIER=ConsEnd /STK=0 /UG=Xl.1210 /DEF=X.laevis X1Hbox2 gene homeobox-less transcript. /PROD=X1Hbox2 homeobox-less protein
Xl.23389.1.A1_at	4.62523	4.98483	5.50948	3.22871	3.35131	2.98513	3.25372	5.03985	3.20472	1.83513	6.06384	0.000228809	0.00338644	0.865144	gb:CB562500 /DB_XREF=gi:29482030 /DB_XREF=AGENCOURT_13324864 /CLONE=IMAGE:6879231 /TID=Xl.23389.1 /CNT=2 /FEA=EST /TIER=ConsEnd /STK=2 /UG=Xl.23389 /UG_TITLE=ESTs
Xl.16118.1.S1_at	8.75605	8.93892	9.05289	7.37647	7.22068	7.25615	7.53709	8.91595	7.3476	1.56836	6.06214	0.000229264	0.00338879	0.863084	gb:CA971552 /DB_XREF=gi:27504206 /DB_XREF=AGENCOURT_10765946 /CLONE=IMAGE:6322986 /TID=Xl.16118.1 /CNT=5 /FEA=EST /TIER=ConsEnd /STK=1 /UG=Xl.16118 /UG_TITLE=ESTs, Weakly similar to A Chain A, X-Ray Crystal Structure Of The Human Anti-Apoptotic Protein Survivin (H.sapiens)
Xl.11623.1.A1_at	5.18897	5.03949	4.9978	6.38867	7.08734	7.35815	6.94446	5.07542	6.94465	-1.86923	-6.05941	0.000229997	0.00339164	0.859765	gb:AW198680 /DB_XREF=gi:6479300 /DB_XREF=da05b01.x1 /CLONE=XENOPUS_SOURCE_ID:xlnoc002a02 /TID=Xl.11623.1 /CNT=3 /FEA=EST /TIER=ConsEnd /STK=2 /UG=Xl.11623 /UG_TITLE=ESTs
Xl.873.1.S1_a_at	8.44267	7.50023	8.4353	6.48567	5.94467	5.84869	5.93142	8.12607	6.05261	2.07346	6.05898	0.000230115	0.00339164	0.859233	gb:M90095.1 /DB_XREF=gi:214928 /GEN=P2APEG /TID=Xl.873.1 /CNT=1 /FEA=FLmRNA /TIER=FL /STK=1 /UG=Xl.873 /DEF=Xenopus laevis secretory protein (P2APEG) mRNA, complete cds. /PROD=secretory protein /FL=gb:M90095.1
Xl.3010.1.A1_at	7.97141	8.30713	8.55822	6.28504	5.46884	6.64498	5.41377	8.27892	5.95316	2.32576	6.05813	0.000230342	0.00339164	0.858207	gb:BJ076239 /DB_XREF=gi:17521155 /DB_XREF=BJ076239 /CLONE=XL080b06 /TID=Xl.3010.1 /CNT=2 /FEA=EST /TIER=ConsEnd /STK=2 /UG=Xl.3010 /UG_TITLE=ESTs
Xl.311.1.S1_at	7.15022	4.6835	8.74019	11.6394	11.7043	11.7194	11.5829	6.85797	11.6615	-4.80354	-6.0543	0.000231379	0.00340255	0.853538	gb:AF017778.1 /DB_XREF=gi:2772903 /GEN=dazl /TID=Xl.311.1 /CNT=10 /FEA=FLmRNA /TIER=FL /STK=2 /UG=Xl.311 /DEF=Xenopus laevis DAZ-like protein (dazl) mRNA, complete cds. /PROD=DAZ-like protein /FL=gb:AF017778.1
Xl.18426.1.S1_at	5.98992	5.6628	6.28372	4.37359	3.6009	3.81584	4.3442	5.97882	4.03363	1.94518	6.05316	0.000231687	0.00340272	0.852156	gb:BC047978.1 /DB_XREF=gi:28839730 /TID=Xl.18426.1 /CNT=10 /FEA=FLmRNA /TIER=FL /STK=1 /UG=Xl.18426 /DEF=Xenopus laevis, Similar to deltex homolog 2 (Drosophila), clone MGC:53737 IMAGE:4930504, mRNA, complete cds. /PROD=Similar to deltex homolog 2 (Drosophila) /FL=gb:BC047978.1
Xl.7402.1.A1_at	5.8394	6.43706	8.21836	10.3116	10.5713	9.55142	10.3062	6.83161	10.1851	-3.35352	-6.04394	0.000234207	0.00343534	0.840915	gb:BJ049838 /DB_XREF=gi:17379240 /DB_XREF=BJ049838 /CLONE=XL021f02 /TID=Xl.7402.1 /CNT=6 /FEA=EST /TIER=ConsEnd /STK=2 /UG=Xl.7402 /UG_TITLE=ESTs, Moderately similar to T08747 hypothetical protein DKFZp586B0519.1 - human (H.sapiens)
Xl.16658.1.S1_at	5.52013	5.35106	6.79842	3.34878	3.70154	3.61719	3.54463	5.88987	3.55303	2.33683	6.04137	0.000234912	0.00344129	0.837791	gb:BG159843 /DB_XREF=gi:12693762 /DB_XREF=de57g07.x1 /CLONE=IMAGE:3516084 /TID=Xl.16658.1 /CNT=7 /FEA=EST /TIER=ConsEnd /STK=3 /UG=Xl.16658 /UG_TITLE=ESTs
Xl.14000.1.S1_at	6.18595	5.75732	6.45076	7.94238	8.35764	8.39148	7.62083	6.13134	8.07808	-1.94674	-6.03995	0.000235304	0.00344263	0.83606	gb:AW640628 /DB_XREF=gi:7397861 /DB_XREF=bl97b12.w1 /CLONE=PBX0097B12 /TID=Xl.14000.1 /CNT=6 /FEA=EST /TIER=ConsEnd /STK=0 /UG=Xl.14000 /UG_TITLE=ESTs, Weakly similar to T45119 FIM protein (imported) - human (H.sapiens)
Xl.23606.1.A1_at	7.81326	7.65528	7.94345	6.11928	6.16853	6.20135	6.46095	7.804	6.23753	1.56647	6.03781	0.000235897	0.00344692	0.833444	gb:L15583.1 /DB_XREF=gi:388090 /TID=Xl.23606.1 /CNT=1 /FEA=mRNA /TIER=ConsEnd /STK=0 /UG=Xl.23606 /UG_TITLE=Xenopus laevis immunoglobulin light chain variable region /DEF=Xenopus laevis immunoglobulin light chain variable region.
Xl.18073.1.A1_at	4.23707	5.32319	5.31801	3.19854	2.56761	2.61068	2.75641	4.95942	2.78331	2.17611	6.03568	0.000236488	0.00345117	0.830844	gb:BG885063 /DB_XREF=gi:14262155 /DB_XREF=dac35d07.x1 /CLONE=IMAGE:4409124 /TID=Xl.18073.1 /CNT=1 /FEA=EST /TIER=ConsEnd /STK=1 /UG=Xl.18073 /UG_TITLE=ESTs
Xl.16440.1.A1_at	3.03203	5.26304	4.19752	7.36452	6.78986	7.28126	7.09981	4.1642	7.13386	-2.96966	-6.0303	0.000237987	0.00346863	0.824279	gb:BQ735459 /DB_XREF=gi:21874356 /DB_XREF=AGENCOURT_8149988 /CLONE=IMAGE:5571611 /TID=Xl.16440.1 /CNT=6 /FEA=EST /TIER=ConsEnd /STK=0 /UG=Xl.16440 /UG_TITLE=ESTs, Moderately similar to IF3X_HUMAN Putative eukaryotic translation initiation factor 3 subunit (eIF-3) (H.sapiens)
Xl.748.1.S1_at	7.6841	7.43359	7.97469	5.97226	6.06989	5.94076	6.25563	7.69746	6.05963	1.63783	6.02886	0.000238389	0.00347009	0.822523	gb:AF323749.1 /DB_XREF=gi:13021991 /TID=Xl.748.1 /CNT=1 /FEA=FLmRNA /TIER=FL /STK=1 /UG=Xl.748 /DEF=Xenopus laevis Kv1.2 potassium channel mRNA, complete cds. /PROD=Kv1.2 potassium channel /FL=gb:AF323749.1
Xl.2749.1.A1_at	7.1684	6.50588	5.36812	8.92699	8.84532	8.75781	8.91098	6.34747	8.86027	-2.51281	-6.02711	0.000238878	0.00347281	0.820393	gb:BF614020 /DB_XREF=gi:11786227 /DB_XREF=dd86e05.x1 /CLONE=IMAGE:3431144 /TID=Xl.2749.1 /CNT=16 /FEA=EST /TIER=Stack /STK=7 /UG=Xl.2749 /UG_TITLE=ESTs, Moderately similar to RAB2_HUMAN Ras-related protein Rab-2 (H.sapiens)
Xl.21677.1.S1_at	6.94878	6.73967	7.18131	8.48506	8.43588	8.65721	8.94792	6.95659	8.63152	-1.67493	-6.02489	0.000239503	0.0034731	0.817677	gb:BJ077342 /DB_XREF=gi:17522258 /DB_XREF=BJ077342 /CLONE=XL060l12 /TID=Xl.21677.1 /CNT=41 /FEA=EST /TIER=Stack /STK=7 /UG=Xl.21677 /UG_TITLE=ESTs, Highly similar to SEP7_HUMAN Septin 7 (CDC10 protein homolog) (H.sapiens)
Xl.16399.1.S1_at	11.7911	12.3179	12.6215	10.6697	10.2773	10.3466	10.4588	12.2435	10.4381	1.8054	6.02585	0.000239233	0.0034731	0.81885	gb:BC043881.1 /DB_XREF=gi:27696380 /TID=Xl.16399.1 /CNT=6 /FEA=FLmRNA /TIER=FL /STK=1 /UG=Xl.16399 /DEF=Xenopus laevis, clone MGC:53769 IMAGE:5537232, mRNA, complete cds. /PROD=Unknown (protein for MGC:53769) /FL=gb:BC043881.1
Xl.3769.1.A1_at	7.13294	7.32752	8.56948	9.72041	10.894	10.3644	10.2254	7.67665	10.301	-2.62439	-6.02122	0.000240539	0.00348372	0.813194	gb:BI445744 /DB_XREF=gi:15270451 /DB_XREF=dae58d04.x3 /CLONE=IMAGE:4678303 /TID=Xl.3769.1 /CNT=12 /FEA=EST /TIER=Stack /STK=6 /UG=Xl.3769 /UG_TITLE=ESTs, Highly similar to hypothetical protein FLJ22569 (Homo sapiens) (H.sapiens)
Xl.15789.1.A1_at	6.79042	6.48794	6.92828	4.96667	5.04678	3.9456	4.01166	6.73555	4.49268	2.24287	6.01683	0.000241784	0.00349735	0.807826	gb:BJ091262 /DB_XREF=gi:17589832 /DB_XREF=BJ091262 /CLONE=XL094j22 /TID=Xl.15789.1 /CNT=2 /FEA=EST /TIER=ConsEnd /STK=1 /UG=Xl.15789 /UG_TITLE=ESTs, Moderately similar to homeo box B4; Homeo box-B4 (Homo sapiens) (H.sapiens)
Xl.17236.1.A1_at	4.42663	5.62763	5.45951	6.93998	7.52101	7.74887	7.89438	5.17126	7.52606	-2.3548	-6.0141	0.000242562	0.00350418	0.804489	gb:BM261967 /DB_XREF=gi:17925007 /DB_XREF=dag39a01.x3 /CLONE=IMAGE:4783752 /TID=Xl.17236.1 /CNT=1 /FEA=EST /TIER=ConsEnd /STK=1 /UG=Xl.17236 /UG_TITLE=EST
Xl.13619.1.S1_at	2.48816	2.35081	3.39417	8.93762	9.46863	5.45396	9.42487	2.74438	8.32127	-5.57689	-6.00781	0.000244363	0.00352577	0.796799	gb:BQ384969 /DB_XREF=gi:21072656 /DB_XREF=NISC_mn09f10.x1 /CLONE=IMAGE:5073162 /TID=Xl.13619.1 /CNT=18 /FEA=EST /TIER=ConsEnd /STK=0 /UG=Xl.13619 /UG_TITLE=ESTs, Moderately similar to hypothetical nuclear factor SBBI22 (Homo sapiens) (H.sapiens)
Xl.10914.1.S1_s_at	2.86316	5.91033	5.13873	8.1186	8.81613	9.18074	8.43256	4.6374	8.63701	-3.9996	-5.99602	0.000247782	0.00355301	0.782356	gb:BG233701 /DB_XREF=gi:12747548 /DB_XREF=daa26h03.x1 /CLONE=IMAGE:4057565 /TID=Xl.10914.1 /CNT=2 /FEA=EST /TIER=ConsEnd /STK=1 /UG=Xl.10914 /UG_TITLE=ESTs
Xl.5744.1.A1_at	7.57725	7.41344	6.75104	9.1009	9.71072	10.2235	9.10472	7.24725	9.53496	-2.28772	-5.99572	0.000247872	0.00355301	0.78198	gb:BJ098701 /DB_XREF=gi:17600636 /DB_XREF=BJ098701 /CLONE=XL147k20 /TID=Xl.5744.1 /CNT=8 /FEA=EST /TIER=Stack /STK=7 /UG=Xl.5744 /UG_TITLE=ESTs
Xl.15705.1.A1_at	6.17886	5.31666	6.78016	8.25614	8.36638	8.26373	8.26393	6.09189	8.28755	-2.19565	-5.99879	0.000246974	0.00355301	0.785751	gb:BJ057341 /DB_XREF=gi:17470134 /DB_XREF=BJ057341 /CLONE=XL034m06 /TID=Xl.15705.1 /CNT=3 /FEA=EST /TIER=ConsEnd /STK=1 /UG=Xl.15705 /UG_TITLE=ESTs, Weakly similar to GTP-binding protein (Caenorhabditis elegans) (C.elegans)
Xl.1099.1.S1_at	7.26023	6.98968	7.08584	5.72644	5.42984	5.31071	5.6433	7.11192	5.52757	1.58434	5.99986	0.000246665	0.00355301	0.787054	gb:AB045237.1 /DB_XREF=gi:8885503 /GEN=XRPTPb /TID=Xl.1099.1 /CNT=4 /FEA=FLmRNA /TIER=FL /STK=1 /UG=Xl.1099 /DEF=Xenopus laevis XRPTPb mRNA for receptor-type protein tyrosine phosphatase beta.11, complete cds. /PROD=receptor-type protein tyrosine phosphatasebeta.11 /FL=gb:AB045237.1
Xl.23612.1.A1_at	6.42446	6.43048	6.80997	5.17517	4.94589	4.72677	4.87506	6.55497	4.93072	1.62425	5.99191	0.000248987	0.00355301	0.777316	gb:L15576.1 /DB_XREF=gi:388083 /TID=Xl.23612.1 /CNT=1 /FEA=mRNA /TIER=ConsEnd /STK=0 /UG=Xl.23612 /UG_TITLE=Xenopus laevis immunoglobulin light chain variable region /DEF=Xenopus laevis immunoglobulin light chain variable region.
Xl.18844.1.A1_at	7.33394	7.16437	7.01404	5.8649	5.39472	5.08446	5.36268	7.17078	5.42669	1.74409	5.99641	0.00024767	0.00355301	0.782829	gb:BI446724 /DB_XREF=gi:15271431 /DB_XREF=dac82h12.x4 /CLONE=IMAGE:4436615 /TID=Xl.18844.1 /CNT=1 /FEA=EST /TIER=ConsEnd /STK=1 /UG=Xl.18844 /UG_TITLE=ESTs, Weakly similar to CAYP_HUMAN Calcyphosine (H.sapiens)
Xl.20204.1.A1_x_at	9.05452	9.61288	9.48971	7.26005	7.98449	7.5726	7.55955	9.3857	7.59417	1.79153	5.98785	0.000250181	0.00355301	0.772341	gb:BQ400808 /DB_XREF=gi:21088495 /DB_XREF=NISC_mp11d11.x1 /CLONE=IMAGE:4969028 /TID=Xl.20204.1 /CNT=1 /FEA=EST /TIER=ConsEnd /STK=1 /UG=Xl.20204 /UG_TITLE=EST, Weakly similar to RL7_HUMAN 60S ribosomal protein L7 (H.sapiens)
Xl.11954.1.S1_at	10.6079	10.6965	10.9723	8.57772	9.19644	8.75428	9.31799	10.7589	8.96161	1.7973	5.99125	0.000249181	0.00355301	0.776504	gb:AJ277826.1 /DB_XREF=gi:14330663 /GEN=PAK5 /TID=Xl.11954.1 /CNT=3 /FEA=mRNA /TIER=ConsEnd /STK=0 /UG=Xl.11954 /DEF=Xenopus laevis mRNA for p21 activated kinase 5 protein (PAK5 gene). /PROD=PAK5 protein
Xl.1274.1.S1_at	7.06642	7.15499	7.63153	5.82547	5.35168	4.90977	5.43422	7.28431	5.38029	1.90402	5.98782	0.000250191	0.00355301	0.7723	gb:BC043847.1 /DB_XREF=gi:27882002 /TID=Xl.1274.1 /CNT=7 /FEA=mRNA /TIER=ConsEnd /STK=0 /UG=Xl.1274 /UG_TITLE=X.laevis mRNA for POU domain (POU 1 gene) /DEF=Xenopus laevis, similar to POU domain gene, clone IMAGE:4888100, mRNA, partial cds.
Xl.979.1.S1_at	6.22245	5.19825	5.14042	3.65251	3.49374	3.47827	3.4429	5.52037	3.51685	2.00352	5.9885	0.00024999	0.00355301	0.773136	gb:AB038171.1 /DB_XREF=gi:7619905 /GEN=xCaspase-8 /TID=Xl.979.1 /CNT=1 /FEA=FLmRNA /TIER=FL /STK=1 /UG=Xl.979 /DEF=Xenopus laevis mRNA for caspase-8, complete cds. /PROD=caspase-8 /FL=gb:AB038171.1
Xl.21573.1.S1_at	7.23038	6.752	7.81098	5.03394	5.59656	4.92375	5.31503	7.26445	5.21732	2.04713	5.99488	0.000248116	0.00355301	0.780957	gb:AF159715.1 /DB_XREF=gi:12002769 /TID=Xl.21573.1 /CNT=4 /FEA=mRNA /TIER=ConsEnd /STK=0 /UG=Xl.21573 /UG_TITLE=Xenopus laevis glutamate decarboxylase isoform 65 (GAD65) mRNA, partial cds /DEF=Xenopus laevis glutamate decarboxylase isoform 65 (GAD65) mRNA, partial cds.
Xl.2837.1.A1_at	6.05743	5.97591	6.98154	4.68104	3.74154	4.07873	4.11067	6.3383	4.153	2.1853	5.98754	0.000250273	0.00355301	0.77196	gb:BG552423 /DB_XREF=gi:13564203 /DB_XREF=df41a03.x1 /CLONE=IMAGE:3580709 /TID=Xl.2837.1 /CNT=8 /FEA=EST /TIER=ConsEnd /STK=1 /UG=Xl.2837 /UG_TITLE=ESTs
Xl.26019.1.S1_at	7.01404	5.47595	6.01423	3.31134	4.18878	3.59261	3.70287	6.16807	3.6989	2.46917	5.98853	0.000249983	0.00355301	0.773167	gb:CB560964 /DB_XREF=gi:29480494 /DB_XREF=AGENCOURT_13343456 /CLONE=IMAGE:6878566 /TID=Xl.26019.1 /CNT=72 /FEA=EST /TIER=Stack /STK=10 /UG=Xl.26019 /UG_TITLE=ESTs, Weakly similar to S29127 carboxypeptidase A (EC 3.4.17.1) CPA1 precursor - human (H.sapiens)
Xl.7723.1.S1_at	2.22374	2.70163	4.31844	7.76954	6.52524	5.70951	6.97229	3.08127	6.74414	-3.66287	-5.9807	0.000252302	0.00357739	0.763565	gb:BC046573.1 /DB_XREF=gi:28302202 /TID=Xl.7723.1 /CNT=45 /FEA=FLmRNA /TIER=FL+Stack /STK=10 /UG=Xl.7723 /DEF=Xenopus laevis, clone MGC:53437 IMAGE:5571896, mRNA, complete cds. /PROD=Unknown (protein for MGC:53437) /FL=gb:BC046573.1
Xl.428.1.S1_at	7.89769	7.46102	8.24815	5.9827	6.39031	5.85931	6.00371	7.86896	6.05901	1.80995	5.97757	0.000253237	0.00358498	0.759722	gb:X64762.1 /DB_XREF=gi:64687 /TID=Xl.428.1 /CNT=2 /FEA=mRNA /TIER=ConsEnd /STK=0 /UG=Xl.428 /UG_TITLE=X.laevis mRNA for transcription factor 3end (clone XLFB1b2) /DEF=X.laevis mRNA for transcription factor 3end (clone XLFB1b2).
Xl.1067.1.S1_at	7.53064	6.98968	6.45076	5.19612	5.07562	4.34167	4.75301	6.99036	4.84161	2.14875	5.97682	0.000253461	0.00358498	0.758799	gb:U67886.1 /DB_XREF=gi:1527202 /GEN=Xtll /TID=Xl.1067.1 /CNT=1 /FEA=FLmRNA /TIER=FL /STK=1 /UG=Xl.1067 /DEF=Xenopus laevis orphan nuclear receptor XTLL (Xtll) mRNA, complete cds. /PROD=orphan nuclear receptor XTLL /FL=gb:U67886.1
Xl.1448.1.A1_a_at	5.52886	5.97628	6.66949	8.08713	8.91066	7.94274	8.97393	6.05821	8.47862	-2.42041	-5.9751	0.00025398	0.003585	0.756676	gb:BI446781 /DB_XREF=gi:15271488 /DB_XREF=daa87h10.x3 /CLONE=IMAGE:4084482 /TID=Xl.1448.1 /CNT=3 /FEA=EST /TIER=ConsEnd /STK=2 /UG=Xl.1448 /UG_TITLE=ESTs, Moderately similar to pallidin; pallid (mouse) homolog, pallidin (Homo sapiens) (H.sapiens)
Xl.14700.1.S1_at	6.56601	6.26943	6.57698	5.17639	4.30409	4.22637	4.55259	6.47081	4.56486	1.90594	5.97474	0.000254087	0.003585	0.756235	gb:AW643732 /DB_XREF=gi:7401093 /DB_XREF=cm33b08.w1 /CLONE=PBX0132B08 /TID=Xl.14700.1 /CNT=3 /FEA=EST /TIER=ConsEnd /STK=2 /UG=Xl.14700 /UG_TITLE=ESTs
Xl.23091.1.A1_at	7.15486	6.1161	6.13347	9.14398	8.26534	9.70337	8.90067	6.46814	9.00334	-2.5352	-5.96889	0.000255849	0.00360542	0.749054	gb:BG159830 /DB_XREF=gi:12693749 /DB_XREF=de57e06.x1 /CLONE=IMAGE:3515986 /TID=Xl.23091.1 /CNT=11 /FEA=EST /TIER=ConsEnd /STK=4 /UG=Xl.23091 /UG_TITLE=ESTs
Xl.1275.1.S1_at	2.51193	2.70163	2.55058	5.27218	6.27975	5.4869	4.21517	2.58805	5.3135	-2.72545	-5.96235	0.000257838	0.003629	0.741001	gb:CD360877 /DB_XREF=gi:31132288 /DB_XREF=AGENCOURT_14239218 /CLONE=IMAGE:6957679 /TID=Xl.1275.1 /CNT=12 /FEA=mRNA /TIER=ConsEnd /STK=3 /UG=Xl.1275 /UG_TITLE=X.laevis mRNA for PP2A 65 kDa regulatory subunit alpha-isotype
Xl.4115.1.S1_at	3.63899	2.55058	2.30731	6.70863	4.7739	6.87042	6.75009	2.83229	6.27576	-3.44347	-5.95899	0.000258863	0.00363453	0.736875	gb:BC044095.1 /DB_XREF=gi:28277265 /TID=Xl.4115.1 /CNT=43 /FEA=FLmRNA /TIER=FL+Stack /STK=12 /UG=Xl.4115 /DEF=Xenopus laevis, clone MGC:52758 IMAGE:4684109, mRNA, complete cds. /PROD=Unknown (protein for MGC:52758) /FL=gb:BC044095.1
Xl.22040.1.A1_at	6.98154	8.13782	5.85048	9.57468	10.5983	10.4606	9.9925	6.98995	10.1565	-3.16658	-5.95981	0.000258614	0.00363453	0.737878	gb:CD362754 /DB_XREF=gi:31134165 /DB_XREF=AGENCOURT_14234813 /CLONE=IMAGE:6956488 /TID=Xl.22040.1 /CNT=27 /FEA=EST /TIER=Stack /STK=10 /UG=Xl.22040 /UG_TITLE=ESTs, Weakly similar to ring finger protein 10; KIAA0262 gene product (Homo sapiens) (H.sapiens)
Xl.2395.1.S1_at	5.11403	2.9818	3.60608	6.36711	7.29463	7.42505	6.88714	3.90063	6.99348	-3.09285	-5.9556	0.000259907	0.00364472	0.732692	gb:BG023105 /DB_XREF=gi:12479184 /DB_XREF=dab11g11.x1 /CLONE=IMAGE:4174269 /TID=Xl.2395.1 /CNT=3 /FEA=EST /TIER=ConsEnd /STK=1 /UG=Xl.2395 /UG_TITLE=ESTs, Moderately similar to T08675 hypothetical protein DKFZp564F0522.1 - human (fragment) (H.sapiens)
Xl.5491.1.S1_at	4.08595	4.56762	5.63922	7.1555	8.32952	7.82068	6.99589	4.76426	7.5754	-2.81113	-5.94642	0.000262746	0.00367253	0.721394	gb:AF455043.1 /DB_XREF=gi:21728329 /GEN=Cav-2 /TID=Xl.5491.1 /CNT=11 /FEA=FLmRNA /TIER=FL /STK=1 /UG=Xl.5491 /DEF=Xenopus laevis caveolin-2 (Cav-2) mRNA, complete cds. /PROD=caveolin-2 /FL=gb:AF455043.1
Xl.4868.1.A1_at	4.70129	4.10719	5.47646	7.1128	6.9395	6.73444	7.66459	4.76164	7.11283	-2.35119	-5.94456	0.000263327	0.00367253	0.719099	gb:BJ052242 /DB_XREF=gi:17496312 /DB_XREF=BJ052242 /CLONE=XL040n20 /TID=Xl.4868.1 /CNT=15 /FEA=EST /TIER=ConsEnd /STK=1 /UG=Xl.4868 /UG_TITLE=ESTs, Moderately similar to C56205 transcription factor LBP1c - human (H.sapiens)
Xl.7570.1.S1_at	7.45614	7.85547	6.54381	9.48448	9.49268	9.13767	9.54399	7.28514	9.41471	-2.12957	-5.94356	0.000263641	0.00367253	0.717861	gb:BQ736895 /DB_XREF=gi:21875792 /DB_XREF=AGENCOURT_8148564 /CLONE=IMAGE:5542050 /TID=Xl.7570.1 /CNT=7 /FEA=mRNA /TIER=ConsEnd /STK=0 /UG=Xl.7570 /UG_TITLE=Xenopus laevis, clone IMAGE:5542050, mRNA
Xl.26151.1.S1_at	7.17866	7.44899	7.59537	8.9539	9.1178	10.0075	9.85106	7.40767	9.48256	-2.07488	-5.94302	0.000263808	0.00367253	0.717201	gb:CD360845 /DB_XREF=gi:31132256 /DB_XREF=AGENCOURT_14247393 /CLONE=IMAGE:6957478 /TID=Xl.26151.1 /CNT=3 /FEA=EST /TIER=ConsEnd /STK=2 /UG=Xl.26151 /UG_TITLE=ESTs
Xl.5010.1.A1_at	2.97922	2.46915	2.43309	4.30606	4.07273	4.52618	4.30446	2.62715	4.30236	-1.6752	-5.94441	0.000263374	0.00367253	0.718912	gb:BQ731028 /DB_XREF=gi:21869925 /DB_XREF=AGENCOURT_8226674 /CLONE=IMAGE:4930587 /TID=Xl.5010.1 /CNT=6 /FEA=EST /TIER=ConsEnd /STK=3 /UG=Xl.5010 /UG_TITLE=ESTs
Xl.12866.1.S1_at	7.20584	7.78943	7.92552	5.89201	5.92905	5.46884	6.04133	7.64026	5.83281	1.80745	5.94395	0.000263517	0.00367253	0.718347	gb:CB560704 /DB_XREF=gi:29480234 /DB_XREF=AGENCOURT_13322384 /CLONE=IMAGE:6879499 /TID=Xl.12866.1 /CNT=3 /FEA=EST /TIER=ConsEnd /STK=1 /UG=Xl.12866 /UG_TITLE=ESTs, Weakly similar to A48251 glucose-6-phosphatase (EC 3.1.3.9) - human (H.sapiens)
Xl.18093.1.A1_at	2.9371	3.31784	4.93855	6.24583	6.83926	6.54515	7.31154	3.73116	6.73544	-3.00428	-5.94176	0.000264205	0.0036736	0.715637	gb:BQ386710 /DB_XREF=gi:21074397 /DB_XREF=NISC_mn19g06.x1 /CLONE=IMAGE:5073994 /TID=Xl.18093.1 /CNT=4 /FEA=EST /TIER=ConsEnd /STK=1 /UG=Xl.18093 /UG_TITLE=ESTs, Moderately similar to T50626 hypothetical protein DKFZp762K1914.1 - human (fragment) (H.sapiens)
Xl.15822.1.A1_at	7.22137	6.90201	6.97292	5.56458	5.32833	4.56781	4.62523	7.0321	5.02149	2.01061	5.93569	0.000266113	0.00369566	0.708154	gb:BJ050361 /DB_XREF=gi:17393049 /DB_XREF=BJ050361 /CLONE=XL024c07 /TID=Xl.15822.1 /CNT=2 /FEA=EST /TIER=ConsEnd /STK=2 /UG=Xl.15822 /UG_TITLE=ESTs, Weakly similar to MAT3_HUMAN Matrin 3 (H.sapiens)
Xl.17681.1.A1_at	5.60044	5.97591	4.93855	7.69501	7.30165	8.6793	8.0351	5.50497	7.92777	-2.4228	-5.9305	0.000267758	0.00371179	0.701747	gb:BG811184 /DB_XREF=gi:14182164 /DB_XREF=daf41e04.x1 /CLONE=IMAGE:4740967 /TID=Xl.17681.1 /CNT=2 /FEA=EST /TIER=ConsEnd /STK=1 /UG=Xl.17681 /UG_TITLE=ESTs, Weakly similar to S13525 transcription factor usf - human (H.sapiens)
Xl.25100.1.A1_at	7.65804	7.02325	7.18687	5.76549	5.73142	5.29662	5.45396	7.28939	5.56187	1.72752	5.92999	0.000267921	0.00371179	0.701114	gb:CB756574 /DB_XREF=gi:29836081 /DB_XREF=AGENCOURT_12978926 /CLONE=IMAGE:6877256 /TID=Xl.25100.1 /CNT=2 /FEA=EST /TIER=ConsEnd /STK=1 /UG=Xl.25100 /UG_TITLE=ESTs, Weakly similar to HIV TAT specific factor 1; cofactor required for Tat activation of HIV-1 transcription (Homo sapiens) (H.sapiens)
Xl.20198.1.A1_at	6.55174	6.90201	6.46388	4.69963	5.29924	4.99321	4.83318	6.63921	4.95631	1.6829	5.92608	0.000269169	0.00372458	0.696282	gb:BQ400236 /DB_XREF=gi:21087923 /DB_XREF=NISC_mp08b08.x1 /CLONE=IMAGE:4968543 /TID=Xl.20198.1 /CNT=1 /FEA=EST /TIER=ConsEnd /STK=1 /UG=Xl.20198 /UG_TITLE=EST, Weakly similar to RL26_HUMAN 60S ribosomal protein L26 (H.sapiens)
Xl.1324.1.S1_at	7.6476	6.84034	8.80207	10.5745	10.2797	10.5729	10.21	7.76334	10.4093	-2.64595	-5.92212	0.000270437	0.00373762	0.691395	gb:BQ732680 /DB_XREF=gi:21871577 /DB_XREF=AGENCOURT_8148825 /CLONE=IMAGE:5569811 /TID=Xl.1324.1 /CNT=88 /FEA=mRNA /TIER=Stack /STK=17 /UG=Xl.1324 /UG_TITLE=Xenopus laevis RNA-binding protein XlhnRNPL mRNA, partial cds
Xl.11915.1.A1_at	5.98992	4.73799	5.30984	7.24776	7.41706	7.27396	7.64523	5.34592	7.396	-2.05009	-5.91878	0.000271515	0.00374801	0.687258	gb:BG346059 /DB_XREF=gi:13166483 /DB_XREF=dab90b06.x1 /CLONE=IMAGE:4404802 /TID=Xl.11915.1 /CNT=3 /FEA=EST /TIER=ConsEnd /STK=2 /UG=Xl.11915 /UG_TITLE=ESTs
Xl.3873.1.S1_at	7.88034	7.47426	7.0999	8.90067	9.56252	9.71192	9.47828	7.48483	9.41335	-1.92852	-5.91706	0.000272068	0.00375114	0.685141	gb:BF232322 /DB_XREF=gi:11174845 /DB_XREF=de04a12.x1 /CLONE=IMAGE:3436727 /TID=Xl.3873.1 /CNT=4 /FEA=EST /TIER=ConsEnd /STK=2 /UG=Xl.3873 /UG_TITLE=ESTs, Weakly similar to ATRX_HUMAN Transcriptional regulator ATRX (X-linked helicase II) (X-linked nuclear protein) (XNP) (Znf-HX) (H.sapiens)
Xl.347.1.S1_at	8.17524	8.8191	7.91591	6.50208	6.49251	6.08983	6.63629	8.30341	6.43018	1.87324	5.90727	0.000275257	0.00379056	0.67302	gb:U35409.1 /DB_XREF=gi:1017725 /GEN=gene 1 /TID=Xl.347.1 /CNT=2 /FEA=FLmRNA /TIER=FL /STK=1 /UG=Xl.347 /DEF=Xenopus laevis BTEB (gene 1) mRNA, complete cds. /PROD=BTEB /FL=gb:U35409.1 gb:U35408.1
Xl.2511.4.A1_at	5.4304	5.52563	5.67025	3.97816	4.18795	3.75299	4.06439	5.54209	3.99587	1.54622	5.90492	0.000276028	0.00379663	0.67011	gb:AW460644 /DB_XREF=gi:7030861 /DB_XREF=da29f11.x1 /CLONE=IMAGE:2942541 /TID=Xl.2511.4 /CNT=14 /FEA=EST /TIER=Stack /STK=8 /UG=Xl.2511 /UG_TITLE=Xenopus laevis, Similar to tubulin, alpha 1, clone MGC:52630 IMAGE:4681338, mRNA, complete cds
Xl.5804.2.S1_at	7.40738	7.50023	7.93675	6.0869	5.6818	5.99194	5.25302	7.61479	5.75341	1.86138	5.90285	0.000276708	0.00380143	0.667552	gb:BF025479 /DB_XREF=gi:10755898 /DB_XREF=dg04d04.x1 /CLONE=IMAGE:3747847 /TID=Xl.5804.2 /CNT=2 /FEA=EST /TIER=ConsEnd /STK=1 /UG=Xl.5804 /UG_TITLE=ESTs
Xl.10610.1.S1_at	8.01366	8.2285	8.60993	6.8413	6.27427	6.01425	6.58922	8.28403	6.42976	1.85427	5.89937	0.000277861	0.0038127	0.663229	gb:AF427792.1 /DB_XREF=gi:16755752 /TID=Xl.10610.1 /CNT=15 /FEA=FLmRNA /TIER=FL /STK=1 /UG=Xl.10610 /DEF=Xenopus laevis strabismus mRNA, complete cds. /PROD=strabismus /FL=gb:AY069979.1 gb:AF427792.1
Xl.383.1.S1_at	5.16796	5.68703	6.70469	9.31662	9.62815	7.79861	9.70559	5.85323	9.11224	-3.25901	-5.89764	0.000278432	0.00381598	0.661093	gb:U44048.1 /DB_XREF=gi:2231170 /TID=Xl.383.1 /CNT=36 /FEA=FLmRNA /TIER=FL+Stack /STK=13 /UG=Xl.383 /DEF=Xenopus laevis MCM5CDC46 mRNA, complete cds. /PROD=MCM5CDC46p /FL=gb:U44048.1 gb:BC047250.1
Xl.21456.1.S1_at	6.97963	6.91463	7.12373	5.60104	5.52963	5.48356	5.55048	7.006	5.54118	1.46482	5.89448	0.000279483	0.00382514	0.657175	gb:U31827.1 /DB_XREF=gi:1000109 /TID=Xl.21456.1 /CNT=1 /FEA=mRNA /TIER=ConsEnd /STK=0 /UG=Xl.21456 /UG_TITLE=Xenopus laevis clone X1.7 melatonin receptor mRNA, partial cds /DEF=Xenopus laevis clone X1.7 melatonin receptor mRNA, partial cds.
Xl.11647.1.A1_at	6.55514	6.72096	6.66034	5.36268	4.9202	4.9505	5.14586	6.64548	5.09481	1.55067	5.89363	0.000279766	0.00382514	0.65612	gb:AW199085 /DB_XREF=gi:6479654 /DB_XREF=da11d05.x1 /CLONE=XENOPUS_SOURCE_ID:xlnoc003j10 /TID=Xl.11647.1 /CNT=2 /FEA=EST /TIER=ConsEnd /STK=1 /UG=Xl.11647 /UG_TITLE=ESTs
Xl.5315.1.A1_at	7.50761	6.88025	6.94197	9.81276	8.81027	9.37197	8.78208	7.10994	9.19427	-2.08433	-5.87667	0.000285486	0.00388945	0.635068	gb:BG579605 /DB_XREF=gi:13594669 /DB_XREF=dab80c08.x1 /CLONE=IMAGE:4203278 /TID=Xl.5315.1 /CNT=7 /FEA=EST /TIER=ConsEnd /STK=0 /UG=Xl.5315 /UG_TITLE=ESTs
Xl.16742.1.A1_at	6.4192	6.4504	6.85134	8.36718	8.56431	8.57515	7.86084	6.57365	8.34187	-1.76822	-5.87799	0.000285038	0.00388945	0.636701	gb:BJ046472 /DB_XREF=gi:17400063 /DB_XREF=BJ046472 /CLONE=XL007h19 /TID=Xl.16742.1 /CNT=5 /FEA=EST /TIER=ConsEnd /STK=5 /UG=Xl.16742 /UG_TITLE=ESTs
Xl.6133.1.S1_at	5.47456	4.22834	4.42443	2.40167	2.55058	2.89893	2.49265	4.70911	2.58596	2.12315	5.87682	0.000285438	0.00388945	0.635244	gb:M11032.1 /DB_XREF=gi:214567 /TID=Xl.6133.1 /CNT=155 /FEA=mRNA /TIER=ConsEnd /STK=1 /UG=Xl.6133 /UG_TITLE=X.laevis cytokeratin (type I intermediate filament subunit (XK70)) mRNA /DEF=X.laevis cytokeratin (type I intermediate filament subunit (XK70)) mRNA.
Xl.258.1.S1_at	8.62865	8.64284	9.66834	6.24583	6.96128	6.41831	7.20584	8.97994	6.70781	2.27213	5.87409	0.00028637	0.00389687	0.631853	gb:U60430.1 /DB_XREF=gi:1839140 /TID=Xl.258.1 /CNT=1 /FEA=FLmRNA /TIER=FL /STK=1 /UG=Xl.258 /DEF=Xenopus laevis TCR VDJ BV7 BJ7 mRNA, complete cds. /PROD=TCR VDJ BV7 BJ7 /FL=gb:U60430.1
Xl.999.1.S1_at	6.70746	6.5166	5.56328	3.66749	4.64292	3.671	3.80372	6.26244	3.94628	2.31616	5.86875	0.000288203	0.00391717	0.625216	gb:U26349.1 /DB_XREF=gi:1147827 /TID=Xl.999.1 /CNT=1 /FEA=FLmRNA /TIER=FL /STK=1 /UG=Xl.999 /DEF=Xenopus laevis cephalic hedgehog protein mRNA, complete cds. /PROD=cephalic hedgehog protein /FL=gb:U26349.1
Xl.17197.1.A1_at	6.50629	6.26297	6.21227	4.60616	5.05941	4.33649	4.61179	6.32718	4.65346	1.67372	5.86612	0.000289111	0.00392487	0.621943	gb:BM261636 /DB_XREF=gi:17924676 /DB_XREF=dai47c08.x1 /CLONE=IMAGE:4964750 /TID=Xl.17197.1 /CNT=3 /FEA=EST /TIER=ConsEnd /STK=2 /UG=Xl.17197 /UG_TITLE=ESTs, Weakly similar to ITB2_HUMAN Integrin beta-2 precursor (Cell surface adhesion glycoproteins LFA-1CR3p150,95 beta-subunit) (CD18) (Complement receptor C3 beta-subunit) (H.sapiens)
Xl.25094.1.A1_at	6.80229	6.85567	7.08105	5.59074	4.96204	4.46305	4.99451	6.913	5.00258	1.91042	5.86274	0.000290281	0.00393229	0.617741	gb:CB756550 /DB_XREF=gi:29836057 /DB_XREF=AGENCOURT_12979091 /CLONE=IMAGE:6877410 /TID=Xl.25094.1 /CNT=3 /FEA=EST /TIER=ConsEnd /STK=0 /UG=Xl.25094 /UG_TITLE=ESTs, Weakly similar to serine (or cysteine) proteinase inhibitor, clade E (nexin, plasminogen activator inhibitor type 1), member 1; plasminogen activator inhibitor, type I (Homo sapiens) (H.sapiens)
Xl.403.1.S1_at	6.71859	7.42746	7.44963	5.0367	5.62106	4.74791	5.43907	7.19856	5.21119	1.98737	5.86257	0.000290342	0.00393229	0.617524	gb:AF064810.1 /DB_XREF=gi:3695056 /GEN=fkh-5 /TID=Xl.403.1 /CNT=3 /FEA=FLmRNA /TIER=FL /STK=2 /UG=Xl.403 /DEF=Xenopus laevis forkhead-domain-containing protein 5 (fkh-5) mRNA, complete cds. /PROD=forkhead-domain-containing protein 5 /FL=gb:AF064810.1
Xl.5534.1.S1_at	3.51108	5.08567	3.46902	6.16283	8.18603	7.45549	7.64379	4.02192	7.36203	-3.34011	-5.85455	0.000293143	0.00393232	0.607537	gb:BJ092729 /DB_XREF=gi:17591974 /DB_XREF=BJ092729 /CLONE=XL057d15 /TID=Xl.5534.1 /CNT=30 /FEA=mRNA /TIER=Stack /STK=7 /UG=Xl.5534 /UG_TITLE=Xenopus laevis, Similar to chromosome 20 open reading frame 43, clone IMAGE:4884443, mRNA, partial cds
Xl.2234.1.S1_at	6.32996	6.74163	8.53139	10.0536	10.0285	10.308	10.1177	7.201	10.127	-2.92598	-5.85765	0.000292054	0.00393232	0.611408	gb:BC046707.1 /DB_XREF=gi:28302196 /TID=Xl.2234.1 /CNT=79 /FEA=FLmRNA /TIER=FL /STK=5 /UG=Xl.2234 /DEF=Xenopus laevis, clone MGC:53247 IMAGE:5543602, mRNA, complete cds. /PROD=Unknown (protein for MGC:53247) /FL=gb:BC046707.1
Xl.23845.1.A1_at	4.23867	2.62736	3.61909	6.17229	5.42984	6.25611	6.62681	3.49504	6.12126	-2.62622	-5.85719	0.000292218	0.00393232	0.610825	gb:CB565160 /DB_XREF=gi:29484690 /DB_XREF=AGENCOURT_13321301 /CLONE=IMAGE:6875924 /TID=Xl.23845.1 /CNT=35 /FEA=EST /TIER=Stack /STK=9 /UG=Xl.23845 /UG_TITLE=ESTs, Moderately similar to CANS_HUMAN Calcium-dependent protease, small subunit (Calpain regulatory subunit) (Calcium-activated neutral proteinase) (CANP) (H.sapiens)
Xl.4474.1.A1_at	5.24869	5.9602	4.48924	7.61032	8.37236	7.15442	8.2062	5.23271	7.83583	-2.60312	-5.8587	0.000291687	0.00393232	0.612715	gb:BE679098 /DB_XREF=gi:10061435 /DB_XREF=df79f03.x1 /CLONE=IMAGE:3745565 /TID=Xl.4474.1 /CNT=3 /FEA=EST /TIER=ConsEnd /STK=2 /UG=Xl.4474 /UG_TITLE=ESTs
Xl.18355.1.S1_at	6.26297	6.752	7.29969	9.07973	9.14805	8.63379	8.40838	6.77155	8.81749	-2.04594	-5.85374	0.000293426	0.00393232	0.606531	gb:BI443074 /DB_XREF=gi:15267781 /DB_XREF=dae54b02.x3 /CLONE=IMAGE:4677819 /TID=Xl.18355.1 /CNT=3 /FEA=EST /TIER=ConsEnd /STK=1 /UG=Xl.18355 /UG_TITLE=ESTs, Weakly similar to T17312 hypothetical protein DKFZp434H018.1 - human (fragment) (H.sapiens)
Xl.6011.1.A1_at	7.6333	7.12052	7.95679	9.80307	9.3038	9.7754	9.11039	7.5702	9.49816	-1.92796	-5.85846	0.000291773	0.00393232	0.612409	gb:BG021256 /DB_XREF=gi:12477335 /DB_XREF=df32e11.x1 /CLONE=IMAGE:3580148 /TID=Xl.6011.1 /CNT=10 /FEA=EST /TIER=ConsEnd /STK=3 /UG=Xl.6011 /UG_TITLE=ESTs, Moderately similar to Methanococcus hypothetical protein 0682 like (Caenorhabditis elegans) (C.elegans)
Xl.19337.1.S1_at	8.34025	8.65302	8.46623	7.20723	6.84841	6.45669	6.60788	8.4865	6.78005	1.70645	5.85429	0.000293233	0.00393232	0.607217	gb:BC042353.1 /DB_XREF=gi:27503315 /TID=Xl.19337.1 /CNT=6 /FEA=mRNA /TIER=ConsEnd /STK=1 /UG=Xl.19337 /UG_TITLE=Xenopus laevis, Similar to ubiquitin specific protease 4 (proto-oncogene), clone IMAGE:4681433, mRNA, partial cds /DEF=Xenopus laevis, Similar to ubiquitin specific protease 4 (proto-oncogene), clone IMAGE:4681433, mRNA, partial cds.
Xl.16148.1.A1_at	7.45842	7.8341	7.39275	5.91033	5.6818	4.8998	5.87879	7.56176	5.59268	1.96908	5.85491	0.000293014	0.00393232	0.607993	gb:BJ047109 /DB_XREF=gi:17370346 /DB_XREF=BJ047109 /CLONE=XL015i19 /TID=Xl.16148.1 /CNT=2 /FEA=EST /TIER=ConsEnd /STK=1 /UG=Xl.16148 /UG_TITLE=ESTs, Moderately similar to YB23_HUMAN Hypothetical protein KIAA1223 (H.sapiens)
Xl.16357.1.A1_at	6.39435	5.51992	6.09599	3.33987	4.52899	3.63457	3.77651	6.00342	3.81998	2.18344	5.85623	0.000292551	0.00393232	0.60964	gb:BJ051012 /DB_XREF=gi:17492034 /DB_XREF=BJ051012 /CLONE=XL027g09 /TID=Xl.16357.1 /CNT=2 /FEA=EST /TIER=ConsEnd /STK=1 /UG=Xl.16357 /UG_TITLE=ESTs
Xl.25541.1.S1_at	9.47896	9.38677	9.21815	10.6127	11.1378	11.1881	10.9559	9.36129	10.9736	-1.61231	-5.85037	0.000294614	0.00393446	0.60233	gb:BJ087228 /DB_XREF=gi:17583955 /DB_XREF=BJ087228 /CLONE=XL055n04 /TID=Xl.25541.1 /CNT=66 /FEA=EST /TIER=Stack /STK=6 /UG=Xl.25541 /UG_TITLE=ESTs, Highly similar to C Chain C, Structure Of A Cbl-Ubch7 Complex: Ring Domain Function In Ubiquitin-Protein Ligases (H.sapiens)
Xl.1592.1.A1_at	5.6818	5.53742	6.05682	4.17104	4.37359	4.07873	4.05062	5.75868	4.1685	1.59018	5.85124	0.000294307	0.00393446	0.603413	gb:BJ052981 /DB_XREF=gi:17420822 /DB_XREF=BJ052981 /CLONE=XL043f09 /TID=Xl.1592.1 /CNT=3 /FEA=EST /TIER=ConsEnd /STK=1 /UG=Xl.1592 /UG_TITLE=ESTs
Xl.7751.1.S1_at	7.67232	7.66701	8.17738	6.34313	6.27456	6.02239	6.28316	7.8389	6.23081	1.60809	5.85064	0.000294516	0.00393446	0.602674	gb:AF536830.1 /DB_XREF=gi:22759008 /GEN=menF /TID=Xl.7751.1 /CNT=6 /FEA=FLmRNA /TIER=FL /STK=1 /UG=Xl.7751 /DEF=Xenopus laevis mesendoderm nuclear factor (menF) mRNA, complete cds. /PROD=mesendoderm nuclear factor /FL=gb:AF536830.1
Xl.24737.1.S1_at	6.98154	7.03821	6.0751	9.57531	8.55658	8.73922	8.7355	6.69828	8.90165	-2.20337	-5.84369	0.000296981	0.00396147	0.594004	gb:CB756198 /DB_XREF=gi:29835703 /DB_XREF=AGENCOURT_13003204 /CLONE=IMAGE:6873772 /TID=Xl.24737.1 /CNT=5 /FEA=EST /TIER=ConsEnd /STK=2 /UG=Xl.24737 /UG_TITLE=ESTs, Weakly similar to CYTB_HUMAN Cystatin B (Liver thiol proteinase inhibitor) (CPI-B) (Stefin B) (H.sapiens)
Xl.26146.1.A1_at	5.59183	5.06071	5.03205	3.66542	3.65933	3.63475	3.21263	5.2282	3.54303	1.68517	5.84261	0.000297365	0.00396199	0.592658	gb:BI443059 /DB_XREF=gi:15267766 /DB_XREF=dae53h07.x3 /CLONE=IMAGE:4678116 /TID=Xl.26146.1 /CNT=3 /FEA=EST /TIER=ConsEnd /STK=1 /UG=Xl.26146 /UG_TITLE=ESTs
Xl.7966.1.A1_at	9.16413	9.1009	8.07325	6.79914	6.61525	5.49812	6.33831	8.77943	6.31271	2.46672	5.841	0.00029794	0.00396506	0.590648	gb:AW199289 /DB_XREF=gi:6479858 /DB_XREF=da07d09.x1 /CLONE=XENOPUS_SOURCE_ID:xlnoc002j18 /TID=Xl.7966.1 /CNT=3 /FEA=EST /TIER=ConsEnd /STK=1 /UG=Xl.7966 /UG_TITLE=ESTs, Weakly similar to NCR2_HUMAN Nuclear receptor co-repressor 2 (N-CoR2) (Silencing mediator of retinoic acid and thyroid hormone receptor) (SMRT) (SMRTe) (Thyroid-, retinoic-acid-receptor-associated co-repressor) (T3 receptor-associ…
Xl.15723.1.S1_at	4.14987	4.11293	6.48354	8.875	8.18654	7.84636	8.94152	4.91545	8.46236	-3.54691	-5.8379	0.000299051	0.00397523	0.586777	gb:BG162615 /DB_XREF=gi:12696534 /DB_XREF=df35b12.x1 /CLONE=IMAGE:3580367 /TID=Xl.15723.1 /CNT=15 /FEA=EST /TIER=ConsEnd /STK=1 /UG=Xl.15723 /UG_TITLE=ESTs, Moderately similar to A46711 probable thioredoxin peroxidase (EC 1.11.1.-) PAGA - human (H.sapiens)
Xl.19601.1.A1_at	4.98541	3.7696	4.55501	6.27669	6.52899	6.94242	6.38153	4.43667	6.53241	-2.09573	-5.83693	0.000299398	0.00397525	0.585569	gb:BQ387878 /DB_XREF=gi:21075565 /DB_XREF=NISC_mn26c10.x1 /CLONE=IMAGE:5074555 /TID=Xl.19601.1 /CNT=1 /FEA=EST /TIER=ConsEnd /STK=1 /UG=Xl.19601 /UG_TITLE=EST
Xl.7006.1.S1_at	3.51108	3.31784	6.34855	8.76834	7.93625	8.43364	8.53084	4.39249	8.41727	-4.02478	-5.82871	0.000302368	0.0039962	0.575299	gb:BJ052469 /DB_XREF=gi:17498517 /DB_XREF=BJ052469 /CLONE=XL041j23 /TID=Xl.7006.1 /CNT=63 /FEA=mRNA /TIER=Stack /STK=12 /UG=Xl.7006 /UG_TITLE=Xenopus laevis, Similar to p53-induced protein PIGPC1, clone IMAGE:5543423, mRNA
Xl.16187.1.A1_at	7.83995	7.74371	8.15398	5.91682	6.49251	6.05216	6.46289	7.91255	6.2311	1.68145	5.82954	0.000302066	0.0039962	0.57634	gb:BJ044897 /DB_XREF=gi:17399609 /DB_XREF=BJ044897 /CLONE=XL002h01 /TID=Xl.16187.1 /CNT=3 /FEA=EST /TIER=ConsEnd /STK=1 /UG=Xl.16187 /UG_TITLE=ESTs, Weakly similar to Y195_HUMAN Hypothetical protein KIAA0195 (H.sapiens)
Xl.25810.1.A1_at	9.58732	9.57785	10.1012	7.79212	8.37577	7.65865	8.09007	9.75544	7.97915	1.77629	5.82952	0.000302073	0.0039962	0.576316	gb:BJ077325 /DB_XREF=gi:17522241 /DB_XREF=BJ077325 /CLONE=XL060k15 /TID=Xl.25810.1 /CNT=8 /FEA=EST /TIER=Stack /STK=6 /UG=Xl.25810 /UG_TITLE=ESTs, Weakly similar to HKR1_YEAST HANSENULA MRAKII KILLER TOXIN-RESISTANT PROTEIN 1 PRECURSOR (S. cerevisiae)
Xl.1282.1.A1_at	6.39238	5.58737	6.75858	4.1004	4.08393	4.08954	4.5892	6.24611	4.21577	2.03034	5.83044	0.000301741	0.0039962	0.57746	gb:BG884988 /DB_XREF=gi:14262080 /DB_XREF=dac34d09.x1 /CLONE=IMAGE:4408769 /TID=Xl.1282.1 /CNT=22 /FEA=EST /TIER=Stack /STK=21 /UG=Xl.1282 /UG_TITLE=ESTs, Weakly similar to TELT_HUMAN Telethonin (Titin cap protein) (H.sapiens)
Xl.14237.1.S1_at	8.45376	7.89147	8.73994	6.05991	6.16619	6.78707	6.66095	8.36172	6.41853	1.94319	5.82131	0.000305066	0.00402722	0.566057	gb:BM191334 /DB_XREF=gi:17527297 /DB_XREF=dae17g05.x3 /CLONE=IMAGE:4674608 /TID=Xl.14237.1 /CNT=16 /FEA=EST /TIER=ConsEnd /STK=1 /UG=Xl.14237 /UG_TITLE=ESTs, Moderately similar to microtubule-associated protein 1 light chain 3 alpha; MAP1 light chain 3-like protein 1; microtubule-associated proteins 1A1B light chain 3 (Homo sapiens) (H.sapiens)
Xl.21502.1.S1_at	5.00655	4.91549	4.54335	3.4633	3.11177	3.13398	3.27847	4.8218	3.24688	1.57492	5.81789	0.000306324	0.00402788	0.561774	gb:CD303346 /DB_XREF=gi:31083177 /DB_XREF=AGENCOURT_14233267 /CLONE=IMAGE:6955627 /TID=Xl.21502.1 /CNT=2 /FEA=mRNA /TIER=ConsEnd /STK=0 /UG=Xl.21502 /UG_TITLE=Xenopus laevis beta B1-crystallin mRNA, partial cds
Xl.18643.1.A1_at	7.88877	7.96755	7.82319	6.46505	6.56159	5.95248	6.15651	7.89317	6.28391	1.60927	5.81866	0.000306039	0.00402788	0.562742	gb:BI443259 /DB_XREF=gi:15267966 /DB_XREF=dae56h01.x3 /CLONE=IMAGE:4678129 /TID=Xl.18643.1 /CNT=1 /FEA=EST /TIER=ConsEnd /STK=1 /UG=Xl.18643 /UG_TITLE=ESTs
Xl.21344.1.S1_at	9.90831	10.4441	10.4146	8.79985	8.32568	8.3186	7.68082	10.2557	8.28124	1.97444	5.81844	0.00030612	0.00402788	0.562468	gb:BU901443 /DB_XREF=gi:24083356 /DB_XREF=AGENCOURT_10184263 /CLONE=IMAGE:6318375 /TID=Xl.21344.1 /CNT=3 /FEA=EST /TIER=ConsEnd /STK=1 /UG=Xl.21344 /UG_TITLE=ESTs, Moderately similar to RNA helicase KIAA0801 (Homo sapiens) (H.sapiens)
Xl.2142.2.S1_a_at	8.63595	7.89089	7.40296	4.77145	4.90445	6.24154	5.48293	7.9766	5.35009	2.62651	5.81736	0.000306519	0.00402788	0.561114	gb:CB563327 /DB_XREF=gi:29482857 /DB_XREF=AGENCOURT_13350289 /CLONE=IMAGE:6875419 /TID=Xl.2142.2 /CNT=71 /FEA=EST /TIER=Stack /STK=27 /UG=Xl.2142 /UG_TITLE=Xenopus laevis fast troponin I mRNA, complete cds
Xl.4592.1.S1_at	6.76948	7.09197	5.16995	10.1964	8.92707	9.22962	9.10764	6.3438	9.36517	-3.02138	-5.81616	0.000306963	0.004029	0.559604	gb:AB055494.1 /DB_XREF=gi:15128554 /GEN=bcl-XL /TID=Xl.4592.1 /CNT=8 /FEA=FLmRNA /TIER=FL /STK=1 /UG=Xl.4592 /DEF=Xenopus laevis mRNA for Bcl-XL, complete cds. /PROD=Bcl-XL /FL=gb:AB055494.1
Xl.16209.1.A1_at	5.18083	5.29433	6.92459	8.10979	8.55309	8.38133	8.9866	5.79992	8.5077	-2.70779	-5.81333	0.000308007	0.004029	0.556072	gb:BJ048463 /DB_XREF=gi:17408879 /DB_XREF=BJ048463 /CLONE=XL019p01 /TID=Xl.16209.1 /CNT=3 /FEA=EST /TIER=ConsEnd /STK=1 /UG=Xl.16209 /UG_TITLE=ESTs
Xl.17530.1.A1_at	6.3014	5.47595	5.67213	7.75234	9.19417	7.8341	9.05452	5.81649	8.45878	-2.64229	-5.81357	0.000307919	0.004029	0.556369	gb:BQ400299 /DB_XREF=gi:21087986 /DB_XREF=NISC_mp08e07.x1 /CLONE=IMAGE:4968685 /TID=Xl.17530.1 /CNT=2 /FEA=EST /TIER=ConsEnd /STK=0 /UG=Xl.17530 /UG_TITLE=ESTs, Weakly similar to hypothetical protein FLJ21628 (Homo sapiens) (H.sapiens)
Xl.10048.1.A1_at	6.882	7.68052	7.36126	5.79017	5.08567	5.47456	5.55528	7.30793	5.47642	1.83151	5.81412	0.000307717	0.004029	0.557054	gb:BG022162 /DB_XREF=gi:12478241 /DB_XREF=daa84d10.x1 /CLONE=IMAGE:4083907 /TID=Xl.10048.1 /CNT=1 /FEA=EST /TIER=ConsEnd /STK=1 /UG=Xl.10048 /UG_TITLE=EST
Xl.4856.1.S1_at	6.96854	6.65667	6.59728	10.2438	8.38286	9.01088	9.68533	6.74083	9.33071	-2.58988	-5.81167	0.000308624	0.00403247	0.553992	gb:BM192065 /DB_XREF=gi:17528028 /DB_XREF=dai24a01.x1 /CLONE=IMAGE:4960033 /TID=Xl.4856.1 /CNT=24 /FEA=mRNA /TIER=Stack /STK=10 /UG=Xl.4856 /UG_TITLE=Xenopus laevis, Similar to chaperonin subunit 7 (eta), clone IMAGE:4682624, mRNA, partial cds
Xl.22827.1.A1_x_at	4.58189	4.53328	5.60295	6.91968	6.99601	8.1934	7.33502	4.90604	7.36103	-2.45499	-5.80339	0.000311715	0.00406824	0.54362	gb:CB560457 /DB_XREF=gi:29479987 /DB_XREF=AGENCOURT_13350304 /CLONE=IMAGE:6878178 /TID=Xl.22827.1 /CNT=3 /FEA=EST /TIER=ConsEnd /STK=3 /UG=Xl.22827 /UG_TITLE=ESTs
Xl.16367.1.A1_at	5.72828	4.53445	7.32039	8.98687	9.29449	9.19604	9.29178	5.86104	9.19229	-3.33125	-5.79894	0.00031339	0.00408358	0.538045	gb:BJ049050 /DB_XREF=gi:17373218 /DB_XREF=BJ049050 /CLONE=XL022o11 /TID=Xl.16367.1 /CNT=3 /FEA=EST /TIER=ConsEnd /STK=2 /UG=Xl.16367 /UG_TITLE=ESTs, Moderately similar to thyroid hormone receptor-associated protein, 95-kD subunit; thyroid hormone receptor-associated protein complex component (Homo sapiens) (H.sapiens)
Xl.5260.1.A1_at	5.02716	3.61124	4.36034	6.82298	6.50165	6.15373	6.69672	4.33291	6.54377	-2.21086	-5.7976	0.000313897	0.00408358	0.53636	gb:BG160257 /DB_XREF=gi:12694176 /DB_XREF=df32a04.y1 /CLONE=IMAGE:3579942 /TID=Xl.5260.1 /CNT=4 /FEA=EST /TIER=ConsEnd /STK=0 /UG=Xl.5260 /UG_TITLE=ESTs, Weakly similar to TAT binding homolog 4 like (Caenorhabditis elegans) (C.elegans)
Xl.3831.1.S1_at	5.6818	6.04188	5.41377	4.1304	4.20906	4.05405	3.63899	5.71248	4.00812	1.70436	5.79744	0.000313957	0.00408358	0.536161	gb:BG555712 /DB_XREF=gi:13567492 /DB_XREF=df20a11.x1 /CLONE=IMAGE:3557684 /TID=Xl.3831.1 /CNT=16 /FEA=mRNA /TIER=ConsEnd /STK=1 /UG=Xl.3831 /UG_TITLE=Xenopus laevis mRNA for Xsox17-alpha protein
Xl.15916.1.A1_at	4.5986	4.69521	2.63842	7.18957	7.30234	6.47075	7.87525	3.97741	7.20948	-3.23207	-5.79475	0.000314977	0.00409221	0.532786	gb:BJ091643 /DB_XREF=gi:17590395 /DB_XREF=BJ091643 /CLONE=XL097m04 /TID=Xl.15916.1 /CNT=3 /FEA=EST /TIER=ConsEnd /STK=2 /UG=Xl.15916 /UG_TITLE=ESTs, Weakly similar to T46291 hypothetical protein DKFZp434B0610.1 - human (fragment) (H.sapiens)
Xl.27.1.S1_at	4.53855	5.6628	5.91853	8.83485	8.59002	7.76756	10.3369	5.37329	8.88232	-3.50903	-5.78647	0.000318138	0.0041054	0.522397	gb:BC045209.1 /DB_XREF=gi:28280029 /TID=Xl.27.1 /CNT=15 /FEA=FLmRNA /TIER=FL /STK=4 /UG=Xl.27 /DEF=Xenopus laevis, similar to peripherin, clone MGC:52604 IMAGE:5543232, mRNA, complete cds. /PROD=similar to peripherin /FL=gb:BC045209.1
Xl.8331.1.A1_at	5.77067	6.85079	6.11487	7.84615	8.46738	8.83717	8.34833	6.24545	8.37476	-2.12931	-5.78698	0.000317944	0.0041054	0.52303	gb:BJ056621 /DB_XREF=gi:17469631 /DB_XREF=BJ056621 /CLONE=XL032g22 /TID=Xl.8331.1 /CNT=32 /FEA=EST /TIER=Stack /STK=14 /UG=Xl.8331 /UG_TITLE=ESTs, Weakly similar to TD54_HUMAN Tumor protein D54 (hD54) (D52-like 2) (H.sapiens)
Xl.23765.1.S1_at	5.84699	6.93425	6.96892	8.50159	8.44441	8.85624	8.61465	6.58339	8.60422	-2.02084	-5.78743	0.000317768	0.0041054	0.523605	gb:BF615367 /DB_XREF=gi:11788896 /DB_XREF=dd83f02.x1 /CLONE=IMAGE:3430803 /TID=Xl.23765.1 /CNT=13 /FEA=EST /TIER=ConsEnd /STK=1 /UG=Xl.23765 /UG_TITLE=ESTs, Weakly similar to x 009 protein (Homo sapiens) (H.sapiens)
Xl.25265.1.A1_at	8.19239	7.74371	8.18992	6.65667	6.50208	6.14095	6.38177	8.04201	6.42037	1.62164	5.78887	0.000317217	0.0041054	0.525411	gb:BG021681 /DB_XREF=gi:12477760 /DB_XREF=dg34f10.x1 /CLONE=IMAGE:3750691 /TID=Xl.25265.1 /CNT=3 /FEA=EST /TIER=ConsEnd /STK=1 /UG=Xl.25265 /UG_TITLE=ESTs
Xl.10797.1.A1_at	5.8394	6.22888	6.6536	4.19104	4.73799	4.56781	4.37702	6.24063	4.46846	1.77216	5.78872	0.000317277	0.0041054	0.525217	gb:BQ736356 /DB_XREF=gi:21875253 /DB_XREF=AGENCOURT_8115789 /CLONE=IMAGE:5571820 /TID=Xl.10797.1 /CNT=8 /FEA=EST /TIER=ConsEnd /STK=0 /UG=Xl.10797 /UG_TITLE=ESTs, Moderately similar to TPA regulated locus; uncharacterized hypothalamus protein HTMP (Homo sapiens) (H.sapiens)
Xl.13686.1.A1_at	4.76122	5.88722	5.45444	3.29119	3.47212	3.43207	3.65662	5.36763	3.463	1.90463	5.78816	0.000317491	0.0041054	0.524514	gb:BJ083352 /DB_XREF=gi:17578384 /DB_XREF=BJ083352 /CLONE=XL084o21 /TID=Xl.13686.1 /CNT=2 /FEA=EST /TIER=ConsEnd /STK=2 /UG=Xl.13686 /UG_TITLE=ESTs
Xl.11081.1.S1_at	8.14832	8.36578	8.34057	7.04303	6.48063	6.65932	6.70981	8.28489	6.7232	1.56169	5.7841	0.000319048	0.00411253	0.519422	gb:BC045267.1 /DB_XREF=gi:28278801 /TID=Xl.11081.1 /CNT=30 /FEA=FLmRNA /TIER=FL /STK=5 /UG=Xl.11081 /DEF=Xenopus laevis, Similar to palmdelphin, clone MGC:52815 IMAGE:4724975, mRNA, complete cds. /PROD=Similar to palmdelphin /FL=gb:BC045267.1
Xl.310.1.S1_at	5.8394	4.60838	5.45066	3.46392	3.19854	2.98513	3.42158	5.29948	3.26729	2.03219	5.77961	0.000320783	0.00413026	0.513779	gb:AF014797.1 /DB_XREF=gi:2746076 /GEN=Xmop /TID=Xl.310.1 /CNT=1 /FEA=FLmRNA /TIER=FL /STK=1 /UG=Xl.310 /DEF=Xenopus laevis melanopsin (Xmop) mRNA, complete cds. /PROD=melanopsin /FL=gb:AF014797.1
Xl.3483.1.S1_at	5.03407	4.87143	4.37891	3.13489	3.13261	3.29381	3.0293	4.76147	3.14765	1.61382	5.77864	0.000321161	0.00413049	0.512553	gb:BF613876 /DB_XREF=gi:11785938 /DB_XREF=dd85c10.x1 /CLONE=IMAGE:3431035 /TID=Xl.3483.1 /CNT=4 /FEA=EST /TIER=ConsEnd /STK=2 /UG=Xl.3483 /UG_TITLE=ESTs
Xl.16858.1.A1_at	4.50416	4.53454	4.62923	7.02131	6.52305	6.32058	7.99057	4.55598	6.96387	-2.4079	-5.77755	0.000321581	0.00413127	0.511194	gb:CB756462 /DB_XREF=gi:29835969 /DB_XREF=AGENCOURT_12983367 /CLONE=IMAGE:6877180 /TID=Xl.16858.1 /CNT=6 /FEA=EST /TIER=ConsEnd /STK=0 /UG=Xl.16858 /UG_TITLE=ESTs, Moderately similar to aldehyde dehydrogenase 6 family, member A1; methylmalonate-semialdehyde dehydrogenase (Homo sapiens) (H.sapiens)
Xl.21597.1.S1_x_at	6.70818	6.94728	6.13265	4.85238	4.77498	4.42816	5.07872	6.59603	4.78356	1.81248	5.77657	0.000321962	0.00413155	0.50996	gb:L76584.1 /DB_XREF=gi:17467114 /TID=Xl.21597.1 /CNT=3 /FEA=mRNA /TIER=ConsEnd /STK=0 /UG=Xl.21597 /UG_TITLE=Xenopus laevis immunoglobulin light chain type III mRNA, partial cds /DEF=Xenopus laevis immunoglobulin light chain type III mRNA, partial cds.
Xl.6080.1.S1_at	5.96341	5.13387	6.84806	8.85311	8.31546	8.92392	8.05607	5.98178	8.53714	-2.55536	-5.77391	0.000323001	0.00414025	0.506606	gb:BE491194 /DB_XREF=gi:9610655 /DB_XREF=db43d01.x1 /CLONE=IMAGE:3301249 /TID=Xl.6080.1 /CNT=11 /FEA=EST /TIER=ConsEnd /STK=4 /UG=Xl.6080 /UG_TITLE=ESTs, Highly similar to LSM3_HUMAN U6 snRNA-associated Sm-like protein LSm3 (MDS017) (H.sapiens)
Xl.24764.1.A1_at	5.85726	5.88665	5.87786	7.13215	7.49955	7.56606	7.96078	5.87392	7.53963	-1.66571	-5.77201	0.000323741	0.00414511	0.504225	gb:BJ090533 /DB_XREF=gi:17588780 /DB_XREF=BJ090533 /CLONE=XL109d05 /TID=Xl.24764.1 /CNT=24 /FEA=EST /TIER=Stack /STK=9 /UG=Xl.24764 /UG_TITLE=ESTs, Highly similar to S33809 neurofibromin 2 - human (H.sapiens)
Xl.4418.1.A1_at	7.19262	7.01013	7.49082	5.89416	5.63183	5.41722	5.63949	7.23119	5.64567	1.58552	5.77018	0.000324457	0.00414965	0.501926	gb:BE677996 /DB_XREF=gi:10059373 /DB_XREF=df81g09.x1 /CLONE=IMAGE:3745792 /TID=Xl.4418.1 /CNT=8 /FEA=EST /TIER=ConsEnd /STK=5 /UG=Xl.4418 /UG_TITLE=ESTs, Weakly similar to RAB8_HUMAN RAS-RELATED PROTEIN RAB-8 (ONCOGENE C-MEL) (H.sapiens)
Xl.4507.1.A1_at	3.55981	4.18153	5.03804	6.25452	8.73937	8.4752	8.77291	4.25979	8.0605	-3.8007	-5.76626	0.000326	0.00416091	0.496988	gb:BU908565 /DB_XREF=gi:24090479 /DB_XREF=AGENCOURT_10509570 /CLONE=IMAGE:6634054 /TID=Xl.4507.1 /CNT=6 /FEA=EST /TIER=ConsEnd /STK=0 /UG=Xl.4507 /UG_TITLE=ESTs, Weakly similar to hypothetical protein FLJ20514 (Homo sapiens) (H.sapiens)
Xl.5930.1.A1_at	6.48302	5.89473	5.54844	3.93906	4.4862	3.52452	3.47067	5.9754	3.85511	2.12028	5.7661	0.000326062	0.00416091	0.49679	gb:AW766360 /DB_XREF=gi:7698347 /DB_XREF=da74d06.x1 /CLONE=IMAGE:3200651 /TID=Xl.5930.1 /CNT=1 /FEA=EST /TIER=ConsEnd /STK=1 /UG=Xl.5930 /UG_TITLE=ESTs, Moderately similar to FTDH_HUMAN 10-formyltetrahydrofolate dehydrogenase (10-FTHFDH) (H.sapiens)
Xl.19991.1.S1_at	7.1835	7.00414	6.76907	4.72612	5.63946	4.82532	5.33293	6.98557	5.13096	1.85461	5.76488	0.000326543	0.00416243	0.495255	gb:BQ736688 /DB_XREF=gi:21875585 /DB_XREF=AGENCOURT_8148626 /CLONE=IMAGE:5542030 /TID=Xl.19991.1 /CNT=3 /FEA=mRNA /TIER=ConsEnd /STK=0 /UG=Xl.19991 /UG_TITLE=X.laevis mRNA for SRF-related protein (clone SL-1)
Xl.9469.1.A1_at	5.3715	5.5777	6.44615	7.60182	7.73122	7.70715	7.61445	5.79845	7.66366	-1.86521	-5.75975	0.000328577	0.00418371	0.488793	gb:BJ097763 /DB_XREF=gi:17599296 /DB_XREF=BJ097763 /CLONE=XL142o06 /TID=Xl.9469.1 /CNT=5 /FEA=EST /TIER=ConsEnd /STK=3 /UG=Xl.9469 /UG_TITLE=ESTs, Moderately similar to CA11_HUMAN Collagen alpha 1(I) chain precursor (H.sapiens)
Xl.15842.1.S1_at	2.83919	2.9528	3.92437	5.48552	5.05941	6.02212	5.18207	3.23879	5.43728	-2.19849	-5.75847	0.000329088	0.0041839	0.487175	gb:BQ387866 /DB_XREF=gi:21075553 /DB_XREF=NISC_mn26c03.x1 /CLONE=IMAGE:5074541 /TID=Xl.15842.1 /CNT=19 /FEA=mRNA /TIER=ConsEnd /STK=0 /UG=Xl.15842 /UG_TITLE=Xenopus laevis, Similar to hypothetical protein D030048D22, clone IMAGE:5571529, mRNA, partial cds
Xl.3700.1.A1_at	8.40911	8.58932	9.84444	6.76948	6.28822	6.90645	5.91682	8.94763	6.47024	2.47738	5.75788	0.00032932	0.0041839	0.48644	gb:BI449418 /DB_XREF=gi:15274125 /DB_XREF=de28b04.x3 /CLONE=IMAGE:3472855 /TID=Xl.3700.1 /CNT=7 /FEA=EST /TIER=ConsEnd /STK=3 /UG=Xl.3700 /UG_TITLE=ESTs, Moderately similar to SYV2_HUMAN Valyl-tRNA synthetase 2 (Valine--tRNA ligase 2) (VALRS 2) (G7a) (H.sapiens)
Xl.13871.1.A1_at	7.22137	6.90822	7.24776	5.76549	5.58505	4.9525	5.24968	7.12578	5.38818	1.7376	5.75593	0.0003301	0.00418917	0.483978	gb:BJ091532 /DB_XREF=gi:17590224 /DB_XREF=BJ091532 /CLONE=XL097h02 /TID=Xl.13871.1 /CNT=2 /FEA=EST /TIER=ConsEnd /STK=1 /UG=Xl.13871 /UG_TITLE=ESTs
Xl.9051.1.S1_at	8.02444	8.15681	7.98699	5.45513	6.59757	6.20136	6.33944	8.05608	6.14837	1.9077	5.75369	0.000330996	0.0041959	0.481157	gb:BC044714.1 /DB_XREF=gi:27881764 /TID=Xl.9051.1 /CNT=23 /FEA=FLmRNA /TIER=FL /STK=4 /UG=Xl.9051 /DEF=Xenopus laevis, Similar to tripartite motif protein 29, clone MGC:53484 IMAGE:5572317, mRNA, complete cds. /PROD=Similar to tripartite motif protein 29 /FL=gb:BC044714.1
Xl.12959.1.A1_at	8.19239	8.27502	9.19719	6.97391	6.32444	6.51383	6.51383	8.55487	6.5815	1.97337	5.75227	0.000331565	0.00419848	0.47937	gb:CB561643 /DB_XREF=gi:29481173 /DB_XREF=AGENCOURT_13319636 /CLONE=IMAGE:6881153 /TID=Xl.12959.1 /CNT=2 /FEA=EST /TIER=ConsEnd /STK=2 /UG=Xl.12959 /UG_TITLE=ESTs, Moderately similar to MY5B_HUMAN Myosin Vb (Myosin 5B) (H.sapiens)
Xl.11499.1.A1_at	5.90355	6.28921	6.60415	4.34648	4.89784	4.48381	4.51607	6.26564	4.56105	1.70459	5.75009	0.000332444	0.00420497	0.476614	gb:BE490952 /DB_XREF=gi:9610485 /DB_XREF=db40d06.x1 /CLONE=IMAGE:3300971 /TID=Xl.11499.1 /CNT=1 /FEA=EST /TIER=ConsEnd /STK=1 /UG=Xl.11499 /UG_TITLE=ESTs, Weakly similar to hypothetical protein FLJ20127 (Homo sapiens) (H.sapiens)
Xl.16401.1.A1_x_at	2.77122	5.26304	2.77944	7.34576	7.80056	6.51315	7.28152	3.60457	7.23525	-3.63068	-5.74872	0.000332997	0.00420534	0.474885	gb:BF610858 /DB_XREF=gi:11779921 /DB_XREF=dd96g11.x1 /CLONE=IMAGE:3436604 /TID=Xl.16401.1 /CNT=7 /FEA=EST /TIER=ConsEnd /STK=5 /UG=Xl.16401 /UG_TITLE=ESTs, Weakly similar to cyclin B3, isoform 3 (Homo sapiens) (H.sapiens)
Xl.8041.1.S1_at	7.27864	7.46198	6.56538	8.62601	9.28999	8.96275	8.99137	7.102	8.96753	-1.86553	-5.7482	0.000333205	0.00420534	0.474235	gb:AW198847 /DB_XREF=gi:6479416 /DB_XREF=da07g07.x1 /CLONE=XENOPUS_SOURCE_ID:xlnoc002l13 /TID=Xl.8041.1 /CNT=9 /FEA=EST /TIER=ConsEnd /STK=1 /UG=Xl.8041 /UG_TITLE=ESTs
Xl.6128.1.A1_at	3.35318	4.47419	6.02814	8.79033	7.53571	7.77441	8.70208	4.6185	8.20063	-3.58213	-5.74552	0.00033429	0.0042144	0.47085	gb:AW159667 /DB_XREF=gi:6271696 /DB_XREF=zb05d10.x50 /CLONE=zb05d10 /TID=Xl.6128.1 /CNT=5 /FEA=EST /TIER=ConsEnd /STK=3 /UG=Xl.6128 /UG_TITLE=ESTs
Xl.570.1.S1_at	7.02449	7.68462	7.64358	6.04279	5.72123	5.48804	5.69619	7.4509	5.73706	1.71384	5.74301	0.000335308	0.0042226	0.467684	gb:AF187878.1 /DB_XREF=gi:6561484 /TID=Xl.570.1 /CNT=2 /FEA=FLmRNA /TIER=FL /STK=1 /UG=Xl.570 /DEF=Xenopus laevis pituitary adenylate cyclase-activating polypeptide type I receptor mRNA, complete cds. /PROD=pituitary adenylate cyclase-activatingpolypeptide type I receptor /FL=gb:AF187878.1
Xl.9071.1.A1_at	6.44987	6.38082	6.81468	4.93773	5.17395	4.27151	4.5324	6.54846	4.7289	1.81956	5.74132	0.000335994	0.0042266	0.465558	gb:BG345987 /DB_XREF=gi:13166411 /DB_XREF=dab89b11.x1 /CLONE=IMAGE:4404453 /TID=Xl.9071.1 /CNT=1 /FEA=EST /TIER=ConsEnd /STK=1 /UG=Xl.9071 /UG_TITLE=EST
Xl.15416.1.A1_at	6.99937	7.385	7.37733	5.80512	5.79565	5.23399	5.06338	7.2539	5.47454	1.77936	5.73565	0.000338315	0.00425114	0.458392	gb:AW766347 /DB_XREF=gi:7698334 /DB_XREF=da74b08.x1 /CLONE=IMAGE:3200631 /TID=Xl.15416.1 /CNT=6 /FEA=EST /TIER=ConsEnd /STK=1 /UG=Xl.15416 /UG_TITLE=ESTs, Weakly similar to zinc finger protein homologous to Zfp91 in mouse (Homo sapiens) (H.sapiens)
Xl.3578.1.A1_at	2.64338	2.55058	3.77156	5.39227	4.9251	5.76359	4.93187	2.98851	5.25321	-2.2647	-5.73309	0.000339366	0.00425504	0.455163	gb:BF615592 /DB_XREF=gi:11789346 /DB_XREF=de83d07.x1 /CLONE=IMAGE:3548220 /TID=Xl.3578.1 /CNT=3 /FEA=EST /TIER=ConsEnd /STK=2 /UG=Xl.3578 /UG_TITLE=ESTs
Xl.7204.1.S1_at	7.65254	7.37911	7.36613	6.09991	5.86111	5.56775	5.13467	7.46593	5.66586	1.80007	5.73362	0.000339146	0.00425504	0.455838	gb:BG486799 /DB_XREF=gi:13434376 /DB_XREF=dc97f04.x1 /CLONE=IMAGE:3405078 /TID=Xl.7204.1 /CNT=10 /FEA=EST /TIER=ConsEnd /STK=5 /UG=Xl.7204 /UG_TITLE=ESTs, Weakly similar to hypothetical protein FLJ10156; hypothetical protein FLJ10491 (Homo sapiens) (H.sapiens)
Xl.14648.1.S1_at	6.02125	6.24587	5.79709	4.41142	4.58409	4.33574	4.64918	6.0214	4.49511	1.5263	5.73095	0.000340248	0.00425798	0.45246	gb:AW635852 /DB_XREF=gi:7392933 /DB_XREF=bl39b07.w1 /CLONE=PBX0039B07 /TID=Xl.14648.1 /CNT=7 /FEA=EST /TIER=ConsEnd /STK=0 /UG=Xl.14648 /UG_TITLE=ESTs, Moderately similar to KLF5_HUMAN Krueppel-like factor 5 (Intestinal-enriched krueppel-like factor) (Colon krueppel-like factor) (Transcription factor BTEB2) (Basic transcription element binding protein 2) (BTE-binding protein 2) (GC box binding pr…
Xl.3328.1.A1_at	8.13672	7.2871	7.81593	5.94426	6.18603	5.57978	6.06886	7.74659	5.94473	1.80185	5.73072	0.000340341	0.00425798	0.452174	gb:BF615211 /DB_XREF=gi:11788593 /DB_XREF=dd82a04.x1 /CLONE=IMAGE:3430566 /TID=Xl.3328.1 /CNT=4 /FEA=EST /TIER=ConsEnd /STK=2 /UG=Xl.3328 /UG_TITLE=ESTs, Weakly similar to solute carrier family 2 (facilitated glucose transporter), member 10; sugar transporter GLUT10 (Homo sapiens) (H.sapiens)
Xl.6985.1.S1_at	8.47458	8.87652	9.16583	10.9352	10.6224	10.3026	10.4276	8.83898	10.572	-1.73297	-5.72468	0.000342849	0.00428467	0.444534	gb:AW640382 /DB_XREF=gi:7397606 /DB_XREF=bl94e12.w1 /CLONE=PBX0094E12 /TID=Xl.6985.1 /CNT=3 /FEA=EST /TIER=ConsEnd /STK=2 /UG=Xl.6985 /UG_TITLE=ESTs, Weakly similar to NADH dehydrogenase (ubiquinone) 1 beta subcomplex, 4 (15kD, B15) (Homo sapiens) (H.sapiens)
Xl.14826.1.A1_at	7.53709	6.5032	7.34858	5.44104	5.34685	4.83979	4.71829	7.12962	5.08649	2.04313	5.72085	0.000344449	0.00429999	0.439687	gb:BM180222 /DB_XREF=gi:17404293 /DB_XREF=daj86f03.x1 /CLONE=IMAGE:5129980 /TID=Xl.14826.1 /CNT=3 /FEA=EST /TIER=ConsEnd /STK=1 /UG=Xl.14826 /UG_TITLE=ESTs, Weakly similar to LCP2_HUMAN Lymphocyte cytosolic protein 2 (SH2 domain-containing leucocyte protein of 76 kDa) (SLP-76 tyrosine phosphoprotein) (SLP76) (H.sapiens)
Xl.4677.1.S1_at	5.69576	4.97389	6.33591	7.74263	8.03214	8.19228	7.43668	5.66852	7.85093	-2.18241	-5.7196	0.000344973	0.00430186	0.438103	gb:BG656685 /DB_XREF=gi:13795929 /DB_XREF=df41g11.y1 /CLONE=IMAGE:3581013 /TID=Xl.4677.1 /CNT=18 /FEA=mRNA /TIER=ConsEnd /STK=0 /UG=Xl.4677 /UG_TITLE=Xenopus laevis clone S10-34-A4 mRNA sequence
Xl.3645.1.S1_at	9.75392	9.57747	7.55035	11.5636	12.3239	12.0724	12.0818	8.96058	12.0104	-3.04983	-5.71508	0.000346871	0.00431985	0.432392	gb:CB591078 /DB_XREF=gi:29508934 /DB_XREF=AGENCOURT_12925563 /CLONE=IMAGE:6899672 /TID=Xl.3645.1 /CNT=5 /FEA=EST /TIER=ConsEnd /STK=0 /UG=Xl.3645 /UG_TITLE=ESTs, Weakly similar to UCRQ_HUMAN Ubiquinol-cytochrome C reductase complex ubiquinone-binding protein QP-C (Ubiquinol-cytochrome C reductase complex 9.5 kDa protein) (Complex III subunit VII) (H.sapiens)
Xl.13452.1.A1_at	3.35832	3.40627	2.81611	4.68104	5.32833	6.20681	5.57814	3.19357	5.44858	-2.25501	-5.71438	0.000347168	0.00431985	0.4315	gb:BJ050224 /DB_XREF=gi:17388640 /DB_XREF=BJ050224 /CLONE=XL023k18 /TID=Xl.13452.1 /CNT=4 /FEA=EST /TIER=ConsEnd /STK=4 /UG=Xl.13452 /UG_TITLE=ESTs, Weakly similar to I54780 APK1 antigen - human (H.sapiens)
Xl.24755.1.S1_at	3.86456	4.44444	4.97324	6.46505	6.44248	6.91724	6.04133	4.42741	6.46652	-2.03911	-5.70468	0.000351291	0.00436643	0.419208	gb:BJ044119 /DB_XREF=gi:17395224 /DB_XREF=BJ044119 /CLONE=XL012e20 /TID=Xl.24755.1 /CNT=15 /FEA=EST /TIER=ConsEnd /STK=2 /UG=Xl.24755 /UG_TITLE=ESTs, Highly similar to GLMB_HUMAN Glia maturation factor beta (GMF-beta) (H.sapiens)
Xl.11472.1.S1_at	5.6818	5.75732	7.64575	8.67335	9.86209	10.6087	10.0817	6.36162	9.80648	-3.44486	-5.70247	0.000352235	0.00436871	0.416413	gb:BF071991 /DB_XREF=gi:10848630 /DB_XREF=db49e06.x1 /CLONE=IMAGE:3301858 /TID=Xl.11472.1 /CNT=2 /FEA=EST /TIER=ConsEnd /STK=1 /UG=Xl.11472 /UG_TITLE=ESTs, Moderately similar to prefoldin 1; prefoldin subunit 1 (Homo sapiens) (H.sapiens)
Xl.24229.1.S1_at	7.36126	6.70707	7.84265	9.40509	8.95745	9.14106	9.39924	7.30366	9.22571	-1.92205	-5.70312	0.000351957	0.00436871	0.417236	gb:CB564939 /DB_XREF=gi:29484469 /DB_XREF=AGENCOURT_13319042 /CLONE=IMAGE:6873238 /TID=Xl.24229.1 /CNT=5 /FEA=EST /TIER=ConsEnd /STK=1 /UG=Xl.24229 /UG_TITLE=ESTs, Weakly similar to zinc finger protein LOC51042 (Homo sapiens) (H.sapiens)
Xl.6122.1.A1_at	6.98154	6.04188	6.19733	8.06496	8.3094	8.06496	8.44154	6.40692	8.22022	-1.8133	-5.69396	0.000355908	0.00440949	0.405615	gb:BJ077040 /DB_XREF=gi:17521956 /DB_XREF=BJ077040 /CLONE=XL059l01 /TID=Xl.6122.1 /CNT=18 /FEA=EST /TIER=Stack /STK=12 /UG=Xl.6122 /UG_TITLE=ESTs, Weakly similar to G-2 and S-phase expressed 1; B99 protein (Homo sapiens) (H.sapiens)
Xl.15818.1.S1_at	4.14843	4.44424	4.88922	2.80342	3.07192	2.62058	2.81679	4.49397	2.82818	1.66579	5.69102	0.000357185	0.00442055	0.401885	gb:BJ050342 /DB_XREF=gi:17393030 /DB_XREF=BJ050342 /CLONE=XL024b09 /TID=Xl.15818.1 /CNT=2 /FEA=EST /TIER=ConsEnd /STK=1 /UG=Xl.15818 /UG_TITLE=ESTs
Xl.14677.3.S1_at	2.62039	4.0755	4.86125	6.89912	6.4291	7.11056	6.50208	3.85238	6.73521	-2.88284	-5.68384	0.000360328	0.00445465	0.392763	gb:BJ078664 /DB_XREF=gi:17523580 /DB_XREF=BJ078664 /CLONE=XL065m17 /TID=Xl.14677.3 /CNT=4 /FEA=EST /TIER=ConsEnd /STK=1 /UG=Xl.14677 /UG_TITLE=ESTs
Xl.22093.1.A1_at	11.1256	11.5801	11.3043	9.90105	9.97284	9.54699	9.74323	11.3367	9.79103	1.54566	5.67668	0.000363491	0.00448892	0.383662	gb:CA788145 /DB_XREF=gi:26031900 /DB_XREF=AGENCOURT_11030889 /CLONE=IMAGE:6861049 /TID=Xl.22093.1 /CNT=4 /FEA=EST /TIER=ConsEnd /STK=0 /UG=Xl.22093 /UG_TITLE=ESTs, Moderately similar to KIAA0853 protein (Homo sapiens) (H.sapiens)
Xl.550.1.S1_at	7.22137	6.38082	3.0156	10.0197	11.2153	11.1656	10.2235	5.53926	10.656	-5.11676	-5.67296	0.000365145	0.00449967	0.378936	gb:BQ385341 /DB_XREF=gi:21073028 /DB_XREF=NISC_mn11g05.y1 /CLONE=IMAGE:5073224 /TID=Xl.550.1 /CNT=10 /FEA=mRNA /TIER=ConsEnd /STK=0 /UG=Xl.550 /UG_TITLE=X.laevis calmodulin gene, mRNA, clone 71
Xl.21468.1.S1_at	5.34222	4.68212	6.23873	3.45961	3.29938	2.62939	2.8503	5.42102	3.05967	2.36135	5.67348	0.000364915	0.00449967	0.379592	gb:BM179893 /DB_XREF=gi:17403964 /DB_XREF=dai13a12.y1 /CLONE=IMAGE:4959262 /TID=Xl.21468.1 /CNT=3 /FEA=mRNA /TIER=ConsEnd /STK=0 /UG=Xl.21468 /UG_TITLE=Xenopus laevis zinc finger protein mRNA, clone XLcOF7.2
Xl.11986.1.S2_at	2.80371	2.52577	4.35379	7.62489	5.74502	6.59933	6.02615	3.22776	6.49885	-3.27109	-5.6705	0.000366243	0.00450836	0.37581	gb:BJ056176 /DB_XREF=gi:17423687 /DB_XREF=BJ056176 /CLONE=XL035a02 /TID=Xl.11986.1 /CNT=14 /FEA=FLmRNA /TIER=ConsEnd /STK=1 /UG=Xl.11986 /UG_TITLE=Xenopus laevis Tram1 mRNA, complete cds /FL=gb:AY029534.1
Xl.6576.1.A1_at	3.6032	2.70163	4.22165	5.82066	5.36268	6.12681	5.76913	3.50883	5.76982	-2.26099	-5.66279	0.000369715	0.00454136	0.365984	gb:BJ087139 /DB_XREF=gi:17583821 /DB_XREF=BJ087139 /CLONE=XL055i19 /TID=Xl.6576.1 /CNT=14 /FEA=EST /TIER=ConsEnd /STK=4 /UG=Xl.6576 /UG_TITLE=ESTs, Moderately similar to calumenin precursor (Homo sapiens) (H.sapiens)
Xl.25703.1.A1_at	8.39455	8.74979	8.72429	10.1569	11.2707	10.2756	11.243	8.62287	10.7366	-2.11369	-5.66343	0.000369425	0.00454136	0.366801	gb:BJ076344 /DB_XREF=gi:17521260 /DB_XREF=BJ076344 /CLONE=XL080g09 /TID=Xl.25703.1 /CNT=6 /FEA=EST /TIER=ConsEnd /STK=3 /UG=Xl.25703 /UG_TITLE=ESTs, Weakly similar to protein kinase anchoring protein GKAP42 (Homo sapiens) (H.sapiens)
Xl.24154.1.A1_at	5.38052	4.73864	5.34636	3.64143	3.43176	3.66202	3.47248	5.15517	3.55192	1.60325	5.65933	0.00037128	0.00455571	0.361586	gb:BJ090031 /DB_XREF=gi:17588053 /DB_XREF=BJ090031 /CLONE=XL101b06 /TID=Xl.24154.1 /CNT=2 /FEA=EST /TIER=ConsEnd /STK=1 /UG=Xl.24154 /UG_TITLE=ESTs
Xl.7183.1.S1_at	6.71355	6.07899	6.90592	8.09947	8.51351	8.30287	8.19505	6.56615	8.27773	-1.71158	-5.65314	0.000374104	0.00458547	0.353695	gb:BJ051694 /DB_XREF=gi:17496064 /DB_XREF=BJ051694 /CLONE=XL036i04 /TID=Xl.7183.1 /CNT=35 /FEA=mRNA /TIER=Stack /STK=7 /UG=Xl.7183 /UG_TITLE=Xenopus laevis, Similar to 3-oxoacid CoA transferase, clone IMAGE:5571311, mRNA, partial cds
Xl.16412.1.A1_at	6.93204	6.5519	6.83845	5.54226	5.11236	4.95914	5.19043	6.77413	5.20105	1.57308	5.65038	0.000375371	0.00459609	0.350174	gb:BJ089527 /DB_XREF=gi:17587285 /DB_XREF=BJ089527 /CLONE=XL098n06 /TID=Xl.16412.1 /CNT=4 /FEA=EST /TIER=ConsEnd /STK=3 /UG=Xl.16412 /UG_TITLE=ESTs
Xl.676.1.S1_at	7.1691	7.27329	8.39724	9.8324	9.48213	9.55424	9.64939	7.61321	9.62954	-2.01633	-5.64562	0.000377567	0.00461806	0.344099	gb:BC044079.1 /DB_XREF=gi:28277254 /TID=Xl.676.1 /CNT=13 /FEA=FLmRNA /TIER=FL /STK=2 /UG=Xl.676 /DEF=Xenopus laevis, Similar to Trk-fused gene, clone MGC:52690 IMAGE:4682615, mRNA, complete cds. /PROD=Similar to Trk-fused gene /FL=gb:BC044079.1 gb:AF288210.1
Xl.24734.1.S1_at	4.9251	3.78453	2.69569	6.91519	6.70608	9.0626	8.30823	3.80178	7.74802	-3.94625	-5.64251	0.000379009	0.00462415	0.340129	gb:BG016574 /DB_XREF=gi:12469955 /DB_XREF=df62c07.x1 /CLONE=IMAGE:3743988 /TID=Xl.24734.1 /CNT=17 /FEA=EST /TIER=ConsEnd /STK=5 /UG=Xl.24734 /UG_TITLE=ESTs, Moderately similar to binder of Arl Two; Arf-like 2 binding protein BART1 (Homo sapiens) (H.sapiens)
Xl.6438.1.A1_at	4.47636	4.85883	5.22514	6.37435	6.52561	7.06536	7.37803	4.85345	6.83584	-1.98239	-5.64194	0.000379273	0.00462415	0.339405	gb:BJ090150 /DB_XREF=gi:17588237 /DB_XREF=BJ090150 /CLONE=XL101o12 /TID=Xl.6438.1 /CNT=7 /FEA=EST /TIER=ConsEnd /STK=4 /UG=Xl.6438 /UG_TITLE=ESTs, Moderately similar to TNE7_HUMAN Tetraspan NET-7 (H.sapiens)
Xl.15232.1.A1_at	7.28882	7.5053	7.14717	8.63262	8.69532	9.09885	8.99312	7.31376	8.85498	-1.54121	-5.64308	0.000378743	0.00462415	0.340862	gb:BJ043616 /DB_XREF=gi:17417902 /DB_XREF=BJ043616 /CLONE=XL010i10 /TID=Xl.15232.1 /CNT=7 /FEA=EST /TIER=ConsEnd /STK=3 /UG=Xl.15232 /UG_TITLE=ESTs
Xl.23319.1.S1_at	5.68641	5.29168	5.26907	6.95648	6.88498	7.75551	7.8118	5.41572	7.35219	-1.93647	-5.63263	0.000383629	0.00465257	0.32751	gb:BC045030.1 /DB_XREF=gi:28280004 /TID=Xl.23319.1 /CNT=2 /FEA=FLmRNA /TIER=FL /STK=1 /UG=Xl.23319 /DEF=Xenopus laevis, similar to cytoplasmic dynein light-intermediate chain, clone MGC:53192 IMAGE:5543168, mRNA, complete cds. /PROD=similar to cytoplasmic dynein light-intermediatechain /FL=gb:BC045030.1
Xl.2975.1.A1_at	5.69265	5.84275	5.35045	7.52261	6.85566	7.5412	7.82567	5.62862	7.43628	-1.80767	-5.63479	0.000382614	0.00465257	0.330272	gb:BG019655 /DB_XREF=gi:12475734 /DB_XREF=dc78g12.x1 /CLONE=IMAGE:3403223 /TID=Xl.2975.1 /CNT=5 /FEA=EST /TIER=ConsEnd /STK=4 /UG=Xl.2975 /UG_TITLE=ESTs, Highly similar to Crn, crooked neck-like 1 (Drosophila); CGI-201 protein; crooked neck protein (crn); crooked neck protein (crn) (Homo sapiens) (H.sapiens)
Xl.22032.1.A1_at	7.56261	7.74552	7.96669	6.16283	6.41879	6.29291	6.3009	7.75827	6.29386	1.46441	5.63562	0.000382222	0.00465257	0.331339	gb:BG579880 /DB_XREF=gi:13594944 /DB_XREF=dab78f09.x1 /CLONE=IMAGE:4203400 /TID=Xl.22032.1 /CNT=1 /FEA=EST /TIER=ConsEnd /STK=1 /UG=Xl.22032 /UG_TITLE=ESTs
Xl.447.1.S1_at	7.3053	7.78943	7.39275	6.04133	6.02795	5.79353	6.06959	7.49582	5.9831	1.51272	5.6337	0.000383126	0.00465257	0.328876	gb:AF091554.1 /DB_XREF=gi:4262367 /GEN=CTBP /TID=Xl.447.1 /CNT=1 /FEA=FLmRNA /TIER=FL /STK=1 /UG=Xl.447 /DEF=Xenopus laevis C-terminal binding protein (CTBP) mRNA, complete cds. /PROD=C-terminal binding protein /FL=gb:AF091554.1
Xl.491.1.S1_at	8.57583	8.29451	9.06806	6.68588	7.18715	7.08667	6.67349	8.64613	6.9083	1.73784	5.63323	0.000383346	0.00465257	0.32828	gb:AF101438.1 /DB_XREF=gi:3860184 /GEN=Pc1 /TID=Xl.491.1 /CNT=11 /FEA=FLmRNA /TIER=FL /STK=1 /UG=Xl.491 /DEF=Xenopus laevis Polycomb homolog Pc1 (Pc1) mRNA, complete cds. /PROD=Polycomb homolog Pc1 /FL=gb:AF101438.1
Xl.8044.1.S1_at	3.51108	2.70163	2.77944	9.0641	5.77982	6.9116	6.32194	2.99738	7.01937	-4.02198	-5.63153	0.000384147	0.00465393	0.326107	gb:AW198860 /DB_XREF=gi:6479429 /DB_XREF=da07h10.x1 /CLONE=XENOPUS_SOURCE_ID:xlnoc002l20 /TID=Xl.8044.1 /CNT=7 /FEA=EST /TIER=ConsEnd /STK=5 /UG=Xl.8044 /UG_TITLE=ESTs, Highly similar to U123_HUMAN Hypothetical protein BK223H9.2MGC1346 (H.sapiens)
Xl.5306.1.S1_at	7.93986	6.91758	7.0522	8.78222	9.59609	9.93818	9.79159	7.30321	9.52702	-2.22381	-5.6286	0.000385529	0.00466575	0.322366	gb:CA974519 /DB_XREF=gi:27507173 /DB_XREF=AGENCOURT_10747827 /CLONE=IMAGE:6327145 /TID=Xl.5306.1 /CNT=64 /FEA=EST /TIER=Stack /STK=20 /UG=Xl.5306 /UG_TITLE=ESTs, Weakly similar to CTA2_HUMAN Contactin associated protein-like 2 precursor (Cell recognition molecule Caspr2) (H.sapiens)
Xl.11718.1.S1_at	4.33051	4.30423	7.19639	9.12433	9.13363	9.0376	8.76989	5.27704	9.01636	-3.73932	-5.62524	0.000387124	0.00467521	0.318065	gb:AW148044 /DB_XREF=gi:6195940 /DB_XREF=da03c09.x1 /CLONE=XENOPUS_SOURCE_ID:xlnoc001j17 /TID=Xl.11718.1 /CNT=2 /FEA=EST /TIER=ConsEnd /STK=1 /UG=Xl.11718 /UG_TITLE=ESTs, Weakly similar to ankyrin repeat, family A (RFXANK-like), 2 (Homo sapiens) (H.sapiens)
Xl.26072.1.S1_at	6.76948	7.17666	8.85502	9.90831	10.861	11.1291	10.4815	7.60039	10.595	-2.99458	-5.6257	0.000386906	0.00467521	0.318652	gb:BJ092674 /DB_XREF=gi:17591898 /DB_XREF=BJ092674 /CLONE=XL057a22 /TID=Xl.26072.1 /CNT=41 /FEA=EST /TIER=Stack /STK=11 /UG=Xl.26072 /UG_TITLE=ESTs, Moderately similar to MDHC_HUMAN Malate dehydrogenase, cytoplasmic (H.sapiens)
Xl.20140.1.A1_at	6.40667	6.04188	6.66746	4.56282	5.08567	4.69435	4.57956	6.372	4.7306	1.6414	5.62003	0.000389608	0.00469533	0.311404	gb:BI315434 /DB_XREF=gi:14989761 /DB_XREF=daf86d08.x1 /CLONE=IMAGE:4757030 /TID=Xl.20140.1 /CNT=1 /FEA=EST /TIER=ConsEnd /STK=1 /UG=Xl.20140 /UG_TITLE=EST
Xl.5423.1.A1_at	8.9688	9.27141	9.60424	7.77745	7.70453	7.76756	7.2332	9.28149	7.62068	1.6608	5.62058	0.000389348	0.00469533	0.3121	gb:BJ097839 /DB_XREF=gi:17599399 /DB_XREF=BJ097839 /CLONE=XL143d22 /TID=Xl.5423.1 /CNT=7 /FEA=EST /TIER=Stack /STK=6 /UG=Xl.5423 /UG_TITLE=ESTs
Xl.10605.1.A1_at	6.22206	3.78453	3.46902	7.8203	8.42742	7.85881	7.83437	4.49187	7.98523	-3.49335	-5.61807	0.00039055	0.00470174	0.30889	gb:BI447036 /DB_XREF=gi:15271743 /DB_XREF=daa92g10.x3 /CLONE=IMAGE:4084819 /TID=Xl.10605.1 /CNT=8 /FEA=EST /TIER=ConsEnd /STK=4 /UG=Xl.10605 /UG_TITLE=ESTs, Weakly similar to chromosome 6 open reading frame 11; BING4 (Homo sapiens) (H.sapiens)
Xl.24862.1.S1_at	7.50055	9.25404	8.35536	10.8305	11.1858	10.8879	10.3463	8.36998	10.8126	-2.44262	-5.61705	0.00039104	0.00470271	0.307584	gb:AW460735 /DB_XREF=gi:7030952 /DB_XREF=da34h10.x1 /CLONE=IMAGE:2943043 /TID=Xl.24862.1 /CNT=32 /FEA=mRNA /TIER=ConsEnd /STK=1 /UG=Xl.24862 /UG_TITLE=Xenopus laevis, clone IMAGE:5542477, mRNA
Xl.543.1.S1_at	5.91853	5.377	7.82912	8.8403	11.2655	10.9482	10.8884	6.37488	10.4856	-4.1107	-5.6094	0.000394735	0.00473723	0.297789	gb:BQ400884 /DB_XREF=gi:21088571 /DB_XREF=NISC_mp11h04.x1 /CLONE=IMAGE:4969206 /TID=Xl.543.1 /CNT=34 /FEA=mRNA /TIER=ConsEnd /STK=0 /UG=Xl.543 /UG_TITLE=X.laevis calmodulin gene, mRNA, clone 11G2
Xl.9723.3.A1_a_at	7.15454	7.41007	7.23435	5.48729	6.04906	5.79014	5.41692	7.26632	5.68585	1.58047	5.60992	0.000394485	0.00473723	0.298448	gb:BG161603 /DB_XREF=gi:12695612 /DB_XREF=dab73d10.x1 /CLONE=IMAGE:4202563 /TID=Xl.9723.3 /CNT=1 /FEA=EST /TIER=ConsEnd /STK=1 /UG=Xl.9723 /UG_TITLE=ESTs, Weakly similar to methionine synthase reductase, isoform 2; 5-methyltetrahydrofolate-homocysteine methyltransferase reductase; (methionine synthase)-cobalamin methyltransferase (cob(II)alamin reducing) (Homo sapiens) (H.sapiens)
Xl.24376.1.A1_at	9.4425	9.21775	9.52179	11.496	11.6802	10.6538	12.1055	9.39401	11.4839	-2.08988	-5.60624	0.000396272	0.00475071	0.293741	gb:BI444878 /DB_XREF=gi:15269585 /DB_XREF=dae79e02.y3 /CLONE=IMAGE:4680290 /TID=Xl.24376.1 /CNT=9 /FEA=EST /TIER=ConsEnd /STK=0 /UG=Xl.24376 /UG_TITLE=ESTs, Moderately similar to CGI-17 protein; pelota (Drosophila) homolog (Homo sapiens) (H.sapiens)
Xl.147.1.S1_at	4.61246	4.37402	4.05581	6.19362	5.70389	6.93636	6.73623	4.34743	6.39252	-2.04509	-5.59731	0.000400654	0.00479133	0.282285	gb:BQ386769 /DB_XREF=gi:21074456 /DB_XREF=NISC_mn20b02.x1 /CLONE=IMAGE:5073747 /TID=Xl.147.1 /CNT=33 /FEA=mRNA /TIER=ConsEnd /STK=0 /UG=Xl.147 /UG_TITLE=X.laevis mRNA for Ran binding protein 1
Xl.9401.1.A1_at	10.5474	10.4917	10.5835	9.19797	9.28059	8.94166	9.05043	10.5409	9.11766	1.42324	5.59679	0.000400912	0.00479133	0.281616	gb:BG486943 /DB_XREF=gi:13434520 /DB_XREF=dac79c04.x3 /CLONE=IMAGE:4436334 /TID=Xl.9401.1 /CNT=1 /FEA=EST /TIER=ConsEnd /STK=1 /UG=Xl.9401 /UG_TITLE=ESTs
Xl.291.1.S1_at	7.04568	6.46876	6.56538	5.22532	4.9525	4.24072	4.95914	6.69327	4.84442	1.84886	5.59751	0.000400559	0.00479133	0.282533	gb:AF068263.1 /DB_XREF=gi:3192924 /GEN=Mixer /TID=Xl.291.1 /CNT=14 /FEA=FLmRNA /TIER=FL /STK=1 /UG=Xl.291 /DEF=Xenopus laevis Mix-like endodermal regulator (Mixer) mRNA, complete cds. /PROD=Mix-like endodermal regulator /FL=gb:AF081350.1 gb:AF068263.1
Xl.17011.1.S1_at	4.47888	4.72075	2.9528	6.42504	6.22635	6.77445	6.90766	4.05081	6.58338	-2.53257	-5.59532	0.000401641	0.00479506	0.279723	gb:BM260391 /DB_XREF=gi:17923431 /DB_XREF=dai20f04.x1 /CLONE=IMAGE:4959895 /TID=Xl.17011.1 /CNT=2 /FEA=EST /TIER=ConsEnd /STK=1 /UG=Xl.17011 /UG_TITLE=ESTs
Xl.7419.1.A1_at	7.07725	7.02325	7.60959	8.62703	8.94006	9.59463	9.1158	7.2367	9.06938	-1.83268	-5.59211	0.000403232	0.00480406	0.275606	gb:AW147744 /DB_XREF=gi:6195640 /DB_XREF=da16f10.y1 /CLONE=XENOPUS_SOURCE_ID:xlnga001o20 /TID=Xl.7419.1 /CNT=21 /FEA=EST /TIER=Stack /STK=9 /UG=Xl.7419 /UG_TITLE=ESTs, Weakly similar to FAC1_HUMAN CAAX prenyl protease 1 homolog (Prenyl protein-specific endoprotease 1) (Farnesylated-proteins converting enzyme 1) (FACE-1) (Zinc metalloproteinase Ste24 homolog) (H.sapiens)
Xl.9271.1.A1_at	6.51531	5.20815	5.79391	3.25577	4.28084	3.39828	3.33483	5.83912	3.56743	2.27169	5.59271	0.000402934	0.00480406	0.276375	gb:AJ009285.1 /DB_XREF=gi:3821761 /TID=Xl.9271.1 /CNT=1 /FEA=mRNA /TIER=ConsEnd /STK=0 /UG=Xl.9271 /UG_TITLE=Xenopus laevis cDNA clone 11A10 /DEF=Xenopus laevis cDNA clone 11A10.
Xl.9458.1.A1_at	6.01503	6.08044	5.40609	7.32326	7.38664	7.93342	7.54125	5.83385	7.54614	-1.71229	-5.58864	0.000404959	0.00481964	0.271153	gb:BG234434 /DB_XREF=gi:12748281 /DB_XREF=df70d07.x1 /CLONE=IMAGE:3744804 /TID=Xl.9458.1 /CNT=3 /FEA=EST /TIER=ConsEnd /STK=2 /UG=Xl.9458 /UG_TITLE=ESTs
Xl.25547.1.A1_at	6.81874	6.70707	7.0522	8.77584	8.32707	8.10971	8.63638	6.85934	8.46225	-1.60291	-5.58396	0.000407306	0.00484256	0.265133	gb:BM191809 /DB_XREF=gi:17527772 /DB_XREF=dag36f08.x3 /CLONE=IMAGE:4783623 /TID=Xl.25547.1 /CNT=7 /FEA=EST /TIER=ConsEnd /STK=5 /UG=Xl.25547 /UG_TITLE=ESTs
Xl.1620.1.S1_at	6.882	7.16437	6.95448	5.10458	5.71126	5.56458	5.45396	7.00028	5.4586	1.54169	5.5818	0.000408393	0.00484261	0.262359	gb:BC044015.1 /DB_XREF=gi:27695003 /TID=Xl.1620.1 /CNT=16 /FEA=FLmRNA /TIER=FL+Stack /STK=6 /UG=Xl.1620 /DEF=Xenopus laevis, clone MGC:53985 IMAGE:5571159, mRNA, complete cds. /PROD=Unknown (protein for MGC:53985) /FL=gb:BC044015.1
Xl.15243.1.A1_at	4.53855	5.15386	4.37359	2.75515	3.19854	2.88447	3.14762	4.68867	2.99644	1.69223	5.58232	0.00040813	0.00484261	0.263027	gb:BJ086284 /DB_XREF=gi:17582629 /DB_XREF=BJ086284 /CLONE=XL052j19 /TID=Xl.15243.1 /CNT=2 /FEA=EST /TIER=ConsEnd /STK=1 /UG=Xl.15243 /UG_TITLE=ESTs
Xl.23508.1.A1_at	4.91107	6.42988	5.67484	3.50238	3.6631	3.62494	3.56608	5.67193	3.58913	2.0828	5.58143	0.000408575	0.00484261	0.261892	gb:J03632.1 /DB_XREF=gi:214329 /TID=Xl.23508.1 /CNT=1 /FEA=mRNA /TIER=ConsEnd /STK=0 /UG=Xl.23508 /UG_TITLE=X.laevis Ig rearranged mu chain mRNA VJ-region, partial cds /DEF=X.laevis Ig rearranged mu chain mRNA VJ-region, partial cds.
Xl.17979.1.A1_at	4.47623	4.64988	3.93892	8.28745	6.38222	6.63276	6.79492	4.35501	7.02434	-2.66933	-5.57626	0.000411193	0.0048636	0.25524	gb:BG816777 /DB_XREF=gi:14187757 /DB_XREF=daf70a10.x1 /CLONE=IMAGE:4755354 /TID=Xl.17979.1 /CNT=2 /FEA=EST /TIER=ConsEnd /STK=0 /UG=Xl.17979 /UG_TITLE=ESTs
Xl.18999.1.A1_at	4.67863	4.30249	5.05941	6.51548	6.4704	6.21553	6.10651	4.68017	6.32698	-1.6468	-5.57707	0.000410782	0.0048636	0.25628	gb:BI449483 /DB_XREF=gi:15274190 /DB_XREF=daa95c07.x3 /CLONE=IMAGE:4085004 /TID=Xl.18999.1 /CNT=2 /FEA=EST /TIER=ConsEnd /STK=1 /UG=Xl.18999 /UG_TITLE=ESTs, Highly similar to aldehyde dehydrogenase 1 family, member A2; retinaldehyde dehydrogenase 2 (Homo sapiens) (H.sapiens)
Xl.7211.1.A1_at	5.87704	6.19374	6.53698	4.22109	4.22504	3.77156	4.90272	6.20259	4.2801	1.92248	5.57316	0.00041277	0.00487722	0.251253	gb:BF615239 /DB_XREF=gi:11788649 /DB_XREF=dd82f01.x1 /CLONE=IMAGE:3430800 /TID=Xl.7211.1 /CNT=8 /FEA=EST /TIER=ConsEnd /STK=0 /UG=Xl.7211 /UG_TITLE=ESTs, Moderately similar to S54376 tripeptidyl-peptidase II (EC 3.4.14.10) - human (H.sapiens)
Xl.1037.1.S1_at	4.2353	4.6911	4.94036	2.59433	3.21689	2.9476	3.01726	4.62226	2.94402	1.67824	5.56696	0.000415943	0.00490462	0.243276	gb:U29447.1 /DB_XREF=gi:904035 /TID=Xl.1037.1 /CNT=1 /FEA=FLmRNA /TIER=FL /STK=1 /UG=Xl.1037 /DEF=Xenopus laevis Xnr-1 mRNA, complete cds. /PROD=Xnr-1 /FL=gb:U29447.1
Xl.21139.1.S1_at	8.55186	7.91035	8.49958	6.0869	6.40253	6.88444	6.75009	8.3206	6.53099	1.78961	5.56758	0.000415627	0.00490462	0.244066	gb:BU900482 /DB_XREF=gi:24082395 /DB_XREF=AGENCOURT_10207788 /CLONE=IMAGE:6317280 /TID=Xl.21139.1 /CNT=5 /FEA=EST /TIER=ConsEnd /STK=0 /UG=Xl.21139 /UG_TITLE=ESTs, Moderately similar to BHMT_HUMAN Betaine--homocysteine S-methyltransferase (H.sapiens)
Xl.428.1.A1_at	5.6818	4.96336	5.48097	4.07089	3.31235	2.95739	3.35832	5.37537	3.42474	1.95064	5.5646	0.000417162	0.00491395	0.240227	gb:BG364582 /DB_XREF=gi:13253679 /DB_XREF=dab97d02.y1 /CLONE=IMAGE:4405299 /TID=Xl.428.1 /CNT=2 /FEA=mRNA /TIER=ConsEnd /STK=0 /UG=Xl.428 /UG_TITLE=X.laevis mRNA for transcription factor 3end (clone XLFB1b2)
Xl.22841.1.A1_at	7.41357	6.54673	6.61772	5.08724	5.39918	4.96004	4.79649	6.85934	5.06074	1.7986	5.56263	0.000418176	0.00492085	0.237697	gb:BJ087068 /DB_XREF=gi:17583709 /DB_XREF=BJ087068 /CLONE=XL055f09 /TID=Xl.22841.1 /CNT=2 /FEA=EST /TIER=ConsEnd /STK=1 /UG=Xl.22841 /UG_TITLE=ESTs
Xl.3454.1.S1_at	6.35411	6.65667	5.47639	4.2586	4.15253	4.50175	4.13797	6.16239	4.26271	1.89968	5.56164	0.000418688	0.00492183	0.236423	gb:BF610800 /DB_XREF=gi:11779805 /DB_XREF=de32b05.x1 /CLONE=IMAGE:3473241 /TID=Xl.3454.1 /CNT=86 /FEA=EST /TIER=Stack /STK=19 /UG=Xl.3454 /UG_TITLE=ESTs, Weakly similar to 810024C cytochrome oxidase I (Homo sapiens) (H.sapiens)
Xl.10433.1.A1_at	6.95232	6.84034	7.5821	5.62377	5.61352	5.24869	5.41824	7.12492	5.47605	1.64887	5.55818	0.000420486	0.00493791	0.23196	gb:BQ398815 /DB_XREF=gi:21086502 /DB_XREF=NISC_mo11c03.x1 /CLONE=IMAGE:5278852 /TID=Xl.10433.1 /CNT=2 /FEA=EST /TIER=ConsEnd /STK=2 /UG=Xl.10433 /UG_TITLE=ESTs, Weakly similar to D Chain D, Structure Of Tnf Receptor Associated Factor 2 In Complex With A M4-1bb Peptide (H.sapiens)
Xl.4377.1.S1_at	4.11836	4.74026	3.04013	6.01763	6.20625	6.83112	6.3761	3.96625	6.35778	-2.39153	-5.55723	0.00042098	0.00493866	0.230737	gb:BC045068.1 /DB_XREF=gi:28278765 /TID=Xl.4377.1 /CNT=30 /FEA=FLmRNA /TIER=FL /STK=5 /UG=Xl.4377 /DEF=Xenopus laevis, Similar to polypyrimidine tract binding protein 1, clone MGC:53793 IMAGE:5541828, mRNA, complete cds. /PROD=Similar to polypyrimidine tract binding protein1 /FL=gb:BC045068.1
Xl.8388.1.S1_at	4.67524	4.65044	6.73654	8.42864	8.41887	7.77453	8.56842	5.35407	8.29761	-2.94354	-5.55561	0.000421826	0.00494355	0.228643	gb:BC042931.1 /DB_XREF=gi:27781305 /TID=Xl.8388.1 /CNT=29 /FEA=FLmRNA /TIER=FL+Stack /STK=10 /UG=Xl.8388 /DEF=Xenopus laevis, similar to Ubiquinol-cytochrome C reductase complex, clone MGC:53943 IMAGE:5570350, mRNA, complete cds. /PROD=similar to Ubiquinol-cytochrome C reductasecomplex /FL=gb:BC042931.1
Xl.3080.1.A1_at	9.29733	8.01002	8.6795	6.42504	6.55591	7.06497	6.24127	8.66228	6.5718	2.09049	5.55462	0.000422344	0.00494457	0.227365	gb:BG812101 /DB_XREF=gi:14183081 /DB_XREF=dab99c12.x1 /CLONE=IMAGE:4405631 /TID=Xl.3080.1 /CNT=6 /FEA=EST /TIER=ConsEnd /STK=1 /UG=Xl.3080 /UG_TITLE=ESTs, Moderately similar to TGFB1-induced anti-apoptotic factor 1, isoform 1; TGF-beta-1-induced antiapoptotic factor 1; molecule associated with Jak-3 N-terminal (Homo sapiens) (H.sapiens)
Xl.14738.1.A1_at	4.48006	4.64988	5.75829	6.54823	7.72638	7.77911	7.91277	4.96274	7.49162	-2.52888	-5.55312	0.000423127	0.00494869	0.225436	gb:BM179208 /DB_XREF=gi:17403279 /DB_XREF=dai16e04.x1 /CLONE=IMAGE:4959463 /TID=Xl.14738.1 /CNT=1 /FEA=EST /TIER=ConsEnd /STK=1 /UG=Xl.14738 /UG_TITLE=EST
XlAffx.1.7.S1_x_at	6.71931	5.63753	5.32832	3.4833	4.19537	3.21959	3.60423	5.89505	3.62562	2.26943	5.55185	0.00042379	0.0049514	0.223805	gb:L20221.1 /DB_XREF=gi:311076 /TID=XlAffx.1.7 /CNT=1 /FEA=FLmRNA /TIER=FL /STK=1 /NOTE=sequence(s) not in UniGene /DEF=Xenopus laevis Xoo1 protein mRNA, complete cds. /FL=gb:L20221.1
Xl.20070.1.S1_at	8.49719	9.07013	7.99171	6.89912	6.45499	5.58373	6.24583	8.51968	6.29592	2.22376	5.54972	0.000424912	0.00495443	0.22105	gb:BC044064.1 /DB_XREF=gi:28277242 /TID=Xl.20070.1 /CNT=29 /FEA=FLmRNA /TIER=FL /STK=2 /UG=Xl.20070 /DEF=Xenopus laevis, clone MGC:52618 IMAGE:4681281, mRNA, complete cds. /PROD=Unknown (protein for MGC:52618) /FL=gb:BC044064.1
Xl.18483.1.A1_at	6.64663	5.26304	5.38253	4.07089	2.80488	3.10136	2.7435	5.76407	3.18016	2.58391	5.54986	0.000424836	0.00495443	0.221238	gb:BI347900 /DB_XREF=gi:15041177 /DB_XREF=dac87c07.x3 /CLONE=IMAGE:4437108 /TID=Xl.18483.1 /CNT=1 /FEA=EST /TIER=ConsEnd /STK=1 /UG=Xl.18483 /UG_TITLE=EST
Xl.9961.1.A1_at	6.24107	5.80551	6.34855	4.31521	4.75712	4.1875	4.70749	6.13171	4.49183	1.63988	5.54823	0.000425699	0.00495857	0.219123	gb:BG812624 /DB_XREF=gi:14183604 /DB_XREF=dac07a10.x1 /CLONE=IMAGE:4406298 /TID=Xl.9961.1 /CNT=4 /FEA=EST /TIER=ConsEnd /STK=3 /UG=Xl.9961 /UG_TITLE=ESTs, Weakly similar to SYT1_HUMAN Synaptotagmin I (SytI) (p65) (H.sapiens)
Xl.19980.1.A1_at	8.05737	7.70505	7.85484	6.36259	6.67592	6.05757	6.08569	7.87242	6.29544	1.57698	5.54162	0.000429198	0.00498464	0.210595	gb:U60432.1 /DB_XREF=gi:1839144 /TID=Xl.19980.1 /CNT=2 /FEA=mRNA /TIER=ConsEnd /STK=0 /UG=Xl.19980 /UG_TITLE=Xenopus laevis TCR VDJ BV3 BJ3 mRNA, partial cds /DEF=Xenopus laevis TCR VDJ BV3 BJ4 mRNA, partial cds.
Xl.21473.1.A1_at	6.36504	6.19374	6.64213	5.22532	4.6034	4.6741	4.69427	6.4003	4.79927	1.60103	5.54154	0.000429239	0.00498464	0.210496	gb:L07532.1 /DB_XREF=gi:214883 /TID=Xl.21473.1 /CNT=1 /FEA=mRNA /TIER=ConsEnd /STK=0 /UG=Xl.21473 /UG_TITLE=Xenopus laevis secreted protein, wnt-1 related (wnt-6) mRNA, partial cds /DEF=Xenopus laevis secreted protein, wnt-1 related (wnt-6) mRNA, partial cds.
Xl.2112.1.A1_at	6.85954	6.85777	6.84806	5.22532	5.59202	5.00003	4.49436	6.85512	5.07793	1.77719	5.54313	0.000428394	0.00498464	0.212549	gb:BG486939 /DB_XREF=gi:13434516 /DB_XREF=dac79b07.x3 /CLONE=IMAGE:4436292 /TID=Xl.2112.1 /CNT=2 /FEA=EST /TIER=ConsEnd /STK=1 /UG=Xl.2112 /UG_TITLE=ESTs
Xl.4514.3.S1_at	6.31992	6.39406	5.97956	7.62202	7.5695	8.07192	7.80576	6.23118	7.7673	-1.53612	-5.53995	0.000430087	0.00498622	0.208439	gb:BJ083213 /DB_XREF=gi:17578191 /DB_XREF=BJ083213 /CLONE=XL084h14 /TID=Xl.4514.3 /CNT=35 /FEA=EST /TIER=Stack /STK=9 /UG=Xl.4514 /UG_TITLE=Xenopus laevis, similar to splicing factor U2AF large chain, clone MGC:53441 IMAGE:5571904, mRNA, complete cds
Xl.18492.1.A1_at	8.5436	8.23986	8.41582	7.19082	6.88932	6.42977	6.60788	8.39976	6.77945	1.62032	5.53966	0.000430243	0.00498622	0.208061	gb:BI347914 /DB_XREF=gi:15041191 /DB_XREF=dac87f10.x3 /CLONE=IMAGE:4437258 /TID=Xl.18492.1 /CNT=1 /FEA=EST /TIER=ConsEnd /STK=1 /UG=Xl.18492 /UG_TITLE=ESTs
Xl.4217.1.A1_at	4.9251	3.19681	2.4974	6.05991	6.60428	6.9388	7.36239	3.53977	6.74135	-3.20158	-5.53823	0.000431007	0.00498875	0.206213	gb:BI350208 /DB_XREF=gi:15044654 /DB_XREF=dac64g08.x1 /CLONE=IMAGE:4434999 /TID=Xl.4217.1 /CNT=4 /FEA=EST /TIER=ConsEnd /STK=1 /UG=Xl.4217 /UG_TITLE=ESTs, Moderately similar to acetyl-CoA synthetase, isoform a; cytoplasmic acetyl-coenzyme A synthetase; acetate-CoA ligase; acyl-activating enzyme; acetate thiokinase (Homo sapiens) (H.sapiens)
Xl.1007.1.S1_at	6.04249	5.65215	6.19575	4.4529	4.56816	4.513	4.39437	5.96346	4.48211	1.48135	5.53762	0.00043133	0.00498875	0.205431	gb:L07771.1 /DB_XREF=gi:214837 /TID=Xl.1007.1 /CNT=28 /FEA=FLmRNA /TIER=FL /STK=1 /UG=Xl.1007 /DEF=Xenopus laevis (clone pXga1) transducin alpha subunit mRNA, complete cds. /PROD=transducin alpha subunit /FL=gb:L07771.1
Xl.5188.1.A2_a_at	7.77762	7.464	7.45709	6.42474	5.77766	5.62271	5.79921	7.56624	5.90608	1.66016	5.53507	0.000432698	0.00499953	0.202134	gb:BG730874 /DB_XREF=gi:14015949 /DB_XREF=dac24e08.x1 /CLONE=IMAGE:4408023 /TID=Xl.5188.1 /CNT=51 /FEA=mRNA /TIER=Stack /STK=10 /UG=Xl.5188 /UG_TITLE=X.laevis mRNA for cardiac myosin heavy chain
Xl.1099.2.S1_a_at	8.50487	7.84489	7.83662	6.62297	6.5524	6.17885	6.3103	8.06213	6.41613	1.646	5.53275	0.000433947	0.00500893	0.19913	gb:AB045238.1 /DB_XREF=gi:8885505 /GEN=XRPTPb /TID=Xl.1099.2 /CNT=1 /FEA=FLmRNA /TIER=FL /STK=1 /UG=Xl.1099 /DEF=Xenopus laevis XRPTPb mRNA for receptor-type protein tyrosine phosphatase beta.2 secretory variant, complete cds. /PROD=receptor-type protein tyrosine phosphatasebeta.2 secretory variant /FL=gb:AB045238.1
Xl.4910.1.S1_at	2.9553	3.80684	3.46902	6.69437	4.97576	6.56297	5.704	3.41039	5.98428	-2.57389	-5.53193	0.000434388	0.00500899	0.198071	gb:BE192253 /DB_XREF=gi:9709761 /DB_XREF=db89e11.x1 /CLONE=IMAGE:3380204 /TID=Xl.4910.1 /CNT=22 /FEA=EST /TIER=ConsEnd /STK=1 /UG=Xl.4910 /UG_TITLE=ESTs, Weakly similar to T50635 hypothetical protein DKFZp762L0311.1 - human (fragment) (H.sapiens)
Xl.25567.1.A1_at	8.44362	8.44531	8.43308	9.86668	9.7989	9.72879	9.80395	8.44067	9.79958	-1.35891	-5.53087	0.000434958	0.00501052	0.196706	gb:BJ085596 /DB_XREF=gi:17581648 /DB_XREF=BJ085596 /CLONE=XL106g22 /TID=Xl.25567.1 /CNT=19 /FEA=EST /TIER=Stack /STK=14 /UG=Xl.25567 /UG_TITLE=ESTs, Weakly similar to myeloid cell leukemia sequence 1 (BCL2-related) (Homo sapiens) (H.sapiens)
Xl.2279.1.S2_at	7.32059	7.35548	7.60027	6.24583	5.11236	5.10938	5.54212	7.42545	5.50242	1.92303	5.51719	0.000442411	0.00509127	0.179004	gb:BC043915.1 /DB_XREF=gi:27881798 /TID=Xl.2279.1 /CNT=72 /FEA=FLmRNA /TIER=FL /STK=1 /UG=Xl.2279 /DEF=Xenopus laevis, Similar to NDRG family member 2, clone MGC:53937 IMAGE:5570237, mRNA, complete cds. /PROD=Similar to NDRG family member 2 /FL=gb:BC043915.1
Xl.15903.1.S1_at	6.16086	6.54515	5.61748	7.54506	7.94998	8.54581	8.44521	6.10783	8.12152	-2.01369	-5.51505	0.000443589	0.00509972	0.176234	gb:BJ052576 /DB_XREF=gi:17498622 /DB_XREF=BJ052576 /CLONE=XL041o19 /TID=Xl.15903.1 /CNT=9 /FEA=EST /TIER=ConsEnd /STK=4 /UG=Xl.15903 /UG_TITLE=ESTs
Xl.8376.1.A1_at	5.0393	6.1161	5.3485	7.05453	7.63095	8.05616	7.42847	5.5013	7.54253	-2.04123	-5.5115	0.000445552	0.00511206	0.171632	gb:AW766427 /DB_XREF=gi:7698406 /DB_XREF=da62d08.x1 /CLONE=IMAGE:3199503 /TID=Xl.8376.1 /CNT=3 /FEA=EST /TIER=ConsEnd /STK=2 /UG=Xl.8376 /UG_TITLE=ESTs
Xl.990.1.S1_at	5.91853	7.21293	5.16995	3.74773	2.8864	3.74773	3.07638	6.10047	3.36456	2.73591	5.51163	0.00044548	0.00511206	0.171802	gb:U09769.1 /DB_XREF=gi:495216 /TID=Xl.990.1 /CNT=2 /FEA=FLmRNA /TIER=FL /STK=1 /UG=Xl.990 /DEF=Xenopus laevis achaete-scute homolog 3b mRNA, complete cds. /PROD=achaete-scute homolog 3b /FL=gb:U09769.1
Xl.25688.1.S1_at	2.9371	5.32319	6.05682	8.13379	8.16888	8.76181	9.12672	4.77237	8.5478	-3.77543	-5.51041	0.000446154	0.00511385	0.170226	gb:BJ098913 /DB_XREF=gi:17600962 /DB_XREF=BJ098913 /CLONE=XL148h06 /TID=Xl.25688.1 /CNT=4 /FEA=EST /TIER=ConsEnd /STK=1 /UG=Xl.25688 /UG_TITLE=ESTs, Moderately similar to BAF_HUMAN Barrier-to-autointegration factor (Breakpoint cluster region protein 1) (H.sapiens)
Xl.216.3.A1_at	6.50503	6.19374	5.77982	4.60167	3.26416	3.44242	4.3442	6.15953	3.91311	2.24642	5.50647	0.000448346	0.00513385	0.165119	gb:AJ009309.1 /DB_XREF=gi:3821786 /TID=Xl.216.3 /CNT=1 /FEA=mRNA /TIER=ConsEnd /STK=0 /UG=Xl.216 /UG_TITLE=X.laevis mRNA for hepatocyte growth factor-like protein /DEF=Xenopus laevis cDNA clone 30B9-2.
Xl.4675.1.A1_at	9.08808	9.5372	9.55367	7.98611	7.23907	7.39397	6.47488	9.39298	7.27351	2.11947	5.50398	0.000449742	0.00514471	0.16188	gb:BE491172 /DB_XREF=gi:9610633 /DB_XREF=db43a04.x1 /CLONE=IMAGE:3301230 /TID=Xl.4675.1 /CNT=3 /FEA=EST /TIER=ConsEnd /STK=1 /UG=Xl.4675 /UG_TITLE=ESTs, Weakly similar to Y054_HUMAN Hypothetical protein KIAA0054 (H.sapiens)
Xl.4101.1.S1_at	6.21311	6.31937	5.56328	7.91787	9.23828	7.82431	9.24022	6.03192	8.55517	-2.52325	-5.50257	0.000450532	0.00514861	0.160052	gb:BC043853.1 /DB_XREF=gi:27696999 /TID=Xl.4101.1 /CNT=49 /FEA=FLmRNA /TIER=FL+Stack /STK=7 /UG=Xl.4101 /DEF=Xenopus laevis, Similar to squamous cell carcinoma antigen recognised by T cells, clone MGC:53679 IMAGE:4888766, mRNA, complete cds. /PROD=Similar to squamous cell carcinoma antigenrecognised by T cells /FL=gb:BC043853.1
Xl.923.1.S1_at	8.81164	8.61478	9.19072	7.63542	6.60428	6.4432	6.20038	8.87238	6.72082	2.15156	5.50146	0.000451151	0.00515056	0.158622	gb:AB029074.1 /DB_XREF=gi:6472644 /TID=Xl.923.1 /CNT=1 /FEA=FLmRNA /TIER=FL /STK=1 /UG=Xl.923 /DEF=Xenopus laevis mRNA for champignon, complete cds. /PROD=champignon /FL=gb:AB029074.1
Xl.15346.1.A1_at	3.32757	5.0388	4.75124	7.92924	7.75982	7.52603	6.23117	4.37254	7.36157	-2.98903	-5.49731	0.000453489	0.00516598	0.153236	gb:BQ398446 /DB_XREF=gi:21086133 /DB_XREF=NISC_mo07f12.x1 /CLONE=IMAGE:5162662 /TID=Xl.15346.1 /CNT=13 /FEA=EST /TIER=Stack /STK=7 /UG=Xl.15346 /UG_TITLE=ESTs, Weakly similar to neurofilament, heavy polypeptide (200kD); Neurofilament, heavy polypeptide (Homo sapiens) (H.sapiens)
Xl.25393.1.A1_a_at	6.24583	6.60682	5.82964	4.01166	4.16907	4.86573	4.55317	6.22743	4.39991	1.82752	5.49588	0.0004543	0.00516598	0.151373	gb:BM179009 /DB_XREF=gi:17403080 /DB_XREF=dai13b04.x1 /CLONE=IMAGE:4959294 /TID=Xl.25393.1 /CNT=7 /FEA=EST /TIER=ConsEnd /STK=1 /UG=Xl.25393 /UG_TITLE=ESTs, Moderately similar to hypothetical protein DKFZp566M114 (Homo sapiens) (H.sapiens)
Xl.21498.1.A1_at	5.1879	5.21074	5.02361	3.9097	3.42158	2.70395	3.06567	5.14075	3.27522	1.86553	5.49613	0.000454156	0.00516598	0.151704	gb:L10190.1 /DB_XREF=gi:214548 /TID=Xl.21498.1 /CNT=1 /FEA=mRNA /TIER=ConsEnd /STK=0 /UG=Xl.21498 /UG_TITLE=Xenopus laevis integrin alpha subunit mRNA, partial cds /DEF=Xenopus laevis integrin alpha subunit mRNA, partial cds.
Xl.14746.1.A1_at	6.80229	7.22881	8.20564	5.59074	5.29468	5.15962	5.45396	7.41224	5.37475	2.03749	5.49699	0.000453671	0.00516598	0.152816	gb:BM179248 /DB_XREF=gi:17403319 /DB_XREF=dai41b09.x1 /CLONE=IMAGE:4964296 /TID=Xl.14746.1 /CNT=1 /FEA=EST /TIER=ConsEnd /STK=1 /UG=Xl.14746 /UG_TITLE=EST
Xl.5779.1.A1_at	4.21986	4.68278	4.18485	5.72925	6.6938	6.85447	6.04107	4.3625	6.32964	-1.96715	-5.49346	0.000455671	0.00517644	0.148233	gb:BM191911 /DB_XREF=gi:17527874 /DB_XREF=dag38b08.x3 /CLONE=IMAGE:4783455 /TID=Xl.5779.1 /CNT=2 /FEA=EST /TIER=ConsEnd /STK=1 /UG=Xl.5779 /UG_TITLE=ESTs
Xl.23523.1.S1_at	9.57935	9.53214	9.27442	8.16304	8.16701	7.86118	7.82797	9.46197	8.0048	1.45717	5.49156	0.000456753	0.00518222	0.145763	gb:BC046572.1 /DB_XREF=gi:28302204 /TID=Xl.23523.1 /CNT=2 /FEA=FLmRNA /TIER=FL /STK=1 /UG=Xl.23523 /DEF=Xenopus laevis, clone MGC:53446 IMAGE:5571972, mRNA, complete cds. /PROD=Unknown (protein for MGC:53446) /FL=gb:BC046572.1
Xl.19008.1.S1_at	7.23658	6.16286	6.95777	5.11962	4.78766	5.05042	5.02615	6.78573	4.99596	1.78977	5.49098	0.000457082	0.00518222	0.145011	gb:BI450340 /DB_XREF=gi:15275047 /DB_XREF=dag32b06.x3 /CLONE=IMAGE:4783043 /TID=Xl.19008.1 /CNT=3 /FEA=EST /TIER=ConsEnd /STK=1 /UG=Xl.19008 /UG_TITLE=ESTs
Xl.6679.2.A1_at	7.388	7.88798	6.6827	8.93727	9.30488	9.16649	9.45181	7.31956	9.21511	-1.89555	-5.48513	0.000460429	0.00521501	0.13741	gb:BG016586 /DB_XREF=gi:12469983 /DB_XREF=df62e01.x1 /CLONE=IMAGE:3744072 /TID=Xl.6679.2 /CNT=14 /FEA=EST /TIER=Stack /STK=8 /UG=Xl.6679 /UG_TITLE=Xenopus laevis protein phosphatase 1-gamma 1 mRNA, complete cds
Xl.23582.1.S1_s_at	4.42402	4.81187	4.16587	2.703	3.04446	3.08819	2.61709	4.46725	2.86319	1.60407	5.48053	0.000463078	0.00523985	0.131432	gb:AF440826.1 /DB_XREF=gi:20385999 /TID=Xl.23582.1 /CNT=1 /FEA=mRNA /TIER=ConsEnd /STK=0 /UG=Xl.23582 /UG_TITLE=Xenopus laevis clone ps8 nonfunctional T-cell receptor gamma, partial sequence /DEF=Xenopus laevis clone ps8 nonfunctional T-cell receptor gamma, partial sequence.
Xl.18609.1.A1_at	5.0393	5.15386	6.75104	8.24136	7.80398	8.50288	7.9484	5.64807	8.12415	-2.47609	-5.47956	0.000463637	0.00524102	0.130173	gb:AW198788 /DB_XREF=gi:6479357 /DB_XREF=da06e01.x1 /CLONE=XENOPUS_SOURCE_ID:xlnoc002g01 /TID=Xl.18609.1 /CNT=2 /FEA=EST /TIER=ConsEnd /STK=1 /UG=Xl.18609 /UG_TITLE=ESTs, Weakly similar to EP15_HUMAN Epidermal growth factor receptor substrate 15 (Protein Eps15) (AF-1P protein) (H.sapiens)
Xl.3502.2.S1_at	5.8394	3.92769	3.52681	7.47209	7.2997	7.19862	7.16437	4.4313	7.28369	-2.8524	-5.47343	0.000467198	0.00525541	0.1222	gb:CA974733 /DB_XREF=gi:27507387 /DB_XREF=AGENCOURT_10747980 /CLONE=IMAGE:6327419 /TID=Xl.3502.2 /CNT=19 /FEA=EST /TIER=Stack /STK=8 /UG=Xl.3502 /UG_TITLE=ESTs, Moderately similar to KAP0_HUMAN cAMP-dependent protein kinase type I-alpha regulatory chain (Tissue-specific extinguisher-1) (TSE1) (H.sapiens)
Xl.14691.1.A1_at	5.42984	6.54515	5.3485	7.47056	7.77585	7.83518	7.79954	5.7745	7.72028	-1.94579	-5.47347	0.000467176	0.00525541	0.122251	gb:BJ090132 /DB_XREF=gi:17588212 /DB_XREF=BJ090132 /CLONE=XL101m12 /TID=Xl.14691.1 /CNT=3 /FEA=EST /TIER=ConsEnd /STK=3 /UG=Xl.14691 /UG_TITLE=ESTs, Weakly similar to T49135 hypothetical protein F26G5.140 - Arabidopsis thaliana (A.thaliana)
Xl.21440.1.S1_at	6.79507	7.29143	7.2204	5.58904	5.71391	5.71571	5.5593	7.1023	5.64449	1.45781	5.47491	0.000466338	0.00525541	0.124121	gb:BJ059956 /DB_XREF=gi:17496686 /DB_XREF=BJ059956 /CLONE=XL064g08 /TID=Xl.21440.1 /CNT=3 /FEA=mRNA /TIER=ConsEnd /STK=0 /UG=Xl.21440 /UG_TITLE=Xenopus laevis metalloprotease-disintegrin (MDC11a) mRNA, partial cds
Xl.2400.1.A1_at	6.7041	6.95246	7.04908	5.54675	5.446	5.19871	4.67999	6.90188	5.21786	1.68402	5.47361	0.000467097	0.00525541	0.122427	gb:BG023155 /DB_XREF=gi:12479234 /DB_XREF=dab12c06.x1 /CLONE=IMAGE:4174090 /TID=Xl.2400.1 /CNT=2 /FEA=EST /TIER=ConsEnd /STK=1 /UG=Xl.2400 /UG_TITLE=ESTs
Xl.12966.2.S1_at	7.57065	7.58672	8.29188	5.81837	6.24583	5.27944	6.20821	7.81642	5.88796	1.92846	5.47525	0.000466138	0.00525541	0.124567	gb:BU903251 /DB_XREF=gi:24085164 /DB_XREF=AGENCOURT_10124926 /CLONE=IMAGE:4030611 /TID=Xl.12966.2 /CNT=5 /FEA=EST /TIER=ConsEnd /STK=0 /UG=Xl.12966 /UG_TITLE=ESTs, Weakly similar to hypothetical protein FLJ20725 (Homo sapiens) (H.sapiens)
Xl.15466.1.A1_at	5.46223	4.66908	5.67559	2.74991	3.45891	3.62549	3.40404	5.26897	3.30959	1.95938	5.47102	0.000468608	0.00526097	0.11906	gb:BJ087309 /DB_XREF=gi:17584081 /DB_XREF=BJ087309 /CLONE=XL056b11 /TID=Xl.15466.1 /CNT=2 /FEA=EST /TIER=ConsEnd /STK=1 /UG=Xl.15466 /UG_TITLE=ESTs
Xl.21454.1.A1_at	6.05743	5.22256	7.63914	3.59812	3.58796	3.03203	3.44242	6.30638	3.41513	2.89125	5.47164	0.000468244	0.00526097	0.11987	gb:X65256.1 /DB_XREF=gi:64622 /TID=Xl.21454.1 /CNT=2 /FEA=mRNA /TIER=ConsEnd /STK=0 /UG=Xl.21454 /UG_TITLE=X.laevis CFTR mRNA /DEF=X.laevis CFTR mRNA.
Xl.5914.1.S1_at	7.06893	5.69086	3.78712	9.10907	8.92779	9.27559	9.15258	5.51564	9.11626	-3.60062	-5.46709	0.000470917	0.00527757	0.113938	gb:BC042350.1 /DB_XREF=gi:27503447 /TID=Xl.5914.1 /CNT=42 /FEA=FLmRNA /TIER=FL+Stack /STK=9 /UG=Xl.5914 /DEF=Xenopus laevis, Similar to nucleolar GTPase, clone MGC:52791 IMAGE:4724672, mRNA, complete cds. /PROD=Similar to nucleolar GTPase /FL=gb:BC042350.1
Xl.13973.1.A1_at	5.52264	5.97591	5.61748	2.75515	4.26324	3.81584	2.97609	5.70534	3.45258	2.25276	5.46694	0.000471006	0.00527757	0.113742	gb:BJ078035 /DB_XREF=gi:17522951 /DB_XREF=BJ078035 /CLONE=XL062n22 /TID=Xl.13973.1 /CNT=2 /FEA=EST /TIER=ConsEnd /STK=1 /UG=Xl.13973 /UG_TITLE=ESTs
Xl.21261.1.S1_at	5.56458	5.47595	6.92828	3.78453	3.51845	3.51845	4.16563	5.9896	3.74677	2.24284	5.45397	0.000478708	0.00535864	0.0968378	gb:CA790180 /DB_XREF=gi:26035908 /DB_XREF=AGENCOURT_10309552 /CLONE=IMAGE:5156179 /TID=Xl.21261.1 /CNT=5 /FEA=EST /TIER=ConsEnd /STK=0 /UG=Xl.21261 /UG_TITLE=ESTs, Moderately similar to T29029 hypothetical protein F53G12.5 - Caenorhabditis elegans (C.elegans)
Xl.18307.1.A1_at	5.14835	5.62989	6.34449	7.36415	7.61117	7.48593	7.77249	5.70758	7.55843	-1.85086	-5.45141	0.00048024	0.00537055	0.09351	gb:BI314297 /DB_XREF=gi:14988624 /DB_XREF=dai34c04.x1 /CLONE=IMAGE:4963567 /TID=Xl.18307.1 /CNT=2 /FEA=EST /TIER=ConsEnd /STK=2 /UG=Xl.18307 /UG_TITLE=ESTs
Xl.6054.1.A1_at	4.26582	4.4815	4.12021	2.65864	2.82331	3.09535	2.75382	4.28917	2.83278	1.45639	5.45042	0.000480838	0.00537201	0.0922111	gb:BG555273 /DB_XREF=gi:13567053 /DB_XREF=df01d05.x1 /CLONE=IMAGE:3549753 /TID=Xl.6054.1 /CNT=8 /FEA=EST /TIER=ConsEnd /STK=3 /UG=Xl.6054 /UG_TITLE=ESTs
Xl.3368.1.A1_at	5.51622	5.75283	3.59244	8.08776	7.60766	7.78466	7.52386	4.95383	7.75099	-2.79715	-5.44789	0.000482364	0.00538382	0.0889094	gb:BF025454 /DB_XREF=gi:10755873 /DB_XREF=dg03g02.x1 /CLONE=IMAGE:3747794 /TID=Xl.3368.1 /CNT=11 /FEA=EST /TIER=Stack /STK=9 /UG=Xl.3368 /UG_TITLE=ESTs, Weakly similar to A32469 80K protein H precursor - human (H.sapiens)
Xl.9600.1.A1_at	4.53855	5.52398	6.67661	3.31134	2.6975	2.44131	3.06567	5.57971	2.87895	2.70076	5.44482	0.000484225	0.00539934	0.0848971	gb:BG730683 /DB_XREF=gi:14015758 /DB_XREF=dac21d09.x1 /CLONE=IMAGE:4407616 /TID=Xl.9600.1 /CNT=1 /FEA=EST /TIER=ConsEnd /STK=1 /UG=Xl.9600 /UG_TITLE=ESTs
Xl.6425.1.S1_at	3.09133	5.05567	5.56328	7.35762	7.44122	8.27376	7.65442	4.57009	7.68175	-3.11166	-5.44294	0.000485367	0.00540683	0.0824418	gb:AW633204 /DB_XREF=gi:7390285 /DB_XREF=bl04h07.x1 /CLONE=PBX0004H07 /TID=Xl.6425.1 /CNT=17 /FEA=EST /TIER=ConsEnd /STK=0 /UG=Xl.6425 /UG_TITLE=ESTs, Moderately similar to STAU_HUMAN Double-stranded RNA-binding protein Staufen homolog (H.sapiens)
Xl.6164.1.S1_at	6.84034	6.98968	6.83548	8.85493	7.95713	8.87205	8.95184	6.8885	8.65899	-1.77049	-5.44206	0.0004859	0.00540752	0.081298	gb:BG408028 /DB_XREF=gi:13314388 /DB_XREF=dd18a03.x1 /CLONE=IMAGE:3420580 /TID=Xl.6164.1 /CNT=2 /FEA=EST /TIER=ConsEnd /STK=1 /UG=Xl.6164 /UG_TITLE=ESTs
Xl.12606.2.S1_x_at	9.04015	9.24601	9.29948	8.08976	7.57239	7.50908	7.40203	9.19521	7.64332	1.5519	5.44045	0.000486883	0.00541321	0.0791925	gb:BQ727381 /DB_XREF=gi:21866278 /DB_XREF=AGENCOURT_8104691 /CLONE=IMAGE:4889256 /TID=Xl.12606.2 /CNT=1 /FEA=EST /TIER=ConsEnd /STK=1 /UG=Xl.12606 /UG_TITLE=ESTs
Xl.4567.1.S1_at	8.74124	8.91269	9.47271	10.5521	10.665	11.6157	11.0989	9.04221	10.9829	-1.94072	-5.43852	0.000488061	0.00542107	0.0766734	gb:BC041534.1 /DB_XREF=gi:27370981 /TID=Xl.4567.1 /CNT=44 /FEA=FLmRNA /TIER=FL+Stack /STK=18 /UG=Xl.4567 /DEF=Xenopus laevis, Similar to heterogeneous nuclear ribonucleoprotein C (C1C2), clone MGC:53243 IMAGE:5543574, mRNA, complete cds. /PROD=Similar to heterogeneous nuclearribonucleoprotein C (C1C2) /FL=gb:BC041534.1
Xl.6034.1.A1_at	10.5054	10.7981	9.99866	8.13855	7.98652	9.188	8.17908	10.4341	8.37304	2.06102	5.43713	0.00048891	0.00542525	0.0748625	gb:AW767169 /DB_XREF=gi:7699168 /DB_XREF=da63g01.y1 /CLONE=IMAGE:3199632 /TID=Xl.6034.1 /CNT=2 /FEA=EST /TIER=ConsEnd /STK=1 /UG=Xl.6034 /UG_TITLE=ESTs, Weakly similar to FABB_HUMAN Fatty acid-binding protein, brain (B-FABP) (Brain lipid-binding protein) (BLBP) (Mammary derived growth inhibitor related) (H.sapiens)
Xl.8934.1.A1_s_at	6.34351	5.44983	6.10735	4.50273	4.24613	4.11697	4.32654	5.9669	4.29809	1.66881	5.43612	0.000489534	0.00542693	0.0735322	gb:CD325675 /DB_XREF=gi:31090006 /DB_XREF=AGENCOURT_14149772 /CLONE=IMAGE:6948977 /TID=Xl.8934.1 /CNT=3 /FEA=EST /TIER=ConsEnd /STK=1 /UG=Xl.8934 /UG_TITLE=ESTs, Weakly similar to A49678 GTPase-activating protein rhoGAP - human (fragment) (H.sapiens)
Xl.20737.1.S1_at	10.1918	10.5174	10.918	9.19828	8.60311	8.97098	8.41775	10.5424	8.79753	1.74484	5.43395	0.000490868	0.00543647	0.0706975	gb:AY169966.1 /DB_XREF=gi:28848619 /TID=Xl.20737.1 /CNT=9 /FEA=FLmRNA /TIER=FL /STK=1 /UG=Xl.20737 /DEF=Xenopus laevis Hus1 protein mRNA, complete cds. /PROD=Hus1 protein /FL=gb:AY253232.1 gb:AY169966.1 gb:AF516928.1
Xl.16295.1.A1_at	5.22854	4.8717	3.7521	9.24527	6.67633	9.70568	10.1601	4.61745	8.94684	-4.32939	-5.42433	0.000496825	0.00548131	0.0581242	gb:BJ045986 /DB_XREF=gi:17372691 /DB_XREF=BJ045986 /CLONE=XL005o06 /TID=Xl.16295.1 /CNT=3 /FEA=EST /TIER=ConsEnd /STK=1 /UG=Xl.16295 /UG_TITLE=ESTs
Xl.16193.1.A1_at	5.24869	2.50096	4.56017	7.03163	7.22068	8.52106	7.91855	4.10327	7.67298	-3.5697	-5.42436	0.000496811	0.00548131	0.0581554	gb:BJ086429 /DB_XREF=gi:17582828 /DB_XREF=BJ086429 /CLONE=XL053a22 /TID=Xl.16193.1 /CNT=2 /FEA=EST /TIER=ConsEnd /STK=2 /UG=Xl.16193 /UG_TITLE=ESTs, Weakly similar to hypothetical protein MGC13096 (Homo sapiens) (H.sapiens)
Xl.24133.1.S1_at	11.8166	11.7397	11.059	9.71756	10.1569	9.86209	9.89889	11.5385	9.90887	1.62959	5.42522	0.000496272	0.00548131	0.0592861	gb:BC048366.1 /DB_XREF=gi:29477021 /TID=Xl.24133.1 /CNT=137 /FEA=mRNA /TIER=Stack /STK=12 /UG=Xl.24133 /UG_TITLE=Xenopus laevis, Similar to eukaryotic translation initiation factor 4 gamma, 2, clone IMAGE:4681475, mRNA /DEF=Xenopus laevis, Similar to eukaryotic translation initiation factor 4 gamma, 2, clone IMAGE:4681475, mRNA.
Xl.15162.1.A1_x_at	7.63749	7.35548	8.59663	5.59074	5.73142	6.1094	6.12699	7.8632	5.88964	1.97356	5.42652	0.000495467	0.00548131	0.0609785	gb:BJ079612 /DB_XREF=gi:17524528 /DB_XREF=BJ079612 /CLONE=XL072o17 /TID=Xl.15162.1 /CNT=5 /FEA=EST /TIER=ConsEnd /STK=1 /UG=Xl.15162 /UG_TITLE=ESTs, Weakly similar to DEADH (Asp-Glu-Ala-AspHis) box polypeptide 31, isoform 1; DEADDEXH helicase DDX31 (Homo sapiens) (H.sapiens)
Xl.5183.1.S1_at	4.80993	7.16437	6.01268	9.02435	8.84631	8.33177	9.24807	5.99566	8.86263	-2.86697	-5.42229	0.000498102	0.00549011	0.0554503	gb:BG016670 /DB_XREF=gi:12470147 /DB_XREF=df63f05.x1 /CLONE=IMAGE:3744129 /TID=Xl.5183.1 /CNT=21 /FEA=EST /TIER=ConsEnd /STK=2 /UG=Xl.5183 /UG_TITLE=ESTs
Xl.15276.1.A1_at	2.78974	3.96831	3.37809	4.8916	5.33188	5.63136	5.36087	3.37872	5.30393	-1.92521	-5.42047	0.00049924	0.00549738	0.0530716	gb:CD328855 /DB_XREF=gi:31093186 /DB_XREF=AGENCOURT_14292257 /CLONE=IMAGE:6950445 /TID=Xl.15276.1 /CNT=4 /FEA=EST /TIER=ConsEnd /STK=2 /UG=Xl.15276 /UG_TITLE=ESTs
Xl.8266.1.S1_at	6.12108	5.6628	6.25607	8.0364	7.34943	7.4774	8.02936	6.01332	7.72315	-1.70983	-5.41869	0.000500358	0.00549915	0.0507402	gb:BC047975.1 /DB_XREF=gi:28839017 /TID=Xl.8266.1 /CNT=74 /FEA=FLmRNA /TIER=FL+Stack /STK=22 /UG=Xl.8266 /DEF=Xenopus laevis, Similar to ribonucleotide reductase M2, clone MGC:53274 IMAGE:5570052, mRNA, complete cds. /PROD=Similar to ribonucleotide reductase M2 /FL=gb:BC047975.1
Xl.15344.1.A1_at	5.65248	5.47933	5.59495	4.03723	4.21784	4.40307	4.01166	5.57559	4.16745	1.40814	5.41872	0.000500344	0.00549915	0.0507691	gb:BJ045488 /DB_XREF=gi:17420629 /DB_XREF=BJ045488 /CLONE=XL004f11 /TID=Xl.15344.1 /CNT=3 /FEA=EST /TIER=ConsEnd /STK=1 /UG=Xl.15344 /UG_TITLE=ESTs
Xl.4287.1.S1_at	8.3233	8.5879	9.05603	7.40095	6.84008	6.55008	6.8309	8.65574	6.9055	1.75024	5.41572	0.000502232	0.00551447	0.0468433	gb:BG020651 /DB_XREF=gi:12476730 /DB_XREF=dc52e09.x1 /CLONE=IMAGE:3400793 /TID=Xl.4287.1 /CNT=6 /FEA=EST /TIER=ConsEnd /STK=1 /UG=Xl.4287 /UG_TITLE=ESTs, Weakly similar to CCGX_MOUSE Voltage-dependent calcium channel gamma-like subunit (Neuronal voltage-gated calcium channel gamma-like subunit) (M.musculus)
Xl.7423.1.A1_at	5.88591	3.78453	5.70951	8.9889	7.6271	8.22678	7.85133	5.12665	8.17353	-3.04688	-5.4065	0.00050809	0.00557346	0.0347569	gb:BG022706 /DB_XREF=gi:12478785 /DB_XREF=dab07f02.x1 /CLONE=IMAGE:4173819 /TID=Xl.7423.1 /CNT=6 /FEA=EST /TIER=Stack /STK=6 /UG=Xl.7423 /UG_TITLE=ESTs
Xl.13811.1.A1_at	7.63349	7.57766	7.26016	6.03605	5.62449	6.28571	5.56508	7.49044	5.87783	1.6126	5.39654	0.000514499	0.00563838	0.0216928	gb:BJ085280 /DB_XREF=gi:17581209 /DB_XREF=BJ085280 /CLONE=XL105g14 /TID=Xl.13811.1 /CNT=5 /FEA=EST /TIER=ConsEnd /STK=1 /UG=Xl.13811 /UG_TITLE=ESTs
Xl.6226.1.S1_at	7.84713	8.2287	7.58715	9.23544	9.60146	9.29834	9.52287	7.88766	9.41453	-1.52687	-5.39247	0.000517141	0.00566193	0.016353	gb:Y17113.1 /DB_XREF=gi:4584079 /GEN=L24 /TID=Xl.6226.1 /CNT=11 /FEA=FLmRNA /TIER=FL /STK=1 /UG=Xl.6226 /DEF=Xenopus laevis mRNA for ribosomal protein L24, complete CDS. /PROD=ribosomal protein L24 /FL=gb:Y17113.1
Xl.12395.1.A1_s_at	4.59112	5.5367	2.99608	7.71673	7.61001	7.63095	6.78856	4.37463	7.43656	-3.06193	-5.38925	0.000519247	0.00567957	0.0121175	gb:BJ083366 /DB_XREF=gi:17578403 /DB_XREF=BJ083366 /CLONE=XL084p12 /TID=Xl.12395.1 /CNT=6 /FEA=EST /TIER=ConsEnd /STK=1 /UG=Xl.12395 /UG_TITLE=ESTs, Weakly similar to mosaic serine protease (Homo sapiens) (H.sapiens)
Xl.15423.1.S1_at	6.45499	6.68328	4.42443	8.85176	8.80253	8.69837	8.42136	5.85423	8.69351	-2.83927	-5.38657	0.000521004	0.00568256	0.00859616	gb:BJ055121 /DB_XREF=gi:17421373 /DB_XREF=BJ055121 /CLONE=XL047i09 /TID=Xl.15423.1 /CNT=17 /FEA=EST /TIER=ConsEnd /STK=3 /UG=Xl.15423 /UG_TITLE=ESTs, Weakly similar to hypothetical protein FLJ11838 (Homo sapiens) (H.sapiens)
Xl.807.1.S1_at	3.43749	2.73388	4.05581	6.82519	5.8887	5.05755	6.55174	3.40906	6.0808	-2.67174	-5.38762	0.000520314	0.00568256	0.00997738	gb:X72620.1 /DB_XREF=gi:288274 /GEN=xamyb /TID=Xl.807.1 /CNT=4 /FEA=mRNA /TIER=ConsEnd /STK=0 /UG=Xl.807 /DEF=X.laevis XAMYB mRNA. /PROD=XAMYB
Xl.24455.1.S1_at	4.10007	5.00729	4.13132	6.81923	6.17571	6.17616	6.00855	4.41289	6.29491	-1.88202	-5.38691	0.000520778	0.00568256	0.00904954	gb:BM179838 /DB_XREF=gi:17403909 /DB_XREF=dai12d11.y1 /CLONE=IMAGE:4959045 /TID=Xl.24455.1 /CNT=8 /FEA=EST /TIER=ConsEnd /STK=0 /UG=Xl.24455 /UG_TITLE=ESTs, Moderately similar to SFPQ_HUMAN Splicing factor, proline-and glutamine-rich (Polypyrimidine tract-binding protein-associated splicing factor) (PTB-associated splicing factor) (PSF) (DNA-binding P52P100 complex, 100 kDa subunit) (H.sapiens)
Xl.598.1.S1_at	6.40876	6.6338	6.42896	7.82328	8.63467	8.24569	7.82328	6.49051	8.13173	-1.64122	-5.3851	0.000521972	0.00568772	0.00666097	gb:AJ304845.1 /DB_XREF=gi:11991530 /TID=Xl.598.1 /CNT=11 /FEA=mRNA /TIER=ConsEnd /STK=0 /UG=Xl.598 /UG_TITLE=Xenopus laevis partial mRNA for RalB-binding protein (rlip1 gene), adult expression /DEF=Xenopus laevis partial mRNA for RalB-binding protein (rlip1 gene), adult expression.
Xl.1289.1.S1_at	6.214	6.73579	5.55403	3.9823	4.70751	4.13085	4.13073	6.16794	4.23785	1.93009	5.3843	0.000522499	0.00568806	0.00560896	gb:U40457.1 /DB_XREF=gi:1125740 /GEN=FRL1 /TID=Xl.1289.1 /CNT=16 /FEA=FLmRNA /TIER=FL /STK=5 /UG=Xl.1289 /DEF=Xenopus laevis fibroblast growth factor receptor ligand 1 (FRL1) mRNA, complete cds. /PROD=fibroblast growth factor receptor ligand 1 /FL=gb:AB105859.1 gb:U40457.1
Xl.13749.1.A1_at	7.25915	7.30871	7.20223	5.84383	5.8334	6.11136	5.71027	7.2567	5.87471	1.38198	5.3821	0.000523949	0.00569845	0.00272062	gb:BJ075822 /DB_XREF=gi:17520738 /DB_XREF=BJ075822 /CLONE=XL103m11 /TID=Xl.13749.1 /CNT=4 /FEA=EST /TIER=ConsEnd /STK=1 /UG=Xl.13749 /UG_TITLE=ESTs, Weakly similar to B38919 hypothetical protein 2 - human (fragment) (H.sapiens)
Xl.15478.1.S1_at	7.10631	5.71006	3.77521	8.90293	8.98668	9.38735	9.3249	5.53053	9.15047	-3.61994	-5.38043	0.000525053	0.00569966	0.000527038	gb:BJ057098 /DB_XREF=gi:17469840 /DB_XREF=BJ057098 /CLONE=XL034a06 /TID=Xl.15478.1 /CNT=26 /FEA=EST /TIER=ConsEnd /STK=4 /UG=Xl.15478 /UG_TITLE=ESTs, Moderately similar to stromal cell-derived factor 2 precursor (Homo sapiens) (H.sapiens)
Xl.12375.1.A1_at	7.04568	7.13215	5.91853	9.20217	8.42898	9.76737	8.77894	6.69879	9.04436	-2.34558	-5.38093	0.000524724	0.00569966	0.00118112	gb:AW460671 /DB_XREF=gi:7030888 /DB_XREF=da33a03.x1 /CLONE=IMAGE:2942860 /TID=Xl.12375.1 /CNT=4 /FEA=EST /TIER=ConsEnd /STK=1 /UG=Xl.12375 /UG_TITLE=ESTs
Xl.18152.1.A1_at	7.24736	7.09197	8.11459	4.96667	5.97197	4.95117	5.62669	7.48464	5.37912	2.10551	5.37898	0.000526015	0.00570471	-0.00138113	gb:BJ052968 /DB_XREF=gi:17420809 /DB_XREF=BJ052968 /CLONE=XL043e17 /TID=Xl.18152.1 /CNT=2 /FEA=EST /TIER=ConsEnd /STK=2 /UG=Xl.18152 /UG_TITLE=ESTs
Xl.24810.1.S1_at	5.33697	3.78453	4.51007	8.78992	8.26151	9.75537	6.58917	4.54386	8.34899	-3.80514	-5.37496	0.000528693	0.00572294	-0.00667326	gb:BJ049346 /DB_XREF=gi:17376028 /DB_XREF=BJ049346 /CLONE=XL025n04 /TID=Xl.24810.1 /CNT=59 /FEA=EST /TIER=Stack /STK=12 /UG=Xl.24810 /UG_TITLE=ESTs, Weakly similar to hypothetical protein FLJ22184 (Homo sapiens) (H.sapiens)
Xl.9587.1.A1_at	5.34269	5.44934	5.10491	6.92942	7.04977	6.3955	7.02128	5.29898	6.84899	-1.55001	-5.37518	0.000528542	0.00572294	-0.00637621	gb:BJ047357 /DB_XREF=gi:17372887 /DB_XREF=BJ047357 /CLONE=XL016f07 /TID=Xl.9587.1 /CNT=10 /FEA=EST /TIER=Stack /STK=6 /UG=Xl.9587 /UG_TITLE=ESTs, Weakly similar to hypothetical protein FLJ10178; hypothetical protein FLJ14191 (Homo sapiens) (H.sapiens)
Xl.9918.1.S1_at	6.18163	6.17317	6.46306	7.59282	7.59282	8.1216	8.34989	6.27262	7.91428	-1.64166	-5.3735	0.000529668	0.0057281	-0.00859537	gb:BG020161 /DB_XREF=gi:12476240 /DB_XREF=dc71h07.x1 /CLONE=IMAGE:3402852 /TID=Xl.9918.1 /CNT=3 /FEA=EST /TIER=ConsEnd /STK=1 /UG=Xl.9918 /UG_TITLE=ESTs, Weakly similar to 2203267A TRP-185 protein (Homo sapiens) (H.sapiens)
Xl.23732.1.S1_at	7.15832	7.385	7.65774	8.97455	8.58418	9.3612	9.37375	7.40035	9.07342	-1.67307	-5.37273	0.000530181	0.00572825	-0.0096041	gb:BQ386094 /DB_XREF=gi:21073781 /DB_XREF=NISC_mn16c02.x1 /CLONE=IMAGE:5073411 /TID=Xl.23732.1 /CNT=26 /FEA=EST /TIER=ConsEnd /STK=0 /UG=Xl.23732 /UG_TITLE=ESTs, Moderately similar to JC4392 RT14 protein - human (H.sapiens)
Xl.9218.1.A1_at	8.61567	8.69854	8.58466	7.13167	7.45358	7.21625	7.29465	8.63296	7.27404	1.35892	5.371	0.000531339	0.00573536	-0.011877	gb:BI449264 /DB_XREF=gi:15273971 /DB_XREF=dac38a12.y3 /CLONE=IMAGE:4409015 /TID=Xl.9218.1 /CNT=5 /FEA=EST /TIER=ConsEnd /STK=0 /UG=Xl.9218 /UG_TITLE=ESTs, Moderately similar to chromodomain helicase DNA binding protein 3; Mi-2a; zinc-finger helicase (Snf2-like) (Homo sapiens) (H.sapiens)
Xl.674.1.S1_at	5.26424	5.62561	6.61275	3.76735	4.0493	3.8557	3.94803	5.8342	3.90509	1.92911	5.36977	0.00053217	0.00573894	-0.0135069	gb:AF287050.1 /DB_XREF=gi:9858113 /TID=Xl.674.1 /CNT=12 /FEA=FLmRNA /TIER=FL /STK=5 /UG=Xl.674 /DEF=Xenopus laevis atrial natriuretic factor mRNA, complete cds. /PROD=atrial natriuretic factor /FL=gb:AF287050.1
Xl.21074.1.S1_at	3.09133	3.78453	4.70582	7.15543	6.95032	9.01439	6.3103	3.86056	7.35761	-3.49705	-5.36614	0.000534615	0.00575558	-0.018284	gb:BU900246 /DB_XREF=gi:24082159 /DB_XREF=AGENCOURT_10239812 /CLONE=IMAGE:6317002 /TID=Xl.21074.1 /CNT=1 /FEA=EST /TIER=ConsEnd /STK=1 /UG=Xl.21074 /UG_TITLE=ESTs
Xl.6581.1.S1_at	6.67147	5.6628	7.1453	4.28795	4.73799	4.35096	3.80372	6.49319	4.29515	2.19804	5.36599	0.000534715	0.00575558	-0.0184801	gb:BU911561 /DB_XREF=gi:24093475 /DB_XREF=AGENCOURT_10463939 /CLONE=IMAGE:6637566 /TID=Xl.6581.1 /CNT=7 /FEA=mRNA /TIER=ConsEnd /STK=0 /UG=Xl.6581 /UG_TITLE=Xenopus laevis clone S10-51-E12 mRNA sequence
Xl.16635.1.S1_at	6.11495	6.20818	6.35521	8.45879	7.83809	7.67464	7.5476	6.22611	7.87978	-1.65367	-5.36429	0.000535864	0.00575715	-0.0207165	gb:AY062923.1 /DB_XREF=gi:18482453 /TID=Xl.16635.1 /CNT=19 /FEA=FLmRNA /TIER=FL /STK=5 /UG=Xl.16635 /DEF=Xenopus laevis phosphatidylinositol-4-phosphate 5-kinase mRNA, complete cds. /PROD=phosphatidylinositol-4-phosphate 5-kinase /FL=gb:AY062923.1
Xl.21535.1.A1_at	7.59963	7.20024	7.46672	6.04133	6.21311	5.6459	5.72554	7.4222	5.90647	1.51573	5.3644	0.000535788	0.00575715	-0.0205685	gb:U35410.1 /DB_XREF=gi:1017727 /TID=Xl.21535.1 /CNT=1 /FEA=mRNA /TIER=ConsEnd /STK=0 /UG=Xl.21535 /UG_TITLE=Xenopus laevis BTEB (gene 1) mRNA, 5UTR /DEF=Xenopus laevis BTEB (gene 1) mRNA, 5UTR.
Xl.11048.1.A1_at	2.77122	3.63055	5.10158	8.08103	6.3103	7.44122	6.67349	3.83445	7.12651	-3.29206	-5.36198	0.000537436	0.00576864	-0.0237702	gb:BE027028 /DB_XREF=gi:8320422 /DB_XREF=db36a12.x1 /CLONE=IMAGE:3300574 /TID=Xl.11048.1 /CNT=6 /FEA=EST /TIER=ConsEnd /STK=1 /UG=Xl.11048 /UG_TITLE=ESTs
Xl.16302.1.A1_at	6.42828	6.65971	7.42354	8.61192	8.5345	9.00617	8.36246	6.83718	8.62876	-1.79159	-5.35816	0.000540034	0.00578572	-0.0287969	gb:BJ045679 /DB_XREF=gi:17370288 /DB_XREF=BJ045679 /CLONE=XL004o22 /TID=Xl.16302.1 /CNT=8 /FEA=EST /TIER=ConsEnd /STK=3 /UG=Xl.16302 /UG_TITLE=ESTs
Xl.22890.1.A1_at	7.3126	7.91952	7.89951	6.36593	6.28751	6.01188	5.97274	7.71054	6.15952	1.55103	5.35878	0.000539614	0.00578572	-0.027986	gb:BJ091824 /DB_XREF=gi:17590641 /DB_XREF=BJ091824 /CLONE=XL090b15 /TID=Xl.22890.1 /CNT=3 /FEA=EST /TIER=ConsEnd /STK=2 /UG=Xl.22890 /UG_TITLE=ESTs
Xl.9689.2.A1_at	4.24305	4.91147	3.98912	2.94511	2.3936	2.49111	2.785	4.38122	2.65371	1.72751	5.35717	0.000540714	0.0057876	-0.0301083	gb:BI315076 /DB_XREF=gi:14989403 /DB_XREF=dah93e11.x1 /CLONE=IMAGE:4957533 /TID=Xl.9689.2 /CNT=1 /FEA=EST /TIER=ConsEnd /STK=1 /UG=Xl.9689 /UG_TITLE=ESTs
Xl.7226.1.S1_at	5.55633	3.54331	5.27253	7.56835	7.16775	7.69785	7.15382	4.79073	7.39694	-2.60621	-5.35187	0.000544347	0.00581565	-0.0370897	gb:BG161320 /DB_XREF=gi:12695239 /DB_XREF=dab68f09.x1 /CLONE=IMAGE:4202272 /TID=Xl.7226.1 /CNT=38 /FEA=FLmRNA /TIER=Stack /STK=11 /UG=Xl.7226 /UG_TITLE=Xenopus laevis, similar to Aspartate aminotransferase, clone MGC:52828 IMAGE:4884635, mRNA, complete cds /FL=gb:BC045269.1
Xl.7229.1.S1_at	5.91853	4.44444	5.9947	3.51976	2.62736	2.33901	3.21544	5.45256	2.9254	2.52716	5.35219	0.000544132	0.00581565	-0.0366781	gb:BI443066 /DB_XREF=gi:15267773 /DB_XREF=dae54a05.x3 /CLONE=IMAGE:4677777 /TID=Xl.7229.1 /CNT=4 /FEA=EST /TIER=ConsEnd /STK=1 /UG=Xl.7229 /UG_TITLE=ESTs, Weakly similar to CGI-143 protein (Homo sapiens) (H.sapiens)
Xl.8785.1.S1_at	4.76347	5.52311	4.56017	8.39117	8.02316	6.68328	6.98073	4.94892	7.51958	-2.57067	-5.34659	0.000548	0.00582757	-0.0440615	gb:BJ082816 /DB_XREF=gi:17577599 /DB_XREF=BJ082816 /CLONE=XL083c04 /TID=Xl.8785.1 /CNT=22 /FEA=EST /TIER=Stack /STK=7 /UG=Xl.8785 /UG_TITLE=ESTs, Weakly similar to A40402 CD9 antigen - human (H.sapiens)
Xl.266.2.A1_at	6.38177	6.22261	6.80837	4.87506	5.27944	4.62587	4.62523	6.47092	4.8514	1.61952	5.34921	0.000546184	0.00582757	-0.040602	gb:AJ319668.1 /DB_XREF=gi:15029061 /TID=Xl.266.2 /CNT=1 /FEA=mRNA /TIER=ConsEnd /STK=0 /UG=Xl.266 /UG_TITLE=Xenopus laevis homeobox containing transcription factor (Hoxa-11) mRNA, partial cds /DEF=Xenopus laevis partial mRNA for homeobox protein Hox A11 (hox A11 gene).
Xl.18180.1.S1_at	7.40091	6.76903	7.85735	5.48131	5.86745	5.46027	5.5401	7.34243	5.58728	1.75515	5.34713	0.000547629	0.00582757	-0.0433555	gb:BC045044.1 /DB_XREF=gi:27924272 /TID=Xl.18180.1 /CNT=12 /FEA=FLmRNA /TIER=FL /STK=1 /UG=Xl.18180 /DEF=Xenopus laevis, clone MGC:53245 IMAGE:5543586, mRNA, complete cds. /PROD=Unknown (protein for MGC:53245) /FL=gb:BC045044.1
Xl.19077.1.A1_at	5.79723	6.38193	6.5315	4.73058	4.63046	3.90711	4.60414	6.23689	4.46807	1.76881	5.34806	0.000546982	0.00582757	-0.042123	gb:BI675614 /DB_XREF=gi:15628521 /DB_XREF=dac81e10.x4 /CLONE=IMAGE:4436466 /TID=Xl.19077.1 /CNT=2 /FEA=EST /TIER=ConsEnd /STK=1 /UG=Xl.19077 /UG_TITLE=ESTs, Moderately similar to A49358 RNA-binding protein EWS - human (H.sapiens)
[truncated: 2,916 more rows]
